# Supplementary material for: Particle-associated bacteria in seawater dominate the colony-forming microbiome on ZoBell marine agar
Source: FEMS Microbiol Ecol. 2022 Dec 13;99(1):fiac151. doi: 10.1093/femsec/fiac151 (PMC9798892; doi:10.1093/femsec/fiac151)
Supplement: fiac151_Supplemental_Files [file fiac151_supplemental_files.zip]

Archive with 2 entries (2 files):
- FEMSEC_22_07_0278R1_electronic_Supp_data_table_3.xlsx
- Supp_data_AHE_2_220727.pdf
