# Supplementary material for: Particle-associated bacteria in seawater dominate the colony-forming microbiome on ZoBell marine agar
Source: FEMS Microbiol Ecol. 2022 Dec 13;99(1):fiac151. doi: 10.1093/femsec/fiac151 (PMC9798892; doi:10.1093/femsec/fiac151)
Supplement: fiac151_Supplemental_Files [file fiac151_supplemental_files.zip › FEMSEC_22_07_0278R1_electronic_Supp_data_table_3.xlsx]

## Sheet: table
asv ID	CFU name	CFU NCBI acc.no.	asv sequence	Domain	Phylum	Class	Order	Family	Genus	Species	F_0.2um1	F_0.2um2	F_0.2um3	F_0.2um4	F_0.2um5	C_FL1	C_FL2	C_FL3	SC_FL1	SC_FL2	SC_FL3	SC_FL4	SC_FL5	seawater1	seawater2	seawater3	seawater4	seawater5	F_3um1	F_3um2	F_3um3	F_3um4	F_3um5	F_10um1	F_10um2	F_10um3	F_10um4	F_10um5	C_PA1	C_PA2	C_PA3	SC_C_FL2	SC_C_FL3	SC_C_PA2	SC_C_PA3	SC_PA4	SC_PA5	20um4	80um4
14903	#N/A	#N/A	TTCGCTACCCACGCTTTCGTATCTCAGCGTCAGTTTTAAGCCTTGCGGCTCCGTCCAGAAAGCTGCCTTCGCCATTGGTGTTCCGACACATATCAACGCATTTCACCGCTACACGTGTCGTTCCGCTTTCCTCTCCGGCACTCAAGACACCCAGTATAGGAAGCAGTGTTGGAGTTAAGCTCCAACCTTTCACTTTCTACTTAAATGTCCGCCTACATACTCTTTACGCCCAGTAAATCCGGACAACGCTTGCCACCTACGTATTACCGCGGCTGCTGGCACGTAGTTAGCCGTGGCTTATTCATGCGGTAACGTCATTTTTTTCTTCCCGCATAAAAGAAGTTTACGACCCAAGGGCCTTCATCCTTCACGCGGCGTCGCTGCATCACACTTTCGTGC…	Bacteria	Abditibacteriota	Abditibacteria	Abditibacteriales	Abditibacteriaceae	Abditibacterium	NA	0	0	0	0	0	0	0	0	0	0	0	0	0	0	0	0	0	0	0	0	0	0	0	0	0	10	0	0	0	0	0	0	0	0	0	0	0	0	0
7167	#N/A	#N/A	TTCGCTACCTCGGCTTTCGCAAATGAGCGTCAGTTCTCGTCCAGAAAGCTGCCTTCGCCATTGGTGTTCCGATACATATCAACGCATTTCACCGCTACACGTATCGTTCCGCTTTCCTCTCCGAGACTCAAGACTGCCAGTATAGGAAGCAATGTTGGAGTTGAGCTCCGACCTTTCACTTCCTACTTAACAGTCCGCCTGCTTGCCCTTTACGCCCAGTAAATCCGGACAACGCTTGCCACCTACGTATTACCGCGGCTGCTGGCACGTAGTTAGCCGTGGCTTATTCATGGGGTAACATCATTTATTTCTCCCCCATAAAAGCAGTTTACGACCCTGAGGGCCTTCATCCTGCACGCGGCGTCGCTGGTTCACACTTTCGTGCATTGACCAAGATTC…	Bacteria	Abditibacteriota	Abditibacteria	Abditibacteriales	Abditibacteriaceae	Abditibacterium	utsteinense	0	0	0	0	0	0	0	0	0	0	0	0	0	0	0	0	0	0	0	0	0	0	0	0	0	0	0	0	0	0	0	0	0	0	0	0	0	14	28
22658	#N/A	#N/A	TTTGCTCCCCACGCTTTCGTGTCTCAGCGTCAGCAATGGTCCAGGAAGCCGTCTACACCACCGGTGTTCCTCCTGATATCTACGCATTTCACCGCTACACCAGGAATTCCGCTTCCCTCTCCCATGCTCAAGCCCGGCAGTATTCGGCGCACCCTCCCAGTTGAGCCGGGAGATTTCACACCGAACTGACCAAACCGCCTACACACTCTTTACGCCCAGTAACTCCGAACAACGCTTGCTGCCTACGTATTACCGCGGCTGCTGGCACGTAGTTAGCCGCAGCTTCTTCTGCAGGTACCGTCATAATCGTTCCTGCTGAAAGAGCTTTACACCCCGAGGGGCTTCATCGCTCACGCGGCGTCGCTGCATCAGGGTTTCCCCCATTGTGCAAGATTCCCC…	Bacteria	Acidobacteriota	Acidobacteriae	NA	NA	NA	NA	0	0	0	0	0	0	0	0	0	0	0	0	0	0	0	0	0	0	4	0	0	0	0	0	0	0	0	0	0	0	0	0	0	0	0	0	0	0	0
10452	#N/A	#N/A	TTTGCTCCCCACGCTTTCGAGTCTCAGCGTCAGTCACGATCCAGAGAGCCGTCTTCACCACCGGTGTTCCTCCTGATATCTACGCATTTCACCGCTACACCAGGAATTCCACTCTCCCATCTCGTACTCTAGTCCACCAGTTTCCGCCGCACCCTCCCAGTTGAGCCGGGAGATTTCACAACAGACTTGGTGAGCCGCCTACACTCGCTTTACGCCCAGTAATTCCGAACAACGCTTGCTGCCTACGTATTACCGCGGCTGCTGGCACGTAGTTAGCCGCAGCTGCTTGTGCGGGTACCATCATTATTGTCCCCGCTGAAAGAGCTTTACACCCCGAAAGGCTTCATCACTCACGCGGCGTCGCTGGATCAGGGTTTCCCCCATTGTCCAAGATTCCCC…	Bacteria	Acidobacteriota	Acidobacteriae	PAUC26f	NA	NA	NA	0	0	0	0	0	0	0	0	0	0	0	0	0	0	0	0	0	0	0	0	0	0	0	0	21	0	0	0	0	0	0	0	0	0	0	0	0	0	0
18204	#N/A	#N/A	TAGGGAATTTTGCGCAATGGGCGAAAGCCTGACGCAGCGACGCCGCGTGAGGGATGAAGGTCTTCGTGATCGTAAACCTCTGTCAGGAAGGATTAAATGTACATGAATCAATACCTCTTGTACTTGACTTAACTTCCAGAGGAAGCCCCGGCTAACTACGTGCCAGCAGCCGCGGTAATACGTAGGGGGCTAGCGTTACTCGGATTTATTGGGCGTAAAGCGAATGTAGGCGGTTTGGTAAGTCAGAGGTGAAAGCCCTCAGCCTAACTGAGGAATTGCCTTTGATACTGCCGAACTTGAGGACAGGAGAGGGAAGTGGAATTCCCGGTGTAGCGGTGGAATGCGTAGATATCGGGAGGAACACCAGAGGCGAAGGCGGCTTCCTGGACTGTTCCTGAC…	Bacteria	Acidobacteriota	Aminicenantia	Aminicenantales	NA	NA	NA	0	0	0	0	0	0	0	0	0	0	0	0	0	0	0	0	0	0	0	0	0	0	0	7	0	0	0	0	0	0	0	0	0	0	0	0	0	0	0
17134	#N/A	#N/A	TTCGCTCCCCTAGCTTTCGCAGATCAGCGTCAGTACCGGTCCAGGTAGCCGCCTTCGCCACTGGTGTTCCTCCCAATATCTACGCATTTCACCGCTACACTGGGAATTCCACTACCCTCTCCCGGACTCAAGCCTCGCAGTTTCCCTTGCAGTTCCTCAGTTGAGCTGAGGGATTTCACAAAAGACACACCAGGCCGCCTACCTGCCCTTTACGCCCAATAATTCCGAATAACGCTCGCCCCCTCCGTATTACCGCGGCTGCTGGCACGGAGTTAGCCGGGGCTTCCTCCTGCGGTACCGTCAAGCCTATACCGTATTAGGATATAAACATTTCGTCCCGCATGACAGAGCTTTACGACCCAAGGGCCTTCATCGCTCACGCGGCGTCGCTGGGTCAGG…	Bacteria	Acidobacteriota	AT-s3-28	NA	NA	NA	NA	0	0	0	0	0	0	0	0	0	0	0	0	0	0	0	0	0	0	0	0	0	0	0	8	0	0	0	0	0	0	0	0	0	0	0	0	0	0	0
15846	#N/A	#N/A	TTTGCTCCCCTGGCTTTCGCGCCTCAGCGTCAGTGTTGGCCCAGCAACCCGTCTTCACCTCAGGTGTTCCTCTTGATATCTACGCATTTCACCGCTACACCAAGAATTCCGATTGCCCCTTCCACACTCTAGCACTGCAGTATCACTTGGCCGTTCTGAGTTAAGCTCAGAGATTTCACAAGTGACTTACCGCGCCGCCTACGCGCCCTTTACGCCCAGTAAATCCGAACAACGCTTGGTCCCTACGTATTACCGCGGCTGCTGGCACGTAGTTAGCCGGACCTTATAAATAGTACCGTCATTAATTCTTCCTATTCTTTCGAAGTTTACATACCGAAATACTTCATCCTTCACGCGGCGTTGCTGGGTCAGGGTTTCCCCCATTGCCCAAAATTCCCG…	Bacteria	Acidobacteriota	Blastocatellia	Blastocatellales	Blastocatellaceae	NA	NA	0	0	0	0	0	0	0	0	0	0	0	0	0	0	0	0	0	0	0	0	0	0	0	0	0	0	0	0	0	0	0	0	0	0	0	9	0	0	0
10393	#N/A	#N/A	TTTGCTACCCTAGCTTTCGTGCCTCAGCGTCAGTGTCAGCCCAGCAACCCGCCTTCGCCGCAGGTGTTCCTCCCGATATCTACGCATTTCACCGCTACACCGGGAATTCCAGTTGCCCCTTCTGCACTCTAGCTCCACAGTATCACTTGGCCGCTTTGGGTTAAGCCCAAAGATTTCACAAGTGACTTGTGGTGCCGCCTACGCACCCTTTACGCCCAGTAAATCCGAACAACGCTTGCTCCCCTCGTATTACCGCGGCTGCTGGCACGAAGTTAGCCGGAGCTTATAAATAGTACCGTCATCGTTTGAATTATTTGTTCAAACTTATTCTTCCTATTCTTGCGAAGTTTACACACCGAAATGCTTCATCCTTCACGCGGCGTTGCTGGGTCAGGCTTT…	Bacteria	Acidobacteriota	Blastocatellia	Pyrinomonadales	Pyrinomonadaceae	RB41	NA	0	0	0	0	0	0	0	0	0	0	0	0	0	0	0	0	0	0	0	0	0	0	0	0	0	0	0	0	0	0	0	0	0	0	0	0	0	4	17
14612	#N/A	#N/A	TTTGCTCCCCACGCTTTCGCGCCTCAGCGTCAGTTCCGGTCCAGTGAGCCGCCTTCGCCACCGGTGTTCCTCCCAATATCTACGCATTTCACCGCTACACTGGGAATTCCACTCACCTCTCCCGGACTCAAGCCAGTCAGTTTGGAAGGCAGTTCCTCGGTTGAGCCGAGGGCTTTCACCTTCCACTTGATCGGCCGCCTACGCGCCCTTTACGCCCAATAATTCCGAATAACGCTTGCCCCCTCTGTATTACCGCGGCTGCTGGCACAGAGTTAGCCGGGGCTTCCTCTGCGGGTACAATCAAGCTCCTCGACGTATTAGGTCGCAAGCCTTTTTCCCCACTGACAGGAGTTTACAATCCGAAAACCTTCATCCTCCACGCGGCGTTGCTGCGTCAGG…	Bacteria	Acidobacteriota	Holophagae	Subgroup 7	NA	NA	NA	0	0	0	0	0	0	0	0	0	0	0	0	0	0	0	0	0	0	0	0	0	0	0	0	0	0	0	0	0	0	0	0	0	11	0	0	0	0	0
11723	#N/A	#N/A	TTTGCTCCCCACGCTTTCGCGCCTCAGCGTCAGTACCCGTCCAGGTAGCCGCCTTCGCCACCGGTGTTCCTCCCAGTATCTACGCATTTCACCGCTACACTGGGAATTCCACTACCCTCTCCGGGACTCAAGCCAAGCAGTTTCAGAGGCAGTTCCTCGGTTGAGCCGAGGGATTTCACCTCTGACTTGCTTAGCCGCCTACGCGCCCTTTACGCCCAATAATTCCGAACAACGCTGGCCCCCTCCGTATTACCGCGGCTGCTGGCACGGAGTTAGCCGGGGCTTCCTTCAATGGTACCGTCAACCGAACGGCTTATTCATCCGCCCGGACTTCGTCCCACTTGACAGGAGTTTACGATCCGAAGACCTTCGTCCTCCACGCGGCGTCGCTGCGTCAGG…	Bacteria	Acidobacteriota	Subgroup 22	NA	NA	NA	NA	0	0	0	0	0	0	0	0	0	0	0	0	0	0	0	0	0	0	0	0	0	0	0	17	0	0	0	0	0	0	0	0	0	0	0	0	0	0	0
12533	#N/A	#N/A	TTTGCTCCCCACGCTTTCGCGCCTCAGCGTCAGTACCCGTCCAGGTAGCCGCCTTCGCCACCGGTGTTCCTCCCAATATCTACGCATTTCACCGCTACACTGGGAATTCCACTACCCTCTCCGGGACTCAAGCCAGGCAGTTTCAGAGGCAATTCCTCGGTTGAGCCGAGGGCTTTCACCTCTGACTTGCCTAGCCGCCTACGCGCCCTTTACGCCCAATAATTCCGAACAACGCTGGCCCCCTCCGTATTACCGCGGCTGCTGGCACGGAGTTAGCCGGGGCTTCCTCCAGTGGTACCGTCAACCGAACGGCTTATTCATCCGCCCGGATTTCGTCCCACTTGACAGGAGTTTACGATCCGAAGACCTTCGTCCTCCACGCGGCGTCGCTGCGTCAGG…	Bacteria	Acidobacteriota	Subgroup 22	NA	NA	NA	NA	0	0	0	0	0	0	0	0	0	0	0	0	0	0	0	0	0	0	0	0	0	0	0	0	15	0	0	0	0	0	0	0	0	0	0	0	0	0	0
8099	#N/A	#N/A	TTTGCTCCCCTAGCTTTCGCGCCTCAGCGTCAGTTCCGGTCCAGAGAGCCGCCTTCGCCACTGGTGTTCCTCCCAATATCTACGCATTCCACCGCTACACTGGGAATTCCGCTCTCCTCTCCCGGACTCAAGTCACACAGTATCAGAAGCAGTTCCATGGGTGAGCCATGGGATTTCACAACTGACTTATGCGACCGCCTGCGCGCCCTTTACGCCCAATAATTCCGAACAACGCTGGCCCCCTCCGTATTACCGCGGCTGCTGGCACGGAGTTAGCCGGGGCTTCCTCTGGGAGTACAGTCAAGGCAATAGGGTATTAGCCCACTGCCATTTCTTCCCCCCTGACAGGATTTTACGACCCGAAGGCCTTCATCATCCACGCGGCGTTGCTGCGTCAGG…	Bacteria	Acidobacteriota	Subgroup 22	NA	NA	NA	NA	0	0	0	0	0	0	0	0	0	0	0	0	0	0	0	0	0	0	0	0	0	0	0	0	34	0	0	0	0	0	0	0	0	0	0	0	0	0	0
11053	#N/A	#N/A	TTTGCTCCCCACGCTTTCGCGTCTCAGCGTCAGTCACCGTCCAGGTGGCCGCCTTCGCCACTGGTGTTCCTTCCGATATCTACGAATTTCACCTCTACACCGGAAATTCCGCCACCCTCTCCGGGACTCTAGCTAAGCAGTTTCGGGTGCAGTTCCAGGGTTGAGCCCTGGGATTTCACACTCGACTTGCCTAGCCGCCTACACGCGCTTTACGCCCAGTAATTCCGAACAACGCTTGCACCCTCCGTATTACCGCGGCTGCTGGCACGGAGTTAGCCGGTGCTTCCTTTGAAGGTACCGTCAAGTCCCCGCTGTATTGGAGCGGACACCTTTCTTCCCTTCCGACAGAGGTTTACGACCCGAGGGCCTTCATCCCTCACGCGGCGTTGCTGGGTCAGG…	Bacteria	Acidobacteriota	Thermoanaerobaculia	Thermoanaerobaculales	Thermoanaerobaculaceae	B276-D12	NA	0	0	0	0	0	0	0	0	0	0	0	0	0	0	0	0	0	0	0	0	0	0	0	19	0	0	0	0	0	0	0	0	0	0	0	0	0	0	0
10685	#N/A	#N/A	TTTGCTCCCCACACTTTCGCGCCTCAGCGTCAGAACCGGTCCAGGTAGCCGCCTTCGCCACTGGTGTTCCTCCCAATATCTACGCATTTCACCGCTACACTGGGAATTCCACTACCCTCTCCCGGCCTCAAGCCAGACAGTTTCAGAGGCAGTTCCTCGGTTGAGCCGAGGGATTTCACCCCTGACTTGCCTGGCCGCCTACGCGCCCTTTACGCCCAATAATTCCGAATAACGCTCGCCCCCTACGTGTTACCGCGGCTGCTGGCACGTAGTTAGCCGGGGCTTCCTCCGATGGTACCGTCAAATGCCATGGGTATTCACCACGACAATTTCGTCCCACCTGACAGGAGTTTACAACCCGAAGGCTTTCATCCTCCACGCGGCGTTGCTGGATCAGGC…	Bacteria	Acidobacteriota	Thermoanaerobaculia	Thermoanaerobaculales	Thermoanaerobaculaceae	Subgroup 10	NA	0	0	0	0	0	0	0	0	0	0	0	0	0	0	0	0	0	0	0	0	0	0	0	0	0	0	0	0	0	0	0	0	0	0	0	0	0	20	0
10781	#N/A	#N/A	TTTGCTCCCCACACTTTCGCGCCTCAGCGTCAGAACTGGTCCAGGTAGCCGCCTTCGCCACCGGTGTTCCTCCCGATATCTACGCATTTCACCGCTACACCGGGAATTCCGCTACCCCCTCCCAGCCTCAAGCGAGGTGGTTTCAAAGGCAGTTCCTCAGTTGAGCTGAGGGATTTCACCTTTGACCTACCAAGCCGCCTACGCGCCCTTTACGCCCAATAATTCCGAATAACGCTAGCCCCCCCCGTATTACCGCGGCTGCTGGCACGGAGTTAGCCGGGGCTTCCTCTGCTGGTACCGTCATGATCGCCGGGTATTAACCGACGACTTTTCGTCCCAACTGACAGGAGTTTACGACCCGAGGGCCTTCGTCCTCCACGCGGCGTTGCTGGATCAGGC…	Bacteria	Acidobacteriota	Thermoanaerobaculia	Thermoanaerobaculales	Thermoanaerobaculaceae	Subgroup 10	NA	0	0	0	0	0	0	0	0	0	0	0	0	0	0	0	0	0	0	0	0	0	0	0	0	20	0	0	0	0	0	0	0	0	0	0	0	0	0	0
12523	#N/A	#N/A	TGGGGAATATTGGACAATGGGCGCAAGCCTGATCCAGCAACGCCGCGTGGAGGACGAAGGCCTTCGGGTCGTAAACTCCTGTCAGTTGGGACGAAAAGCCGTCGGTGAATATCCGGCGGTCCTGACGGTACCAGCAGAGGAAGCCCCGGCTAACTCCGTGCCAGCAGCCGCGGTAATACGGAGGGGGCTAGCGTTATTCGGAATTATTGGGCGTAAAGGGCGCGCAGGCGGCTTGGTAGGTCAAAGGTGAAATCCCTCAGCTCAACTGAGGAACTGCCTTTGAAACCACCTGGCTAGAGGCTGGGAGGGGATAGCGGAATTCCCGGTGTAGCGGTGAAATGCGTAGATATCGGGAGGAACACCAGTGGCGAAGGCGGCTATCTGGACCAGTTCTGACGC…	Bacteria	Acidobacteriota	Thermoanaerobaculia	Thermoanaerobaculales	Thermoanaerobaculaceae	Subgroup 10	NA	0	0	0	0	0	0	0	0	0	0	0	0	0	0	0	0	0	0	0	0	0	0	0	0	15	0	0	0	0	0	0	0	0	0	0	0	0	0	0
13597	#N/A	#N/A	TTTGCTCCCCACGCTTTCGCGCCTCAGCGTCAGTACCGGTCCAGGTGGCCGCCTTCGCCACCGGTGTTCCTCCCAATATCTACGCATTTCACCGCTACACTGGGAATTCCACCACCCTCTCCCGGCCTCAAGCGAGACAGTTTCAGAGGCAGTTCCTCGGTTGAGCCGAGGGATTTCACCACTGACTTGTCAAGCCGCCTACGCGCCCTTTACGCCCAATGATTCCGAATAACGCTCGCCCCCTCCGTATTACCGCGGCTGCTGGCACGGAGTTAGCCGGGGCTTCCTCTGGTGGTACCGTCAAGGCCAATGGCTATTAACCATTGACATTTCGTCCCACCTGACAGGAGTTTACAACCCGAAGGCCTTCATCCCCCACGCGGCGTTGCTGGATCAGGC…	Bacteria	Acidobacteriota	Thermoanaerobaculia	Thermoanaerobaculales	Thermoanaerobaculaceae	Subgroup 10	NA	0	0	0	0	0	0	0	0	0	0	0	0	0	0	13	0	0	0	0	0	0	0	0	0	0	0	0	0	0	0	0	0	0	0	0	0	0	0	0
14078	#N/A	#N/A	TGGGGAATATTGCGCAATGGGGGAAACCCTGACGCAGCAACGCCGCGTGAAGGATGAAGGCCTTCGGGTCGTAAACTTCTGTCAGAAGGGAAGAAGGTTTACGGGTTAATAGCCCGTGAACTTGACGGTACCTTCAGAGGAAGCCCCGGCTAACTCCGTGCCAGCAGCCGCGGTAATACGGAGGGGGCAAGCGTTATTCGGAATCATTGGGCGTAAAGGGCGTGTAGGCGGCCTAACAGGTCAAAGGTGAAATCCCTCGGCTCAACCGAGGAACTGCCTTTGAAACCTTTAGGCTAGAGGCCGGGAGAGGCTAGCGGAATTCCCAGTGTAGCGGTGAAATGCGTAGATATTGGGAGGAACACCAGTGGCGAAGGCGGCTAGCTGGACCGGTTCTGACGC…	Bacteria	Acidobacteriota	Thermoanaerobaculia	Thermoanaerobaculales	Thermoanaerobaculaceae	Subgroup 10	NA	0	0	0	0	0	0	0	0	0	0	0	0	0	0	0	0	0	0	0	0	0	0	0	0	12	0	0	0	0	0	0	0	0	0	0	0	0	0	0
14646	#N/A	#N/A	TTTGCTCCCCACACTTTCGCGCCTCAGCGTCAGAACTGGTCCAGGTGGCCGCCTTCGCCACTGGTGTTCCTCCCGATATCTACGCATTTCACCGCTACACCGGGAATTCCGCCACCCCCTCCCAGACTCTAGCCTATAGGTTTCAAAGGCAGTTCCTCGGTTGAGCCGAGGGATTTCACCTTTGACCTGACAGGCCGCCTACGCGCCCTTTACGCCCAATAATTCCGAATAACGCTTGCCCCCTCCGTATTACCGCGGCTGCTGGCACGGAGTTAGCCGGGGCTTCCTCTGATGGTACCGTCAGAATCAACGGATATTAACCGTTGACTTTTCTTCCCATCTGACAGGAGTTTACGACCCGAAAGCCTTCGTCCTCCACGCGGCGTTGCTGGATCAGGC…	Bacteria	Acidobacteriota	Thermoanaerobaculia	Thermoanaerobaculales	Thermoanaerobaculaceae	Subgroup 10	NA	0	0	0	0	0	0	0	0	0	0	0	0	0	0	0	0	0	0	0	0	0	0	0	11	0	0	0	0	0	0	0	0	0	0	0	0	0	0	0
15204	#N/A	#N/A	TTTGCTCCCCACACTTTCGCGCCTCAGCGTCAGAACTGGTCCAGGTGGCCGCCTTCGCCACTGGTGTTCCTCCCGATATCTACGCATTTCACCGCTACACCGGGAATTCCGCCACCCCCTCCCAGACTCTAGCCTATAGGTTTCAAAGGCAGTTCCTCGGTTGAGCCGAGGGATTTCACCTTTGACCTGACAGGCCGCCTACGCGCCCTTTACGCCCAATAATTCCGAATAACGCTAGCCCCCTCCGTATTACCGCGGCTGCTGGCACGGAGTTAGCCGGGGCTTCCTCTGCTGGTACCGTCATGATCGCCGGCTATTGACCGACGACTTTTCGTCCCAACTGACAGGAGTTTACGACCCGAAGGCCTTCGTCCTCCACGCGGCGTTGCTGGATCAGGC…	Bacteria	Acidobacteriota	Thermoanaerobaculia	Thermoanaerobaculales	Thermoanaerobaculaceae	Subgroup 10	NA	0	0	0	0	0	0	0	0	0	0	0	0	0	0	0	0	0	0	6	0	0	0	0	0	0	0	0	0	0	0	0	0	0	0	0	0	0	4	0
16248	#N/A	#N/A	TTTGCTCCCCACGCTTTCGCGCCTCAGCGTCAGAACCGGTCCAGGTAGTCGCCTTCGCCACTGGTGTTCCTCCCAATATCTACGCATTTCACCGCTACACTGGGAATTCCACTACCCTCTCCCGGCCTCAAGCTTGGCAGTTTCAGAGGCAGTTCCTCGGTTGGGCCGAGGGATTTCACCACTGACTTACCATGCCGCCTACGCGCCCTTTACGCCCAATAATTCCGAATAACGCTAGCCCCCTCCGTATTACCGCGGCTGCTGGCACGGAGTTAGCCGGGGCTTCCTCTGCTGGTACCGTCATGATCGCCGGCTATTGACCGACGACTTTTCGTCCCAACTGACAGGAGTTTACGACCCGAAGGCCTTCGTCCTCCACGCGGCGTTGCTGGATCAGGC…	Bacteria	Acidobacteriota	Thermoanaerobaculia	Thermoanaerobaculales	Thermoanaerobaculaceae	Subgroup 10	NA	0	0	0	0	0	0	0	0	0	0	0	0	0	0	0	0	0	0	0	0	0	0	0	9	0	0	0	0	0	0	0	0	0	0	0	0	0	0	0
17157	#N/A	#N/A	TGGGGAATATTGGACAATGGGCGAAAGCCTGATCCAGCAACGCCGCGTGGAGGATGAAGGCCTTCGGGTTGTAAACTCCTGTCAGGTGGAATGAAAACCATCGGCTAATAACCGATGACTATGACGGTACCACCAGAGGAAGCCCCGGCTAACTCCGTGCCAGCAGCCGCGGTAATACGGAGGGGGCGAGCGTTATTCGGAATTATTGGGCGTAAAGGGCGCGTAGGCGGCTTAGCAAGTCAGGGGTGAAATCCCTCGGCTCAACCGAGGAACTGCCTCTGAAACTGCTGAGCTTGAGGCCGGGAGAGGGTGGTGGAATTCCCAGTGTAGCGGTGAAATGCGTAGATATTGGGAGGAACACCAGTGGCGAAGGCGGCCACCTGGACCGGTTCTGACGCT…	Bacteria	Acidobacteriota	Thermoanaerobaculia	Thermoanaerobaculales	Thermoanaerobaculaceae	Subgroup 10	NA	0	0	0	0	0	0	0	0	0	0	0	0	0	0	0	0	0	0	0	0	0	0	0	8	0	0	0	0	0	0	0	0	0	0	0	0	0	0	0
18480	#N/A	#N/A	TTTGCTCCCCACGCTTTCGCGCCTCAGCGTCAGAACTGGTCCAGATAGCCGCCTTCGCCACTGGTGTTCCTCCCGATATCTACGCATTTCACCGCTACACCGGGAATTCCGCTATCCCCTCCCAGCCTCTAGCTAGGTGGTTTCAAAGGCAGTTCCTCAGTTGAGCTGAGGGATTTCACCTTTGACCTACCATGCCGCCTGCGCGCCCTTTACGCCCAATAATTCCGAATAACGCTTGCCCCCTCCGTATTACCGCGGCTGCTGGCACGGAGTTAGCCGGGGCTTCCTCTGGTGGTACCGTCAGCGTCGACGGATATTGACCGCCGACTTTTCTTCCCACCTGACAGGAGTTTACGACCCGAAGGCCTTCGTCCTCCACGCGGCGTTGCTGGATCAGGC…	Bacteria	Acidobacteriota	Thermoanaerobaculia	Thermoanaerobaculales	Thermoanaerobaculaceae	Subgroup 10	NA	0	0	0	0	0	0	0	0	0	0	0	0	0	0	0	0	0	0	0	0	0	0	0	0	0	0	0	0	7	0	0	0	0	0	0	0	0	0	0
3095	#N/A	#N/A	TTTGCTCCCCACGCTTTCGCGCCTCAGCGTCAGAACCGGTCCAGGTGGCCGCCTTCGCCACCGGTGTTCCTCCTGATATCTACGCATTTCACCGCTACACCAGGAATTCCGCCACCCCCTCCCGGCCTCAAGCTCTGCAGTTTCAAAGGCAGTTCCTCGGTTGAGCCGAGGGCTTTCACCTTTGACTTGCAGGGCCGCCTACGCGCCCTTTACGCCCAGTAATTCCGAATAACGCTCGCCCCCCCCGTATTACCGCGGCTGCTGGCACGGAGTTAGCCGGGGCTTCCTCTGGAGGTACCGTCAAGGCCGCCGACTATTGATCGACGACTTTTCTTCCCCCCTGACAGGAGTTTACGACCCGAAGGCCTTCGTCCTCCACGCGGCGTTGCTGGATCAGGC…	Bacteria	Acidobacteriota	Thermoanaerobaculia	Thermoanaerobaculales	Thermoanaerobaculaceae	Subgroup 10	NA	0	1	0	0	0	0	0	0	0	5	0	0	0	0	3	0	0	0	0	0	0	0	0	9	127	2	0	6	0	0	0	0	0	0	0	0	0	0	0
3357	#N/A	#N/A	TTTGCTCCCCACGCTTTCGCGCCTCAGCGTCAGAACTGGTCCAGATAGCCGCCTTCGCCACTGGTGTTCCTCCCGATATCTACGCATTTCACCGCTACACCGGGAATTCCGCTATCCCCTCCCAGCCTCTAGCCAGGTGGTTTCAAAGGCAGTTCCTCAGTTGAGCTGAGGGATTTCACCTTTGACCTACCAAGCCGCCTGCGCGCCCTTTACGCCCAATAATTCCGAATAACGCTAGCCCCCCCCGTATTACCGCGGCTGCTGGCACGGAGTTAGCCGGGGCTTCCTCTGCTGGTACCGTCAGGACCGCCGACTATTAATCGACGGCTTTTCGTCCCAACTGACAGGAGTTTACGACCCGAAGGCCTTCGTCCTCCACGCGGCGTTGCTGGATCAGGC…	Bacteria	Acidobacteriota	Thermoanaerobaculia	Thermoanaerobaculales	Thermoanaerobaculaceae	Subgroup 10	NA	0	0	0	0	0	0	0	0	0	4	0	0	0	0	6	0	0	0	0	0	0	0	0	23	36	25	0	11	0	0	0	0	0	0	0	0	19	12	0
4849	#N/A	#N/A	TTTGCTCCCCACACTTTCGCGCCTCAGCGTCAGAACTGGTCCAGGTGGCCGCCTTCGCCACCGGTGTTCCTCCCGATATCTACGCATTTCACCGCTACACCGGGAATTCCGCCACCCCCTCCCAGCCTCAAGCGAGGTGGTTTCAAAGGCAGTTCCTCAGTTGAGCTGAGGGATTTCACCTTTGACCTACCAAGCCGCCTACGCGCCCTTTACGCCCAATAATTCCGAATAACGCTAGCCCCCTCCGTATTACCGCGGCTGCTGGCACGGAGTTAGCCGGGGCTTCCTCTGCTGGTACCGTCATGATCGCCGGCTATTGACCGACGACTTTTCGTCCCAACTGACAGGAGTTTACGACCCGAAGGCCTTCGTCCTCCACGCGGCGTTGCTGGATCAGGC…	Bacteria	Acidobacteriota	Thermoanaerobaculia	Thermoanaerobaculales	Thermoanaerobaculaceae	Subgroup 10	NA	0	0	0	0	0	0	0	0	0	0	0	0	0	0	3	0	0	0	9	0	0	0	0	14	0	21	7	0	0	0	6	0	0	0	0	0	0	11	0
7452	#N/A	#N/A	TTTGCTCCCCACGCTTTCGCACCTCAGCGTCAGAACCGGTCCAGGTAGCCGCCTTCGCCACCGGTGTTCCTCCCAATATCTACGCATTTCACCGCTACACTGGGAATTCCGCTACCCCCTCCCGGCCTCAAGCCAGGCAGTTTCAAAGGCAGTTCCTCGGTTGAGCCGAGGGATTTCACCTTTGACTTGCCTAGCCGCCTACGTGCTCTTTACGCCCAATAATTCCGAATAACGCTTGCCCCCTCCGTATTACCGCGGCTGCTGGCACGGAGTTAGCCGGGGCTTCCTCTGAAGGTACCGTCAGCAGACTGGACTATTCGCCCAGACCTGTTCGTCCCTTCTGACAGGAGTTTACGACCCGAAGGCCTTCATCCTCCACGCGGCGTTGCTGCGTCAGGC…	Bacteria	Acidobacteriota	Thermoanaerobaculia	Thermoanaerobaculales	Thermoanaerobaculaceae	Subgroup 10	NA	0	0	0	0	0	0	0	0	0	0	1	0	0	0	0	0	0	0	0	0	0	0	0	5	0	0	15	0	0	0	0	0	0	0	0	0	0	18	0
7974	#N/A	#N/A	TTTGCTCCCCACGCTTTCGCGCCTCAGCGTCAGAACCGGTCCAGCTAGCCGCCTTCGCCACTGGTGTTCCTCCCAATATCTACGCATTTCACCGCTACACTGGGAATTCCGCTAGCCTCTCCCGGCCTCTAGCCTAAAGGTTTCAAAGGCAGTTCCTCGGTTGAGCCGAGGGATTTCACCTTTGACCTGTTAGGCCGCCTACACGCCCTTTACGCCCAATGATTCCGAATAACGCTTGCCCCCTCCGTATTACCGCGGCTGCTGGCACGGAGTTAGCCGGGGCTTCCTCTGAAGGTACCGTCAAGTTCACGGGCTATTAACCCGTAAACCTTCTTCCCTTCTGACAGAAGTTTACGACCCGAAGGCCTTCATCCTTCACGCGGCGTTGCTGCGTCAGGG…	Bacteria	Acidobacteriota	Thermoanaerobaculia	Thermoanaerobaculales	Thermoanaerobaculaceae	Subgroup 10	NA	0	0	0	0	0	0	0	0	0	0	0	0	0	0	0	0	0	0	0	0	0	0	0	0	35	0	0	0	0	0	0	0	0	0	0	0	0	0	0
8219	#N/A	#N/A	TGGGGAATATTGGACAATGGGCGCAAGCCTGATCCAGCAACGCCGCGTGGAGGACGAAGGCCTTCGGGTCGTAAACTCCTGTCAGGGGGGAAGAAAAGTCGTCGATCAATAGTCGGCGGCCTTGACGGTACCTCCAGAGGAAGCCCCGGCTAACTCCGTGCCAGCAGCCGCGGTAATACGGGGGGGGCGAGCGTTATTCGGAATTACTGGGCGTAAAGGGCGCGTAGGCGGCCCTGCAAGTCAAAGGTGAAAGCCCTCGGCTCAACCGAGGAACTGCCTTTGAAACTGCAGAGCTTGAGGCCGGGAGGGGGTGGCGGAATTCCTGGTGTAGCGGTGAAATGCGTAGATATCAGGAGGAACACCGGTGGCGAAGGCGGCCACCTGGACCGGTTCTGACGC…	Bacteria	Acidobacteriota	Thermoanaerobaculia	Thermoanaerobaculales	Thermoanaerobaculaceae	Subgroup 10	NA	0	0	0	0	0	0	0	0	0	0	0	0	0	0	0	0	0	0	0	0	0	0	0	0	33	0	0	0	0	0	0	0	0	0	0	0	0	0	0
9382	#N/A	#N/A	TTTGCTCCCCACGCTTTCGCGCCTCAGCGTCAGAACTGGTCCAGATAGCCGCCTTCGCCACTGGTGTTCCTCCCGATATCTACGCATTTCACCGCTACACCGGGAATTCCACTATCCCCTCCCAGCCTCTAGCCAGGTGGTTTCAAAGGCAGTTCCTCAGTTGAGCTGAGGGATTTCACCTTTGACCTACCAAGCCGCCTGCGCGCCCTTTACGCCCAATAATTCCGAATAACGCTAGCCCCCTCCGTATTACCGCGGCTGCTGGCACGGAGTTAGCCGGGGCTTCCTCTGCTGGTACCGTCAGGACCGCCGGATATTCACCGACGGCTTTTCGTCCCAACTGACAGGAGTTTACGACCCGAAGGCCTTCGTCCTCCACGCGGCGTTGCTGGATCAGGC…	Bacteria	Acidobacteriota	Thermoanaerobaculia	Thermoanaerobaculales	Thermoanaerobaculaceae	Subgroup 10	NA	0	0	0	0	0	0	0	0	0	0	0	0	0	0	0	0	0	0	0	0	0	0	0	0	26	0	0	0	0	0	0	0	0	0	0	0	0	0	0
9596	#N/A	#N/A	TGGGGAATATTGGACAATGGGCGCAAGCCTGATCCAGCAACGCCGCGTGGAGGACGAAGGCCTTCGGGTCGTAAACTCCTGTCAGTTGGGACGAAAAGTCGTCGGTCAATAGCCGGCGATCATGACGGTACCAGCAGAGGAAGCCCCGGCTAACTCCGTGCCAGCAGCCGCGGTAATACGGAGGGGGCTAGCGTTATTCGGAATTATTGGGCGTAAAGGGCGCGTAGGCGGCTTGGTAGGTCAAAGGTGAAATCCCTCAGCTCAACTGAGGAACTGCCTTTGAAACCACCTCGCTTGAGGCTGGGAGGGGGTGGCGGAATTCCCGGTGTAGCGGTGAAATGCGTAGATATCGGGAGGAACACCGGTGGCGAAGGCGGCCACCTGGACCAGTTCTGACGC…	Bacteria	Acidobacteriota	Thermoanaerobaculia	Thermoanaerobaculales	Thermoanaerobaculaceae	Subgroup 10	NA	0	0	0	0	0	0	0	0	0	0	0	0	0	0	0	0	0	0	2	0	0	0	0	7	0	9	2	0	0	0	1	0	0	0	0	0	0	0	0
9983	#N/A	#N/A	TTTGCTCCCCACACTTTCGCACTTCAGCGTCAGTACTGGTCTAGGTAGCCGCCTTCGCCACTGGTGTTCCTCCCGATATCTACGCATTTCACCGCTACACCGGGAATTCCGCTACCCCCTCCCAGCCTCAAGCCAGGTGGTTTCAAAGGCAGTTCCTCAGTTGAGCTGAGGGATTTCACCTTTGACCTACCAAGCCGCCTACGCGCCCTTTACGCCCAATAATTCCGAATAACGCTAGCCCCCCCCGTATTACCGCGGCTGCTGGCACGGAGTTAGCCGGGGCTTCCTCTGCTGGTACCGTCATGATCGCCGGGTATTAACCGACGACTTTTCGTCCCAACTGACAGGAGTTTACGACCCGAGGGCCTTCGTCCTCCACGCGGCGTTGCTGGATCAGGC…	Bacteria	Acidobacteriota	Thermoanaerobaculia	Thermoanaerobaculales	Thermoanaerobaculaceae	Subgroup 10	NA	0	0	0	0	0	0	0	0	0	0	0	0	0	0	0	0	0	0	0	0	0	0	0	0	23	0	0	0	0	0	0	0	0	0	0	0	0	0	0
10597	#N/A	#N/A	TGGGGAATTTTGGGCAATGGGGGAAACCCTGACCCAGCGACGCCGCGTGGAGGATGACGGCCTTCGGGTTGTAAACTCCTGTCAGGTGGGAAGAAAAGCCAGTCGGATAATACCCGGCAGGAATTGACGGTACCACCAAAGGAAGCCCCGGCTAACTCCGTGCCAGCAGCCGCGGTAATACGGAGGGGGCAAGCGTTATTCGGATTTACTGGGCGTAAAGCGCACGTAGGTGGCATGGTAAGTCAAAGGTGAAAGCCCTCGGCTCAACCGAGGAATTGCCTTTGAAACTGCTTTGCTTGAGTCCGGGAGGGGGGAGCGGAATTCCCAGTGTAGCGGTGAAATGCGTAGATACTGGGAGGAACACCGGTGGCGAAGGCGGCTCCCTGGACCGGTACTGAC…	Bacteria	Acidobacteriota	Thermoanaerobaculia	Thermoanaerobaculales	Thermoanaerobaculaceae	Subgroup 23	NA	0	0	0	0	0	0	0	0	0	0	3	0	0	0	0	0	0	0	0	0	0	0	0	17	0	0	0	0	0	0	0	0	0	0	0	0	0	0	0
12324	#N/A	#N/A	TTTGCTACCCACGCTTTCGCACCTCAGTGTCAGTACCGGTCCAGGGAGCCGCCTTCGCCACCGGTGTTCCTCCCAGTATCTACGCATTTCACCGCTACACTGGGAATTCCGCTCCCCCCTCCCGGACTCAAGCAAAGCAGTTTCAAAGGCAGTTCCTCGGTTGAGCCGAGGGCTTTCACCTTTGACTTACGATGCCACCTACGTGCGCTTTACGCCCAGTAAATCCGAATAACGCTTGCCCCCTCCGTATTACCGCGGCTGCTGGCACGGAGTTAGCCGGGGCTTCCTTTGGTGGTACCGTCAATTCCTGCCGGGTATTATCCGGCTGGCTTTTCTTCCCACCTGACAGGAGTTTACAACCCGAAGGCCGTCATCCTCCACGCGGCGTCGCTGGGTCAG…	Bacteria	Acidobacteriota	Thermoanaerobaculia	Thermoanaerobaculales	Thermoanaerobaculaceae	Subgroup 23	NA	0	0	0	0	0	0	0	0	0	0	0	0	0	0	0	0	0	0	0	0	0	0	0	0	0	0	15	0	0	0	0	0	0	0	0	0	0	0	0
14406	#N/A	#N/A	TGGGGAATTTTGGGCAATGGGGGAAACCCTGACCCAGCGACGCCGCGTGGAGGATGACGGCCTTCGGGTTGTAAACTCCTGTCAGGTGGGAAGAAAAGCCGGTCGGATAATACCCGGCAGGAATTGACGGTACCACCAAAGGAAGCCCCGGCTAACTCCGTGCCAGCAGCCGCGGTAATACGGAGGGGGCAAGCGTTATTCGGATTTACTGGGCGTAAAGCGCACGTAGGTGGCATCGTAAGTCAAAGGTGAAAGCCCTCGGCTCAACCGAGGAACTGCCTTTGAAACTGCTTTGCTTGAGTCCGGGAGGGGGGAGCGGAATTCCCAGTGTAGCGGTGAAATGCGTAGATACTGGGAGGAACACCGGTGGCGAAGGCGGCTCCCTGGACCGGTACTGAC…	Bacteria	Acidobacteriota	Thermoanaerobaculia	Thermoanaerobaculales	Thermoanaerobaculaceae	Subgroup 23	NA	0	0	0	0	0	0	0	0	0	0	0	0	0	0	0	0	0	0	0	0	0	0	0	0	0	0	11	0	0	0	0	0	0	0	0	0	0	0	0
14675	#N/A	#N/A	TTTGCTACCCACGCTTTCGCACCTCAGCGTCAGTACCGGTCCAGGGAGCCGCCTTCGCCACCGGTGTTCCTCCCAGTATCTACGCATTTCACCGCTACACTGGGAATTCCGCTCCCCCCTCCCGGACTCAAGCAATGCAGTTTCGCAGGCAGTTCCTCGGTTGAGCCGAGGGATTTCACCTGAGACTTATATTGCCGCCTACGTGCGCTTTACGCCCAGTAAATCCGAATAACGCTTGCCCCCTCCGTATTACCGCGGCTGCTGGCACGGAGTTAGCCGGGGCTTCCTTTGGTGGTACCGTCAATTCCTGCCGGGTATTATCCGACTGGCTTTTCTTCCCACCTGACAGGAGTTTACAACCCGAAGGCCGTCATCCTCCACGCGGCGTCGCTGGGTCAG…	Bacteria	Acidobacteriota	Thermoanaerobaculia	Thermoanaerobaculales	Thermoanaerobaculaceae	Subgroup 23	NA	0	0	0	0	0	0	0	0	0	0	0	0	0	0	0	0	0	0	0	0	0	0	0	11	0	0	0	0	0	0	0	0	0	0	0	0	0	0	0
15123	#N/A	#N/A	TTTGCTACCCACGCTTTCGCACCTCAGTGTCAGTACCGGTCCAGGGAGCCGCCTTCGCCACCGGTGTTCCTCCCAGTATCTACGCATTTCACCGCTACACTGGGAATTCCGCTCCCCCCTCCCGGACTCAAGCAAAGCAGTTTCAAGGGCAGTTCCTCGGTTGAGCCGAGGGCTTTCACCTTTGACTTACGATGCCACCTACGTGCGCTTTACGCCCAGTAAATCCGAATAACGCTTGCCCCCTCCGTATTACCGCGGCTGCTGGCACGGAGTTAGCCGGGGCTTCCTTTGGTGGTACCGTCAATTCCATCCGGATATTAGCCGGATAGCTTTTCTTCCCACCTGACAGGAGTTTACAACCCGAAGGCCGTCATCCTCCACGCGGCGTCGCTGGGTCAG…	Bacteria	Acidobacteriota	Thermoanaerobaculia	Thermoanaerobaculales	Thermoanaerobaculaceae	Subgroup 23	NA	0	0	0	0	0	0	0	0	0	0	0	0	0	0	0	0	0	0	0	0	0	0	0	0	0	0	10	0	0	0	0	0	0	0	0	0	0	0	0
19428	#N/A	#N/A	TGGGGAATTTTGGGCAATGGGGGAAACCCTGACCCAGCGACGCCGCGTGGAGGATGACGGCCTTCGGGTTGTAAACTCCTGTCAGGTGGGAAGAAAAGCTTGTCGGTTAATACCCGGCAGGAATTGACGGTACCACCAAAGGAAGCCCCGGCTAACTCCGTGCCAGCAGCCGCGGTAATACGGAGGGGGCAAGCGTTATTCGGATTTACTGGGCGTAAAGCGCACGTAGGTGGCGATGTAAGTCACAGGTGAAAGCCCTCGGCTCAACCGAGGAACTGCCTGCGAAACTGCATTGCTTGAGTCCGGGAGGGGGGAGCGGAATTCCAAGTGTAGCGGTGAAATGCGTAGATACTTGGAGGAACACCGGTGGCGAAGGCGGCTCCCTGGACCGGTACTGAC…	Bacteria	Acidobacteriota	Thermoanaerobaculia	Thermoanaerobaculales	Thermoanaerobaculaceae	Subgroup 23	NA	0	0	0	0	0	0	0	0	0	0	0	0	0	0	0	0	0	0	0	0	0	0	0	6	0	0	0	0	0	0	0	0	0	0	0	0	0	0	0
19482	#N/A	#N/A	TTTGCTACCCACGCTTTCGCACCTCAGCGTCAGTATCGGTCCAGGGAGCCGCCTTCGCCACCGGTGTTCTACCCAATATCTACGCATTTCACCGCTCCATTGGGTATTCCGCTCCCCCCTCCCGAACTCAAGCAAAACAGTTTCAAAGGCAATTCCTCGGTTGAGCCGAGGGCTTTCACCTTTGACTTATTTTGCCGCCTACGTGCGCTTTACGCCCAGTAAATCCGAATAACGCTTGCCCCCTCCGTATTACCGCGGCTGCTGGCACGGAGTTAGCCGGGGCTTCCTTTGGTGGTACCGTCAATTCCTGCCGGGTATTATCCGACTGGCTTTTCTTCCCACCTGACAGGAGTTTACAACCCGAAGGCCGTCATCCTCCACGCGGCGTCGCTGGGTCAG…	Bacteria	Acidobacteriota	Thermoanaerobaculia	Thermoanaerobaculales	Thermoanaerobaculaceae	Subgroup 23	NA	0	0	0	0	0	0	0	0	0	0	0	0	0	0	0	0	0	0	0	0	0	0	0	6	0	0	0	0	0	0	0	0	0	0	0	0	0	0	0
20940	#N/A	#N/A	TGGGGAATTTTGGGCAATGGGGGAAACCCTGACCCAGCGACGCCGCGTGGAGGATGACGGCCTTCGGGTTGTAAACTCCTGTCAGGTGGGAAGAAAAGCTTGTCGGTTAATACCCGGCAGGAATTGACGGTACCACCAAAGGAAGCCCCGGCTAACTCCGTGCCAGCAGCCGCGGTAATACGGAGGGGGCAAGCGTTATTCGGATTTACTGGGCGTAAAGCGCACGTAGGTGGCATGGTAAGTCAAAGGTGAAAGCCCTCGGCTCAACCGAGGAATTGCCTTTGAAACTGCTTTGCTTGAGTCCGGGAGGGGGGAGCGGAATTCCCAGTGTAGCGGTGAAATGCGTAGATACTGGGAGGAACACCGGTGGCGAAGGCGGCTCCCTGGACCGGTACTGAC…	Bacteria	Acidobacteriota	Thermoanaerobaculia	Thermoanaerobaculales	Thermoanaerobaculaceae	Subgroup 23	NA	0	0	0	0	0	0	0	0	0	0	0	0	0	0	0	0	0	0	0	0	0	0	0	5	0	0	0	0	0	0	0	0	0	0	0	0	0	0	0
5093	#N/A	#N/A	TTTGCTACCCACGCTTTCGCACCTCAGTGTCAGTACCGGTCCAGGGAGCCGCCTTCGCCACCGGTGTTCCTCCCAGTATCTACGCATTTCACCGCTACACTGGGAATTCCGCTCCCCCCTCCCGGACTCAAGCAAAGCAGTTTCAAAGGCAGTTCCTCGGTTGAGCCGAGGGCTTTCACCTTTGACTTACGATGCCACCTACGTGCGCTTTACGCCCAGTAAATCCGAATAACGCTTGCCCCCTCCGTATTACCGCGGCTGCTGGCACGGAGTTAGCCGGGGCTTCCTTTGGTGGTACCGTCAATTCCTGCCGGGTATTATCCGACTGGCTTTTCTTCCCACCTGACAGGAGTTTACAACCCGAAGGCCGTCATCCTCCACGCGGCGTCGCTGGGTCAG…	Bacteria	Acidobacteriota	Thermoanaerobaculia	Thermoanaerobaculales	Thermoanaerobaculaceae	Subgroup 23	NA	0	0	0	0	0	0	0	0	0	0	0	0	0	0	0	4	0	0	10	0	0	0	0	25	0	20	0	0	0	0	0	0	0	0	0	0	0	13	0
5202	#N/A	#N/A	TTTGCTACCCACGCTTTCGCACCTCAGTGTCAGTACCGGTCCAGGGAGCCGCCTTCGCCACCGGTGTTCCTCCCAGTATCTACGCATTTCACCGCTACACTGGGAATTCCGCTCCCCCCTCCCGGACTCAAGCAAAGCAGTTTCAAAGGCAATTCCTCGGTTGAGCCGAGGGCTTTCACCTTTGACTTACGATGCCACCTACGTGCGCTTTACGCCCAGTAAATCCGAATAACGCTTGCCCCCTCCGTATTACCGCGGCTGCTGGCACGGAGTTAGCCGGGGCTTCCTTTGGTGGTACCGTCAATTCCTGCCGGGTATTATCCGACTGGCTTTTCTTCCCACCTGACAGGAGTTTACAACCCGAAGGCCGTCATCCTCCACGCGGCGTCGCTGGGTCAG…	Bacteria	Acidobacteriota	Thermoanaerobaculia	Thermoanaerobaculales	Thermoanaerobaculaceae	Subgroup 23	NA	0	0	0	0	0	0	0	0	0	0	0	0	0	6	0	0	0	0	9	0	0	0	0	38	0	0	0	19	0	0	0	0	0	0	0	0	0	0	0
9140	#N/A	#N/A	TTTGCTACCCACGCTTTCGCACCTCAGTGTCAGTACCGGTCCAGGGAGCCGCCTTCGCCACCGGTGTTCCTCCAAGTATCTACGCATTTCACCGCTACACTTGGAATTCCGCTCCCCCCTCCCGGACTCAAGCAATGCAGTTTCGCAGGCAGTTCCTCGGTTGAGCCGAGGGCTTTCACCTGTGACTTACATCGCCACCTACGTGCGCTTTACGCCCAGTAAATCCGAATAACGCTTGCCCCCTCCGTATTACCGCGGCTGCTGGCACGGAGTTAGCCGGGGCTTCCTTTGGTGGTACCGTCAATTCCTGCCGGGTATTATCCGACTGGCTTTTCTTCCCACCTGACAGGAGTTTACAACCCGAAGGCCGTCATCCTCCACGCGGCGTCGCTGGGTCAG…	Bacteria	Acidobacteriota	Thermoanaerobaculia	Thermoanaerobaculales	Thermoanaerobaculaceae	Subgroup 23	NA	0	0	0	0	0	0	0	0	0	0	0	0	0	10	0	1	0	0	2	0	0	0	0	8	0	0	0	0	0	0	0	0	0	0	0	0	0	3	0
10444	#N/A	#N/A	TTCGCTCCCCTAGCTTTCGCGCCTCAGCGTCAGTGTCGGTCCAGAAAGCCGCCTTCGCCACTGGTGTTCCTCCGGATATCTGCGCATTTCACCGCTACACCCGGAATTCCGCTTTCCTCTCCCGAACTCAAGCCCGCTAGTTTCCCGCGCAGTTCCCCAGTTGAGCCGGGGGATTTCACACGGGACTTGACGAACCGCCTGCGCGCCCTTTACGCCCAGTAATTCCGAACAACGCTTGCCACCTCTGTCTTACCGCGGCTGCTGGCACAGAGTTAGCCGTGGCTTCCTCCACCGGTACAGTCAACGAACCGACGTATTAGGTCGGACGCATTCTTCCCGATCGACAGGAGTTTACGACCCGAGGGCCTTCATCCTCCACGCGGCGTTGCTTGTTCAGGG…	Bacteria	Acidobacteriota	Vicinamibacteria	Subgroup 17	NA	NA	NA	0	0	0	0	0	0	0	0	0	0	0	0	0	0	0	0	0	0	0	0	0	0	0	0	21	0	0	0	0	0	0	0	0	0	0	0	0	0	0
11393	#N/A	#N/A	TTTGCTCCCCTGGCTTTCGCGCCTCAGCGTCAGTTTCGGTCCAGTGTGTCGCCTTCGCCACCGGTGTTCCTCCCAATATCTACGCATTTCACCGCTACACTGGGAATTCCACACACCTCTCCCGAACTCAAGACGAATAGTATCTCCCGCAATTCCACGGTTGAGCCGTGGGCTTTCACGAGAGACTTATCCGCCCGCCTACGCGCCCTTTACGCCCAGTAATTCCGAACAACGCTTGCCCCCCCCGTATTACCGCGGCTGCTGGCACGGAGTTAGCCGGGGCTTCCTCATAGGGTACCGTCAACAATGCTGGGTATTAACCAACTCTGCTTTCGTCCCCTCCGACAGAAGTTTACAACCCGAAGGTCGTCGTCCTTCACGCGGCGTTGCTTGTTCAGG…	Bacteria	Acidobacteriota	Vicinamibacteria	Subgroup 9	NA	NA	NA	0	0	0	0	0	0	0	0	0	0	0	0	0	0	0	0	0	0	0	0	0	0	0	0	18	0	0	0	0	0	0	0	0	0	0	0	0	0	0
15418	#N/A	#N/A	TTTGCTCCCCTAGCTTTCGCGCCTCAGCGTCAGTACCGGTCCAGGGAGCCGCCTTCGCCACTGGTGTTCCTCCCAATATCTACGCATTTCACCGCTACACTGGGAATTCCACTCCCCTCTCCCGGACTCAAGTCCGGCAGTATCCCCCGCAGTTCCACAGTTGAGCCATGGGATTTCACGAGAGACTTGCCACACCGCCTGCGCGCCCTTTACGCCCAGTAATTCCGAACAACGCTTGCCCCCCCCGTATTACCGCGGCTGCTGGCACGGAGTTAGCCGGGGCTTCCTCCTAGGGTACCGTCAACGACTGAGGTTATTCGCCCCAATCGCTTTCGTCCCCTCCGACAGAAGTTTACGACCCGAAGGCCTTCGTCCTTCACGCGGCGTTGCTTGGTCAGG…	Bacteria	Acidobacteriota	Vicinamibacteria	Subgroup 9	NA	NA	NA	0	0	0	0	0	0	0	0	0	0	0	0	0	0	0	0	0	0	0	0	0	0	0	10	0	0	0	0	0	0	0	0	0	0	0	0	0	0	0
10456	#N/A	#N/A	TTCGCTCCCCTAGCTTTCGCTCCTCAGCGTCAAGACCGGTCCAGGATGCCGCCTTCGCCACCGGTGTTCCTCCAGATATCTACGCATTTCACCGCTACACCTGGAATTCCGCATCCCTCTCCCGGCTTCAAGCCATCCAGTATCGGTCGCAGTTCCCCGGTTGAGCCGAGGGATTTCACAACCGACTTAGATGGCCGCCTACGAGCCCTTTACGCCCAGTAAATCCGAACAACGCTTGCCCCCCCCGTATTACCGCGGCTGCTGGCACGGAGTTAGCCGGGGCTTCCTTTAGCGGTACCGTCAGGAACACCGGGTATTAACCGATGAACTATTCTTCCCGCTCGACAGGAGTTTACGACCCGAAGATCTTCGTCCTCCACGCGGCGTTGCGTCGTCAGG…	Bacteria	Acidobacteriota	Vicinamibacteria	Vicinamibacterales	NA	NA	NA	0	0	0	0	0	0	0	0	0	0	0	0	0	0	0	0	0	0	0	0	0	0	0	0	21	0	0	0	0	0	0	0	0	0	0	0	0	0	0
14663	#N/A	#N/A	TTTGCTCCCCTAGCTTTCGCGCCTCAGCGTCGATCTCGGTCCAGGATGCCGCCTTCGCCACCGGTGTTCCTCCAGATATCTACGCATTTCACCGCTACACCTGGAATTCCACATCCCTCTCCCGAATCCAAGCCTCCCAGTATCGGACGCAGTTCCCAGGTTAAGCCTGGGGCTTTCACGTCCGACTTAGAAGGCCGCCTACGCGCCCTTTACGCCCAGTAATTCCGAACAACGCTTGCCACCTCTGTATTACCGCGGCTGCTGGCACAGAGTTAGCCGTGGCTTCCTCAACCGGTACCGTCAGTCTTCGACGTGTTAGGTCGAAGCTTTTCGTCCCGATCAACAGGAGTTTACAATCCGAAGACCTTCATCCTCCACGCGGCGTTGCGTCGTCAGGCT…	Bacteria	Acidobacteriota	Vicinamibacteria	Vicinamibacterales	Vicinamibacteraceae	NA	NA	0	0	0	0	0	0	0	0	0	0	0	0	0	0	0	0	0	0	0	0	0	0	0	11	0	0	0	0	0	0	0	0	0	0	0	0	0	0	0
1200	#N/A	#N/A	CCTCAGCGTCGATCACGGTCCAGTGAACTGCCTTCGCAATTGGTGTTCCTCCGAATATCTACGCATTTCACCGCTACACTCGGAATTCCATTCACCTCTACCGTATCCTAGTCACAACAGTATCGATCGACATTTTAGGGTTGAGCCCTAAACTTTTACGACCGACTTGTTGAACCGCCTACGAGCTCTTTACGCCCAATAAATCCGGACAACGCTTGACCCCTATGTATTACCGCGGCTGCTGGCACATAGTTGGCCGGGTCTTCTTGTGGAGGTACCGTCATTTTCTTCCCTCCTGAAAGTGGTTTACAATCCTAGAACCGTCATCCCACACGCGGTGTCGCTGTGTCAAGCTTTCGCTCATTGCACAATATTCCCTGCT	Bacteria	Actinobacteriota	Acidimicrobiia	Actinomarinales	Actinomarinaceae	Candidatus Actinomarina	NA	59	0	0	4	0	61	43	0	66	82	2	10	0	66	113	18	1	0	0	0	0	0	0	0	0	0	0	0	22	0	0	0	0	0	0	0	0	0	0
12427	#N/A	#N/A	CTTTTACGACCGACTTGTTGAACCGCCTACGAGCTCTTTACGCCCAATAAATCCGGACAACGCTTGACCCCTATGTATTACCGCGGCTGCTGGCACATAGTTGGCCGGGTCTTCTTGTGGAGGTACCGTCATTTTCTTCCCTCCTGAAAGTGGTTTACAATCCTAGAACCGTCATCCCACACGCGGTGTCGCTGTGTCAAGCTTTCGCTCATTGCACAATATTCCCTGCTGCCGCCCGTAGGGTACGT	Bacteria	Actinobacteriota	Acidimicrobiia	Actinomarinales	Actinomarinaceae	Candidatus Actinomarina	NA	0	0	0	0	0	0	0	0	0	0	0	0	0	15	0	0	0	0	0	0	0	0	0	0	0	0	0	0	0	0	0	0	0	0	0	0	0	0	0
1791	#N/A	#N/A	TTTGCTCCCCTAGCTTTCGCTCCTCAGCGTCGATAGCGGCCCAGTGAGCTGCCTTCGCAATTGGTGTTCCTCCGAATATCTACGCATTTCACCGCTACACTCGGAATTCCACTCACCTCTGCCGTATCCTAGTCACAACAGTATCGATAGACATTTCAGGGTTGAGCCCTGAACTTTTACTACCGACTTGTTGAACCGCCTACGAGCTCTTTACGCCCAATAAATCCGGACAACGCTCGCCCCCTACGTATTACCGCGGCTGCTGGCACGTAGTTGGCCGGGGCTTCTTGTGGAGGTACCGTCATTTTCTTCCCTCCTGAAAGTGGTTTACAAACCTAGATCCGTCATCCCACACGCGGTGTCGCTGTGTCAAACTTTCGTTCATTGCACAATATTCCC…	Bacteria	Actinobacteriota	Acidimicrobiia	Actinomarinales	Actinomarinaceae	Candidatus Actinomarina	NA	36	14	0	0	0	44	24	0	34	33	0	0	0	48	25	0	0	0	0	0	0	0	0	0	0	0	0	0	30	6	0	0	0	0	0	0	0	0	0
2098	#N/A	#N/A	TTTGCTCCCCTAGCTTTCGCTCCTCAGCGTCGATTACGGTCCAGTGAACTGCCTTCGCAATTGGTGTTCCTCCGAATATCTACGCATTTCACCGCTACACTCGGAATTCCATTCACCTCTACCGTATCCTAGTCACAACAGTATCGATCGACATTTTAGGGTTGAGCCCTAAACTTTTACGACCGACTTGTTGAACCGCCTACGAGCTCTTTACGCCCAATAAATCCGGACAACGCTTGACCCCTATGTATTACCGCGGCTGCTGGCACATAGTTGGCCGGGTCTTCTTGTGGAGGTACCGTCATTTTCTTCCCTCCTGAAAGTGGTTTACAATCCTAGAACCGTCATCCCACACGCGGTGTCGCTGTGTCAAGCTTTCGCTCATTGCACAATATTCCC…	Bacteria	Actinobacteriota	Acidimicrobiia	Actinomarinales	Actinomarinaceae	Candidatus Actinomarina	NA	13	5	1	0	0	21	16	0	25	21	0	3	0	23	22	22	0	2	0	0	0	0	0	0	35	0	0	0	6	4	4	0	0	0	0	0	0	0	0
2171	#N/A	#N/A	CAGGGAATATTGTGCAATGAGCGAAAGCTTGACACAGCGACACCGCGTGTGGGATGACGGTTCTAGGATTGTAAACCACTTTCAGGAGGGAAGAAAATGACGGTACCTCCACAAGAAGACCCGGCCAACTATGTGCCAGCAGCCGCGGTAATACATAGGGGTCAAGCGTTGTCCGGATTTATTGGGCGTAAAGAGCTCGTAGGCGGTTCAACAAGTCGGTCGTAAAAGTTTAGGGCTCAACCCTAAAATGTCGATCGATACTGTTGTGACTAGGATACGGTAGAGGTGAATGGAATTCCGAGTGTAGCGGTGAAATGCGTAGATATTCGGAGGAACACCAATTGCGAAGGCAGTTCACTGGACCGTGATCGACGCTGAGGAG	Bacteria	Actinobacteriota	Acidimicrobiia	Actinomarinales	Actinomarinaceae	Candidatus Actinomarina	NA	40	0	0	0	0	34	15	0	0	42	0	0	0	0	45	15	0	8	0	0	0	0	0	0	0	0	0	0	14	5	0	0	0	0	0	0	0	1	0
2819	#N/A	#N/A	TTTGCTCCCCTAGCTTTCGCTCCTCAGCGTCGATCACGGTCCAGTGAACTGCCTTCGCAATTGGTGTTCCTCCGAATATCTACGCATTTCACCGCTACACTCGGAATTCCATTCACCTCTACCGTATCCTAGTCACAACAGTATCGATCGACATTTTAGGGTTGAGCCCTAAACTTTTACGACCGACTTGTTGAACCGCCTACGAGCTCTTTACGCCCAATAAATCCGGACAACGCTTGACCCCTATGTATTACCGCGGCT	Bacteria	Actinobacteriota	Acidimicrobiia	Actinomarinales	Actinomarinaceae	Candidatus Actinomarina	NA	30	0	0	0	0	12	33	0	12	11	2	0	7	9	26	9	0	0	2	0	0	0	0	0	1	0	0	0	0	4	0	0	2	0	0	0	0	0	0
32	#N/A	#N/A	TTTGCTCCCCTAGCTTTCGCTCCTCAGCGTCGATCACGGTCCAGTGAACTGCCTTCGCAATTGGTGTTCCTCCGAATATCTACGCATTTCACCGCTACACTCGGAATTCCATTCACCTCTACCGTATCCTAGTCACAACAGTATCGATCGACATTTTAGGGTTGAGCCCTAAACTTTTACGACCGACTTGTTGAACCGCCTACGAGCTCTTTACGCCCAATAAATCCGGACAACGCTTGACCCCTATGTATTACCGCGGCTGCTGGCACATAGTTGGCCGGGTCTTCTTGTGGAGGTACCGTCATTTTCTTCCCTCCTGAAAGTGGTTTACAATCCTAGAACCGTCATCCCACACGCGGTGTCGCTGTGTCAAGCTTTCGCTCATTGCACAATATTCCC…	Bacteria	Actinobacteriota	Acidimicrobiia	Actinomarinales	Actinomarinaceae	Candidatus Actinomarina	NA	3089	1538	281	253	117	3697	3648	306	4445	4413	538	369	184	3594	4706	851	142	459	87	26	39	13	16	31	389	17	72	58	1340	965	102	467	199	127	0	71	218	38	23
3764	#N/A	#N/A	TTTGCTCCCCTAGCTTTCGCTCCTCAGCGTCGATCACGGTCCAGTGAACTGCCTTCGCAATTGGTGTTCCTCCGAATATCTACGCATTTCACCGCTACACTCGGAATTCCATTCACCTCTACCGTATCCTAGTCACAACAGTATCAATCGACATTTTAGGGTTGAGCCCTAAACTTTTACGACCGACTTGTTGAACCGCCTACGAGCTCTTTACGCCCAATAAATCCGGACAACGCTTGACCCCTATGTATTACCGCGGCTGCTGGCACATAGTTGGCCGGGTCTTCTTGTGGAGGTACCGTCATTTTCTTCCCTCCTGAAAGTGGTTTACAATCCTAGAACCGTCATCCCACACGCGGTGTCGCTGTGTCAAGCTTTCGCTCATTGCACAATATTCCC…	Bacteria	Actinobacteriota	Acidimicrobiia	Actinomarinales	Actinomarinaceae	Candidatus Actinomarina	NA	10	5	0	2	0	7	6	0	10	5	6	0	0	12	0	9	4	0	0	0	0	0	0	0	0	0	0	0	25	0	0	0	0	0	0	0	0	0	0
4695	#N/A	#N/A	CAGGGAATATTGTGCAATGAACGAAAGTTTGACACAGCGACACCGCGTGTGGGATGACGGATCTAGGTTTGTAAACCACTTTCAGGAGGGAAGAAAATGACGGTACCTCCACAAGAAGCCCCGGCCAACTACGTGCCAGCAGCCGCGGTAATACGTAGGGGGCGAGCGTTGTCCGGATTTATTGGGCGTAAAGAGCTCGTAGGCGGTTCAACAAGTCGGTAGTAAAAGTTCAGGGCTCAACCCTGAAATGTCTATCGATACTGTTGTGACTAGGATACGGCAGAGGTGAGTGGAATTCCGAGTGTAGCGGTGAAATGCGTAGATATTCGGAGGAACACCAATTGCGAAGGCAGCTCACTGGGCCGCTATCGACGCTGAGGAGCGAAAGCTAGGGGAGCA…	Bacteria	Actinobacteriota	Acidimicrobiia	Actinomarinales	Actinomarinaceae	Candidatus Actinomarina	NA	10	4	0	0	0	9	6	0	18	9	0	0	0	7	4	0	0	0	0	0	0	0	0	0	0	0	0	0	6	0	0	0	0	0	0	0	0	0	0
4870	#N/A	#N/A	CCGCGGTAATACATAGGGGTCAAGCGTTGTCCGGATTTATTGGGCGTAAAGAGCTCGTAGGCGGTTCAACAAGTCGGTCGTAAAAGTTTAGGGCTCAACCCTAAAATGTCGATCGATACTGTTGTGACTAGGATACGGTAGAGGTGAATGGAATTCCGAGTGTAGCGGTGAAATGCGTAGATATTCGGAGGAACACCAATTGCGAAGGCAGTTCACTGGACCGTGATCGACGCTGAGGAGCGAAAGCTAGGGGAGCAAACA	Bacteria	Actinobacteriota	Acidimicrobiia	Actinomarinales	Actinomarinaceae	Candidatus Actinomarina	NA	9	2	0	2	0	2	12	0	4	9	0	2	4	2	7	5	0	2	3	0	0	0	0	0	0	0	0	0	0	3	0	0	3	0	0	0	0	0	0
5691	#N/A	#N/A	CAGGGAATATTGTGCAATGAGCGAAAGCTTGACACAGCGACACCGCGTGTGGGATGACGGTTCTAGGATTGTAAACCACTTTCAGGAGGGAAGAAAATGACGGTACCTCCACAAGAAGACCCGGCCAACTATGTGCCGGCAGCCGCGGTAATACATAGGGGTCAAGCGTTGTCCGGATTTATTGGGCGTAAAGAGCTCGTAGGCGGTTCAACAAGTCGGTCGTAAAAGTTTAGGGCTCAACCCTAAAATGTCGATCGATACTGTTGTGACTAGGATACGGTAGAGGTGAATGGAATTCCGAGTGTAGCGGTGAAATGCGTAGATATTCGGAGGAACACCAATTGCGAAGGCAGTTCACTGGACCGTGATCGACGCTGAGGAGCGAAAGCTAGGGGAGCA…	Bacteria	Actinobacteriota	Acidimicrobiia	Actinomarinales	Actinomarinaceae	Candidatus Actinomarina	NA	4	2	0	0	0	8	3	0	12	5	3	0	0	3	8	0	0	1	0	0	0	0	0	0	0	0	0	0	3	1	0	0	0	0	0	0	0	0	0
5997	#N/A	#N/A	CTCAGCGTCGATCACGGTCCAGTGAACTGCCTTCGCAATTGGTGTTCCTCCGAATATCTACGCATTTCACCGCTACACTCGGAATTCCATTCACCTCTACCGTATCCTAGTCACAACAGTATCGATCGACATTTTAGGGTTGAGCCCTAAACTTTTACGACCGACTTGTTGAACCGCCTACGAGCTCTTTACGCCCAATAAATCCGGACAACGCTTGACCCCTATGTATTACCGCGGCTGCTGGCACATAGTTGGCCGGGTCTTCTTGTGGAGGTACCGTCATTTTCTTCCCTCCTGAAAGTGGTTTACAATCCTAGAACCGTCATCCCACACGCGGTGTCGCTGTGTCAAGCTTTCGCTCATTGCACAATATTCCCTGCT	Bacteria	Actinobacteriota	Acidimicrobiia	Actinomarinales	Actinomarinaceae	Candidatus Actinomarina	NA	0	27	5	0	2	0	0	0	0	0	0	0	0	0	0	0	0	0	0	0	0	0	0	0	10	0	0	0	0	12	0	0	0	0	0	0	0	0	1
65	#N/A	#N/A	CAGGGAATATTGTGCAATGAGCGAAAGCTTGACACAGCGACACCGCGTGTGGGATGACGGTTCTAGGATTGTAAACCACTTTCAGGAGGGAAGAAAATGACGGTACCTCCACAAGAAGACCCGGCCAACTATGTGCCAGCAGCCGCGGTAATACATAGGGGTCAAGCGTTGTCCGGATTTATTGGGCGTAAAGAGCTCGTAGGCGGTTCAACAAGTCGGTCGTAAAAGTTTAGGGCTCAACCCTAAAATGTCGATCGATACTGTTGTGACTAGGATACGGTAGAGGTGAATGGAATTCCGAGTGTAGCGGTGAAATGCGTAGATATTCGGAGGAACACCAATTGCGAAGGCAGTTCACTGGACCGTGATCGACGCTGAGGAGCGAAAGCTAGGGGAGCA…	Bacteria	Actinobacteriota	Acidimicrobiia	Actinomarinales	Actinomarinaceae	Candidatus Actinomarina	NA	1728	615	140	156	96	1445	1500	2	2784	2537	291	233	114	1516	1655	574	55	303	50	13	13	8	8	0	184	20	47	24	513	379	68	213	108	38	12	53	125	18	10
6983	#N/A	#N/A	TTTGCTCCCCTAGCTTTCGCTCCTCAGCGTCGATCACGGTCCAGTGAACTGCCTTCGCAATTGGTGTTCCTCCGAATATCTACGCATTTCACCGCTACACTCGGAATTCCATTCACCCCTACCGTATCCTAGTCACAACAGTATCGATCGACATTTTAGGGTTGAGCCCTAAACTTTTACGACCGACTTGTTGAACCGCCTACGAGCTCTTTACGCCCAATAAATCCGGACAACGCTTGACCCCTATGTATTACCGCGGCTGCTGGCACATAGTTGGCCGGGTCTTCTTGTGGAGGTACCGTCATTTTCTTCCCTCCTGAAAGTGGTTTACAATCCTAGAACCGTCATCCCACACGCGGTGTCGCTGTGTCAAGCTTTCGCTCATTGCACAATATTCCC…	Bacteria	Actinobacteriota	Acidimicrobiia	Actinomarinales	Actinomarinaceae	Candidatus Actinomarina	NA	0	0	0	0	0	6	5	0	3	10	0	0	0	8	3	1	0	0	0	0	0	0	0	0	0	0	0	0	1	0	0	4	0	0	0	0	0	0	0
10450	#N/A	#N/A	TTTGCTCCCCACGCTTTCGCTCCTCAGCGTCAGTGCCGGCCCAGAGAACCGCCTTCGCTACTGGTGTTCCTCCCGATATCTGCGCATTTCACCGCTACACCGGGAATTCCATTCTCCTCTACCGGACTCGAGTCACAGCAGTATCGACTGCAATTTCGAGGTTGAGCCTCGAACTTTCACAGCCGACTTGCTGAACCGCCTACGAGCTCTTTACGCCCAATGATTCCGGATAACGCTCGGACCCTACGTATTACCGCGGCTGCTGGCACGTAGTTGGCCGGTCCTTCTTGTGGAGGTACTGTCAATTTCATCCCTCCTGAAAGGGGTTTACAACCCGAAGGCCTTCATCCCCCACGCGGTGTCGCTGCGTCAGGCTTTCGCCCATTGCGCAAGATTCCC…	Bacteria	Actinobacteriota	Acidimicrobiia	Actinomarinales	NA	NA	NA	0	0	0	0	0	0	0	0	0	0	0	0	0	0	0	0	0	0	0	0	0	0	0	0	21	0	0	0	0	0	0	0	0	0	0	0	0	0	0
11717	#N/A	#N/A	TTTGCTCCCCACGCTTTCGCTCCTCAGCGTCGGTACCGGCCCAGTGAGCCGCCTTCGCTACTGGTGTTCCTCTCGATATCTGCGCATTTCACCGCTACACCGAGAATTCCACTCACCTCTACCGGACCCTAGTCATAGCAGTTTCGACCGGCGTCCCGGGGTTGAGCCCCGGGCTTTCACGACCGACTTACTAAACCGCCTACGAGCCCTTTACGCCCAATAAATCCGGACAACGTTCGCCCCCTACGTGTTACCGCGGCTGCTGGCACGTAGTTGGCCGGGGCTTCTTCTGGAGGTACCGTCATTTTCGTCCCTCCTGAAAGCGGTTTACAACCCGAAGGCCTTCATCCCGCACGCGGCGTCGCTGCATCAGGCTTTCGCCCATTGTGCAATATTCCC…	Bacteria	Actinobacteriota	Acidimicrobiia	Actinomarinales	NA	NA	NA	0	0	0	0	0	0	0	0	0	0	0	0	0	0	0	0	0	0	0	0	0	0	0	17	0	0	0	0	0	0	0	0	0	0	0	0	0	0	0
14079	#N/A	#N/A	TTTGCTCCCCATGCTTTCGCTCCTCAGCGTCGGTACCGGCCCAGTGAGCCGCCTTCGCTACTGGTGTTCCTCTCGATATCTGCGCATTCCACCGCTACACCGAGAATTCCACTCACCTCTACCGGACCCTAGTCACAACAGTTTCGACCGGCGTCCCGGGGTTGAGCCCCGGGTTTTCACGACCGACTTGTTGAACCGCCTACGAGCCCTTTACGCCCAATAAATCCGGACAACGTTTGGCCCCTACGTATTACCGCGGCTGCTGGCACGTAGTTGGCCGGGCCTTCTTCTGGAGGTACCGTCATTTTCGTCCCTCCTGAAAGCGGTTTACAACCCGAAGGCCTTCATCCCGCACGCGGTGTCGCTGCATCAGGCTTTCGCCCATTGTGCAATATTCCC…	Bacteria	Actinobacteriota	Acidimicrobiia	Actinomarinales	NA	NA	NA	0	0	0	0	0	0	0	0	0	0	0	0	0	0	0	0	0	0	0	0	0	0	0	0	12	0	0	0	0	0	0	0	0	0	0	0	0	0	0
24855	#N/A	#N/A	TTTGCTCCCCACGCTTTCGCTCCTCAGCGTCAGTATCGGCCCAGTGAGCCGCCTTCGCTAATGGTGTTCCTCTCAATATCTGCGCATTCCACCGCTACACTGAGAATTCCACTCACCTCTACCGAACTCTAGTCACAACAGTTTCGACCGGCATCCTGGGGTTGAGCCCCAGGCTTTCACGATCGACTTGTTGAACCGCCTACGAGCCCTTTACGCCCAATAAATCCGGACAACGTTTGCTCCCTACGTATTACCGCGGCTGCTGGCACGTAGTTGGCCGGAGCTTCTTCTGGAGGTACCGTCATTTTCTTCCCTCCTGAAAGCGGTTTACAACCCGAAGGCCGTCATCCCGCACGCGGTGTCGCTGCATCAGGCTTTCGCCCATTGTGCAATATTCCC…	Bacteria	Actinobacteriota	Acidimicrobiia	Actinomarinales	NA	NA	NA	0	0	0	0	0	0	0	0	0	0	0	0	0	0	0	0	0	0	0	3	0	0	0	0	0	0	0	0	0	0	0	0	0	0	0	0	0	0	0
2561	#N/A	#N/A	TTTGCTCCCCACGCTTTCGCTCCTCAGCGTCAGTATCGGCCCAGTGAGCCGCCTTCGCTAATGGTGTTCCTCTCAATATCTGCGCATTCCACCGCTACACTGAGAATTCCACTCACCTCTACCGAACTCTAGTCACAACAGTATCGACCGGCGTCCCGGAGTTGAGCCCCGGGCTTTCACGACCGACTTGTTGAACCGCCTACGAGCCCTTTACGCCCAATAAATCCGGACAACGTTTGGCCCCTACGTATTACCGCGGCTGCTGGCACGTAGTTGGCCGGGCCTTCTTCTGGAGGTACCGTCATTTTCTTCCCTCCTGAAAGCGGTTTACAACCCGAAGGCCTTCATCCCGCACGCGGTGTCGCTGCATCAGGCTTTCGCCCATTGTGCAATATTCCC…	Bacteria	Actinobacteriota	Acidimicrobiia	Actinomarinales	NA	NA	NA	0	0	0	2	0	8	4	0	4	0	0	10	0	12	0	1	0	0	7	0	0	0	0	56	0	30	26	0	0	6	0	0	0	0	0	0	0	19	0
4168	#N/A	#N/A	TTTGCTCCCCATGCTTTCGCTCCTCAGCGTCGGTACCGGCCCAGTGAGCCGCCTTCGCTACTGGTGTTCCTCTCGATATCTGCGCATTCCACCGCTACACCGAGAATTCCACTCACCTCTACCGGACCCTAGTCACAACAGTTTCGACCGGCGTCCCGGGGTTGAGCCCCGGGCTTTCACGACCGACTTTTTGAACCGCCTACGAGCCCTTTACGCCCAATAAATCCGGACAACGTTTGGCCCCTACGTATTACCGCGGCTGCTGGCACGTAGTTGGCCGGGCCTTCTTCTGGAGGTACCGTCATTTTCGTCCCTCCTGAAAGCGGTTTACAACCCGAAGGCCTTCATCCCGCACGCGGTGTCGCTGCATCAGGCTTTCGCCCATTGTGCAATATTCCC…	Bacteria	Actinobacteriota	Acidimicrobiia	Actinomarinales	NA	NA	NA	0	0	0	0	0	0	0	0	0	0	0	0	0	10	0	3	0	0	17	8	0	0	0	38	0	11	0	0	0	0	0	0	0	14	0	0	0	0	0
6959	#N/A	#N/A	CAGGGAATATTGCACAATGGGCGAAAGCCTGATGCAGCGACACCGCGTGCGGGATGAAGGCCTTCGGGTTGTAAACCGCTTTCAGGAGGGAAGAAAATGACGGTACCTCCAGAAGAAGGCCCGGCCAACTACGTGCCAGCAGCCGCGGTAATACGTAGGGGCCAAACGTTGTCCGGATTTATTGGGCGTAAAGGGCTCGTAGGCGGTTCAACAAGTCGGTCGTGAAAGCCCGGGGCTCAACTCCGGGACGCCGGTCGATACTGTTGTGACTAGAGTTCGGTAGAGGTGAGTGGAATTCTCAGTGTAGCGGTGGAATGCGCAGATATTGAGAGGAACACCATTAGCGAAGGCGGCTCACTGGGCCGATACTGACGCTGAGGAGCGAAAGCGTGGGGAGCA…	Bacteria	Actinobacteriota	Acidimicrobiia	Actinomarinales	NA	NA	NA	0	0	0	0	0	0	0	0	0	0	0	0	0	3	0	0	0	0	2	0	0	0	0	6	0	6	23	0	0	0	0	0	0	0	0	0	0	0	0
7682	#N/A	#N/A	TTTGCTCCCCATGCTTTCGCTCCTCAGCGTCGGTACCGGCCCAGTGAGCCGCCTTCGCTACTGGTGTTCCTCTCGATATCTGCGCATTCCACCGCTACACCGAGAATTCCACTCACCTCTACCGGACCCTAGTCACAACAGTTTCGACCGGCGTCCCGGGGTTGAGCCCCGGGCTTTCACGACCGACTTGTTGAACCGCCTACGAGCCCTTTACGCCCAATAAATCCGGACAACGTTTGGCCCCTACGTATTACCGCGGCTGCTGGCACGTAGTTGGCCGGGCCTTCTTCTGGAGGTACCGTCATTTTCTTCCCTCCTGAAAGCGGTTTACAACCCGAAGGCCTTCATCCCGCACGCGGTGTCGCTGCATCAGGCTTTCGCCCATTGTGCAATATTCCC…	Bacteria	Actinobacteriota	Acidimicrobiia	Actinomarinales	NA	NA	NA	0	0	0	0	0	0	10	0	0	0	0	0	0	0	0	0	0	0	0	0	0	0	0	0	0	0	27	0	0	0	0	0	0	0	0	0	0	0	0
8223	#N/A	#N/A	TTTGCTCCCCACGCTTTCGCTCCTCAGCGTCGGTACCGGCCCAGAGAACCGCCTTCGCTACTGGTGTTCCTCCCGATATCTGCGCATTTCACCGCTACACCGGGAATTCCATTCTCCTCTACCGGACCCAAGCCACAACAGTATCGACCGGCGTCCCAGGGTTGAGCCCTGGGTTTTCACGGCCGACTTGTTGAGCCGCCTACGAGCCCTTTACGCCCAATAAATCCGGACAACGCTTGCCCCCTACGTATTACCGCGGCTGCTGGCACGTAGTTGGCCGGGGCTTCTTCTGGAGGTACCGTCAATTTCGTCCCTCCTGAAAGAGGTTTACAACCCGAAGGCCTTCATCCCTCACGCGGCGTCGCTGTCTCAGGCTTTCGCCCATTGGACAAGATTCCC…	Bacteria	Actinobacteriota	Acidimicrobiia	Actinomarinales	NA	NA	NA	0	0	0	0	0	0	0	0	0	0	0	0	0	0	0	0	0	0	0	0	0	0	0	0	33	0	0	0	0	0	0	0	0	0	0	0	0	0	0
9967	#N/A	#N/A	TTTGCTCCCCACGCTTTCGCTCCTCAGCGTCGGTACCGGCCCAGTGAGCCGCCTTCGCTACTGGTGTTCCTCTAGATATCTGCGCATTTCACCGCTACACCTAGAATTCCACTCACCTCTACCGGACCCTAGCTATGGAAGTTTCGACCGGCGTCCCGGGGTTGAGCCCCGGGTTTTCACGATTGACTTTCCAAGCCGCCTACGAGCCCTTTACGCCCAATAAATCCGGACAACGTTTGGCCCCTATGTATTACCGCGGCTGCTGGCACATAGTTGGCCGGGCCTTCTTCTGGAGGTACCGTCATTTTCGTCCCTCCTGAAAGCGGTTTACAACCCGAAGGCCTTCATCCCGCACGCGGTGTCGCTGCATCAGGCTTTCGCCCATTGTGCAATATTCCC…	Bacteria	Actinobacteriota	Acidimicrobiia	Actinomarinales	NA	NA	NA	0	0	0	0	0	0	0	0	0	0	0	0	0	0	0	0	0	0	0	0	0	0	0	23	0	0	0	0	0	0	0	0	0	0	0	0	0	0	0
13534	#N/A	#N/A	TGGGGAATCTTGCGCAATGGGCGAAAGCCTGACGCAGCAACGCCGCGTGCGGGAAGAAGGCCTTCGGGTTGTAAACCGCTTTCAGAAGGAACGAAACTGACGGTACTTTCAGAAGAAGGTGCGGCCAACTACGTGCCAGCAGCCGCGGTGACACGTAGGCACCAAGCGTTGTCCGGATTTATTGGGCGTAAAGAGCTCGTAGGCGGTTCGATAAGTCGGGTGTGAAAACTTTGGGCTCAACCCAAAGCGTGCATTCGATACTGTTGTGACTAGAGTTCGGTAGGGGAGTGGGGAATTCCTAGTGTAGCGGTGAAATGCGCAGATATTAGGAGGAACACCGGTGGCGAAGGCGCCACTCTGGGCCGAAACTGACGCTGAGGAGCGAAAGCGTGGGTAGCA…	Bacteria	Actinobacteriota	Acidimicrobiia	Microtrichales	Ilumatobacteraceae	CL500-29 marine group	NA	0	0	0	0	0	0	0	0	0	0	0	0	0	0	0	0	0	0	0	0	0	0	0	0	13	0	0	0	0	0	0	0	0	0	0	0	0	0	0
7392	#N/A	#N/A	TTTGCTACCCACGCTTTCGCTCCTCAGCGTCAGTTTCGGCCCAGAGTGGCGCCTTCGCCACCGGTGTTCCTCCTAATATCTGCGCATTTCACCGCTACACTAGGAATTCCCCACTCCCCTACCGAACTCTAGTCACAACAGTATCGAATGCACGCTTTGGGTTGAGCCCAAAGTTTTCACACCCGACTTATCGAACCGCCTACGAGCTCTTTACGCCCAATAAATCCGGACAACGCTTGGTGCCTACGTGTCACCGCGGCTGCTGGCACGTAGTTGGCCGCACCTTCTTCTGAAAGTACCGTCAGTTTCGTTCCTTCTGAAAGCGGTTTACAACCCGAAGGCCTTCTTCCCGCACGCGGCGTTGCTGCGTCAGGCTTTCGCCCATTGCGCAAGATTCCC…	Bacteria	Actinobacteriota	Acidimicrobiia	Microtrichales	Ilumatobacteraceae	CL500-29 marine group	NA	0	0	0	0	0	0	0	0	0	0	0	0	0	0	0	0	0	0	0	0	0	0	0	0	40	0	0	0	0	0	0	0	0	0	0	0	0	0	0
10646	#N/A	#N/A	TGGGGAATCTTGCACAATGGGCGAAAGCCTGATGCAGCAACGCCGCGTGCGGGACGAAGGCCCTAGGGTTGTAAACCGCTTTCAGTAGGGAAGAAAATGACGGTACCTACAGAAGAAGGTGCGGCCAACTACGTGCCAGCAGCCGCGGTGACACGTAGGCACCAAGCGTTATCCGGATTTATTGGGCGTAAAGAGCTCGTAGGCGGTTTGGTAAGTCGGGTGTGAAAACTCTGGGCTCAACCCAGAGAGGCCACTCGATACTGCTATGACTAGAGTACGGTAGGGGAGCGGGGAATTCCTGGTGTAGCGGTGAAATGCGCAGATATCAGGAGGAACACCAGCGGCGAAGGCGCCGCTCTGGGCCGTAACTGACGCTGAGGAGCGAAAGCATGGGTAGCA…	Bacteria	Actinobacteriota	Acidimicrobiia	Microtrichales	Ilumatobacteraceae	Ilumatobacter	NA	0	0	0	0	0	0	0	0	0	0	0	0	0	0	0	0	0	0	0	0	0	0	0	0	0	0	20	0	0	0	0	0	0	0	0	0	0	0	0
11066	#N/A	#N/A	TGGGGAATATTGCACAATGGGCGCAAGCCTGATGCAGCGATGCCGCGTGCGGGATGAAGGCCCTAGGGTTGTAAACCGCTTTCAGTAGGGAAGAAAATGACGGTACCTACAGAAGAAGGTGCGGCCAACTACGTGCCAGCAGCCGCGGTGACACGTAGGCACCAAGCGTTGTCCGGATTTATTGGGCGTAAAGAGCTCGTAGGCGGTTCAGTTAGTCGGGTGTGAAAACTCTGGGCTCAACCCAGAGACGCCACCCGATACTGCTGTGACTAGAGTACGGTAGGGGAGTGGGGAATTCCTGGTGTAGCGGTGAAATGCGCAGATATCAGGAGGAACACCAGTGGCGAAGGCGCCACTCTGGGCCGTAACTGACGCTGAGGAGCGAAAGCATGGGTAGCA…	Bacteria	Actinobacteriota	Acidimicrobiia	Microtrichales	Ilumatobacteraceae	Ilumatobacter	NA	0	0	0	0	0	0	0	0	0	0	0	0	0	0	0	0	0	0	0	0	0	0	0	0	19	0	0	0	0	0	0	0	0	0	0	0	0	0	0
13102	#N/A	#N/A	TTTGCTACCCATGCTTTCGCTCCTCAGCGTCAGTTACGGCCCAGAGCGGCGCCTTCGCCGCTGGTGTTCCTCATGATATCTGCGCATTTCACCGCTACACCATGAATTCCCCGCTCCCCTACCGTACTCTAGTCATAGCAGTATCGGGTGGCCTCTCTGGGTTGAGCCCAGAGTTTTCACACCCGACTTACCAAACCGCCTACGAGCTCTTTACGCCCAATAAATCCGGATAACGCTTGGTGCCTACGTGTCACCGCGGCTGCTGGCACGTAGTTGGCCGCACCTTCTTCTGGAGGTACCGTCATTTTCTTCCCTCCTGAAAGCGGTTTACAACCCTAAGGCCTTCTTCCCGCACGCGGCATCGCTGCATCAGGCTTTCGCCCATTGTGCAAGATTCCC…	Bacteria	Actinobacteriota	Acidimicrobiia	Microtrichales	Ilumatobacteraceae	Ilumatobacter	NA	0	0	0	0	0	0	0	1	0	0	0	0	0	0	0	1	0	0	2	4	0	0	0	0	0	0	0	0	1	1	0	0	0	0	0	0	0	0	0
16642	#N/A	#N/A	TGGGGAATCTTGCACAATGGGCGAAAGCCTGATGCAGCAACGCCGCGTGCGGGAAGAAGGCCCTAGGGTTGTAAACCGCTTTCAGTAGGGAAGAAAATGACGGTACCTACAGAAGAAGGTGCGGCCAACTACGTGCCAGCAGCCGCGGTGACACGTAGGCACCAAGCGTTATCCGGATTTATTGGGCGTAAAGAGCTCGTAGGCGGTTTGGTAAGTCGGGTGTGAAAACTCTGGGCTCAACCCAGAGAGGCCACCCGATACTGCTATGACTAGAGTACGGTAGGGGAGCGGGGAATTCATGGTGTAGCGGTGAAATGCGCAGATATCATGAGGAACACCAGCGGCGAAGGCGCCGCTCTGGGCCGTAACTGACGCTGAGGAGCGAAAGCATGGGTAGCA…	Bacteria	Actinobacteriota	Acidimicrobiia	Microtrichales	Ilumatobacteraceae	Ilumatobacter	NA	0	0	0	0	0	0	0	0	0	0	0	0	0	0	0	0	0	0	0	0	0	0	0	0	0	0	0	0	0	0	0	0	0	0	8	0	0	0	0
1774	#N/A	#N/A	TTTGCTACCCATGCTTTCGCTCCTCAGCGTCAGTTACGGCCCAGAGCGGCGCCTTCGCCGCTGGTGTTCCTCCTGATATCTGCGCATTTCACCGCTACACCAGGAATTCCCCGCTCCCCTACCGTACTCTAGTCATAGCAGTATCGAGTGGCCTCTCTGGGTTGAGCCCAGAGTTTTCACACCCGACTTACCAAACCGCCTACGAGCTCTTTACGCCCAATAAATCCGGATAACGCTTGGTGCCTACGTGTCACCGCGGCTGCTGGCACGTAGTTGGCCGCACCTTCTTCTGGAGGTACCGTCATTTTCTTCCCTCCTGAAAGCGGTTTACAACCCTAGGGCCTTCTTCCCGCACGCGGCATCGCTGCATCAGGCTTTCGCCCATTGTGCAAGATTCCC…	Bacteria	Actinobacteriota	Acidimicrobiia	Microtrichales	Ilumatobacteraceae	Ilumatobacter	NA	14	10	0	0	0	0	57	0	40	27	0	7	0	26	52	5	21	0	0	0	0	0	0	0	40	0	0	0	0	0	0	9	13	0	0	0	0	0	0
2049	#N/A	#N/A	TTTGCTACCCATGCTTTCGCTCCTCAGCGTCAGTTACGGCCCAGAGCGGCGCCTTCGCCGCTGGTGTTCCTCATGATATCTGCGCATTTCACCGCTACACCATGAATTCCCCGCTCCCCTACCGTACTCTAGTCATAGCAGTATCGGGTGGCCTCTCTGGGTTGAGCCCAGAGTTTTCACACCCGACTTACCAAACCGCCTACGAGCTCTTTACGCCCAATAAATCCGGATAACGCTTGGTGCCTACGTGTCACCGCGGCTGCTGGCACGTAGTTGGCCGCACCTTCTTCTGTAGGTACCGTCATTTTCTTCCCTACTGAAAGCGGTTTACAACCCTAGGGCCTTCTTCCCGCACGCGGCGTTGCTGCATCAGGCTTTCGCCCATTGTGCAAGATTCCC…	Bacteria	Actinobacteriota	Acidimicrobiia	Microtrichales	Ilumatobacteraceae	Ilumatobacter	NA	0	0	0	0	0	0	0	0	2	0	7	8	0	13	10	0	0	0	13	0	14	0	0	98	36	23	0	10	0	0	0	0	0	0	3	0	0	16	4
2765	#N/A	#N/A	TGGGGAATCTTGCACAATGGGCGAAAGCCTGATGCAGCGATGCCGCGTGCGGGAAGAAGGCCCTAGGGTTGTAAACCGCTTTCAGGAGGGAAGAAAATGACGGTACCTCCAGAAGAAGGTGCGGCCAACTACGTGCCAGCAGCCGCGGTGACACGTAGGCACCAAGCGTTATCCGGATTTATTGGGCGTAAAGAGCTCGTAGGCGGTTTGGTAAGTCGGGTGTGAAAACTCTGGGCTCAACCCAGAGAGGCCACTCGATACTGCTATGACTAGAGTACGGTAGGGGAGCGGGGAATTCCTGGTGTAGCGGTGAAATGCGCAGATATCAGGAGGAACACCAGCGGCGAAGGCGCCGCTCTGGGCCGTAACTGACGCTGAGGAGCGAAAGCATGGGTAGCA…	Bacteria	Actinobacteriota	Acidimicrobiia	Microtrichales	Ilumatobacteraceae	Ilumatobacter	NA	9	2	0	0	0	10	32	0	17	25	0	12	4	7	24	3	0	0	4	0	0	0	0	5	10	0	0	0	0	0	0	0	4	0	0	0	0	0	0
3297	#N/A	#N/A	TTTGCTACCCATGCTTTCGCTCCTCAGCGTCAGTTACGGCCCAGAGCGGCGCCTTCGCCGCTGGTGTTCCTCATGATATCTGCGCATTTCACCGCTACACCATGAATTCCCCGCTCCCCTACCGTACTCTAGTCATAGCAGTATCGAGTGGCCTCTCTGGGTTGAGCCCAGAGTTTTCACACCCGACTTACCAAACCGCCTACGAGCTCTTTACGCCCAATAAATCCGGATAACGCTTGGTGCCTACGTGTCACCGCGGCTGCTGGCACGTAGTTGGCCGCACCTTCTTCTGTAGGTACCGTCATTTTCTTCCCTACTGAAAGCGGTTTACAACCCTAGGGCCTTCTTCCCGCACGCGGCGTTGCTGCATCAGGCTTTCGCCCATTGTGCAAGATTCCC…	Bacteria	Actinobacteriota	Acidimicrobiia	Microtrichales	Ilumatobacteraceae	Ilumatobacter	NA	0	0	0	0	0	0	0	0	3	0	13	4	0	0	4	0	0	0	7	0	11	0	0	27	24	9	0	15	0	0	0	0	0	0	0	0	0	11	3
3449	#N/A	#N/A	TTTGCTACCCATGCTTTCGCTCCTCAGCGTCAGTTACGGCCCAGAGTGGCGCCTTCGCCACTGGTGTTCCTCCTGATATCTGCGCATTTCACCGCTACACCAGGAATTCCCCACTCCCCTACCGTACTCTAGTCACAGCAGTATCGGGTGGCGTCTCTGGGTTGAGCCCAGAGTTTTCACACCCGACTAACTGAACCGCCTACGAGCTCTTTACGCCCAATAAATCCGGACAACGCTTGGTGCCTACGTGTCACCGCGGCTGCTGGCACGTAGTTGGCCGCACCTTCTTCTGCAGGTACCGTCATTTTCTTCCCTGCTGAAAGCGGTTTACAACCCTAGGGCCTTCATCCCGCACGCGGCATCGCTGCATCAGGCTTGCGCCCATTGTGCAATATTCCC…	Bacteria	Actinobacteriota	Acidimicrobiia	Microtrichales	Ilumatobacteraceae	Ilumatobacter	NA	0	0	0	0	0	0	0	0	0	0	0	0	0	0	0	0	0	0	29	0	0	0	0	56	0	28	0	9	0	0	0	0	0	0	2	0	0	0	7
3639	#N/A	#N/A	TTTGCTACCCATGCTTTCGCTCCTCAGCGTCAGTTACGGCCCAGAGCGGCGCCTTCGCCACTGGTGTTCCTCCTGATATCTGCGCATTTCACCGCTACACCAGGAATTCCCCGCTCCCCTACCGTACTCTAGTCATAGCAGTATCGAGTGGCCTCTCTGGGTTGAGCCCAGAGTTTTCACACCCGACTTACCAAACCGCCTACGAGCTCTTTACGCCCAATAAATCCGGATAACGCTTGGTGCCTACGTGTCACCGCGGCTGCTGGCACGTAGTTGGCCGCACCTTCTTCTGTAGGTACCGTCATTTTCTTCCCTACTGAAAGCGGTTTACAACCCTAGGGCCTTCTTCCCGCACGCGGCGTTGCTGCATCAGGCTTTCGCCCATTGTGCAAGATTCCC…	Bacteria	Actinobacteriota	Acidimicrobiia	Microtrichales	Ilumatobacteraceae	Ilumatobacter	NA	0	0	0	0	0	0	0	0	0	0	0	2	0	0	0	0	0	0	0	0	0	0	0	44	0	16	0	36	0	0	0	0	0	0	0	0	0	24	0
3858	#N/A	#N/A	TGGGGAATCTTGCACAATGGGCGAAAGCCTGATGCAGCAACGCCGCGTGCGGGAAGAAGGCCCTAGGGTTGTAAACCGCTTTCAGTAGGGAAGAAAATGACGGTACCTACAGAAGAAGGTGCGGCCAACTACGTGCCAGCAGCCGCGGTGACACGTAGGCACCAAGCGTTATCCGGATTTATTGGGCGTAAAGAGCTCGTAGGCGGTTTGGTAAGTCGGGTGTGAAAACTCTGGGCTCAACCCAGAGAGGCCACTCGATACTGCTATGACTAGAGTACGGTAGGGGAGCGGGGAATTCCTGGTGTAGCGGTGAAATGCGCAGATATCAGGAGGAACACCAGCGGCGAAGGCGCCGCTCTGGGCCGTAACTGACGCTGAGGAGCGAAAGCATGGGTAGCA…	Bacteria	Actinobacteriota	Acidimicrobiia	Microtrichales	Ilumatobacteraceae	Ilumatobacter	NA	0	0	0	0	0	0	0	0	0	5	4	6	2	10	2	0	0	2	9	0	7	0	0	26	4	16	0	6	0	0	0	0	0	0	0	0	0	9	0
4257	#N/A	#N/A	TGGGGAATCTTGCACAATGGGCGAAAGCCTGATGCAGCGATGCCGCGTGCGGGAAGAAGGCCCTAGGGTTGTAAACCGCTTTCAGTAGGGAAGAAAATGACGGTACCTACAGAAGAAGGTGCGGCCAACTACGTGCCAGCAGCCGCGGTGACACGTAGGCACCAAGCGTTATCCGGATTTATTGGGCGTAAAGAGCTCGTAGGCGGTTTGGTAAGTCGGGTGTGAAAACTCTGGGCTCAACCCAGAGAGGCCACTCGATACTGCTATGACTAGAGTACGGTAGGGGAGCGGGGAATTCCTGGTGTAGCGGTGAAATGCGCAGATATCAGGAGGAACACCAGCGGCGAAGGCGCCGCTCTGGGCCGTAACTGACGCTGAGGAGCGAAAGCATGGGTAGCA…	Bacteria	Actinobacteriota	Acidimicrobiia	Microtrichales	Ilumatobacteraceae	Ilumatobacter	NA	0	0	0	0	0	0	0	0	0	0	0	0	0	0	0	3	0	1	2	0	2	0	0	19	0	8	8	8	0	0	6	0	0	0	0	0	0	38	2
428	#N/A	#N/A	TTTGCTACCCATGCTTTCGCTCCTCAGCGTCAGTTACGGCCCAGAGCGGCGCCTTCGCCGCTGGTGTTCCTCCTGATATCTGCGCATTTCACCGCTACACCAGGAATTCCCCGCTCCCCTACCGTACTCTAGTCATAGCAGTATCGAGTGGCCTCTCTGGGTTGAGCCCAGAGTTTTCACACCCGACTTACCAAACCGCCTACGAGCTCTTTACGCCCAATAAATCCGGATAACGCTTGGTGCCTACGTGTCACCGCGGCTGCTGGCACGTAGTTGGCCGCACCTTCTTCTGGAGGTACCGTCATTTTCTTCCCTCCTGAAAGCGGTTTACAACCCTAAGGCCTTCTTCCCGCACGCGGCATCGCTGCATCAGGCTTTCGCCCATTGTGCAAGATTCCC…	Bacteria	Actinobacteriota	Acidimicrobiia	Microtrichales	Ilumatobacteraceae	Ilumatobacter	NA	29	29	8	116	0	53	125	3	67	136	46	220	64	28	184	29	126	89	34	11	11	0	15	57	130	26	86	71	15	23	22	0	0	16	4	15	79	114	18
5033	#N/A	#N/A	TTTGCTACCCATGCTTTCGCTCCTCAGCGTCAGTTACGGCCCAGAGTGGCGCCTTCGCCACTGGTGTTCCTCCTGATATCTGCGCATTTCACCGCTACACCAGGAATTCCCCACTCCCCTACCGTACTCTAGTCACAGCAGTATCGGGTGGCGTCTCTGGGTTGAGCCCAGAGTTTTCACACCCGACTAACTGAACCGCCTACGAGCTCTTTACGCCCAATAAATCCGGACAACGCTTGGTGCCTACGTGTCACCGCGGCTGCTGGCACGTAGTTGGCCGCACCTTCTTCTGTAGGTACCGTCATTTTCTTCCCTACTGAAAGCGGTTTACAACCCTAGGGCCTTCATCCCGCACGCGGCATCGCTGCATCAGGCTTGCGCCCATTGTGCAATATTCCC…	Bacteria	Actinobacteriota	Acidimicrobiia	Microtrichales	Ilumatobacteraceae	Ilumatobacter	NA	0	0	0	0	0	0	0	0	0	0	0	0	0	0	0	0	0	0	0	0	0	0	0	0	76	0	0	0	0	0	0	0	0	0	0	0	0	0	0
5700	#N/A	#N/A	TTTGCTACCCATGCTTTCGCTCCTCAGCGTCAGTTACGGCCCAGAGCGGCGCCTTCGCCGCTGGTGTTCCTCATGATATCTGCGCATTTCACCGCTACACCATGAATTCCCCGCTCCCCTACCGTACTCTAGTCATAGCAGTATCGAGTGGCCTCTCTGGGTTGAGCCCAGAGTTTTCACACCCGACTTACCAAACCGCCTACGAGCTCTTTACGCCCAATAAATCCGGATAACGCTTGGTGCCTACGTGTCACCGCGGCTGCTGGCACGTAGTTGGCCGCACCTTCTTCTGTAGGTACCGTCATTTTCTTCCCTACTGAAAGCGGTTTACAACCCTAGGGCCTTCGTCCCGCACGCGGCGTTGCTGCATCAGGCTTTCGCCCATTGTGCAAGATTCCC…	Bacteria	Actinobacteriota	Acidimicrobiia	Microtrichales	Ilumatobacteraceae	Ilumatobacter	NA	0	0	0	0	0	0	0	0	0	0	0	0	0	0	0	0	0	0	0	0	0	0	0	0	0	0	62	0	0	0	0	0	0	0	0	0	0	0	0
786	#N/A	#N/A	TGGGGAATCTTGCACAATGGGCGAAAGCCTGATGCAGCGATGCCGCGTGCGGGAAGAAGGCCTTAGGGTTGTAAACCGCTTTCAGGAGGGAAGAAAATGACGGTACCTCCAGAAGAAGGTGCGGCCAACTACGTGCCAGCAGCCGCGGTGACACGTAGGCACCAAGCGTTATCCGGATTTATTGGGCGTAAAGAGCTCGTAGGCGGTTTGGTAAGTCGGGTGTGAAAACTCTGGGCTCAACCCAGAGAGGCCACTCGATACTGCTATGACTAGAGTACGGTAGGGGAGCGGGGAATTCCTGGTGTAGCGGTGAAATGCGCAGATATCAGGAGGAACACCAGCGGCGAAGGCGCCGCTCTGGGCCGTAACTGACGCTGAGGAGCGAAAGCATGGGTAGCA…	Bacteria	Actinobacteriota	Acidimicrobiia	Microtrichales	Ilumatobacteraceae	Ilumatobacter	NA	6	10	7	63	4	15	43	0	32	76	19	121	31	17	59	22	46	55	9	6	5	8	8	7	29	24	58	38	10	0	12	0	0	9	0	16	42	64	8
9059	#N/A	#N/A	TTTGCTACCCATGCTTTCGCTCCTCAGCGTCAGTTACGGCCCAGAGCGGCGCCTTCGCCGCTGGTGTTCCTCATGATATCTGCGCATTTCACCGCTACACCATGAATTCCCCGCTCCCCTACCGTACTCTAGTCATAGCAGTATCGAGTGGCCTCTCTGGGTTGAGCCCAGAGTTTTCACACCCGACTTACCAAACCGCCTACGAGCTCTTTACGCCCAATAAATCCGGATAACGCTTGGTGCCTACGTGTCACCGCGGCTGCTGGCACGTAGTTGGCCGCACCTTCTTCTGGAGGTACCGTCATTTTCTTCCCTCCTGAAAGCGGTTTACAACCCTAAGGCCTTCTTCCCGCACGCGGCATCGCTGCATCAGGCTTTCGCCCATTGTGCAAGATTCCC…	Bacteria	Actinobacteriota	Acidimicrobiia	Microtrichales	Ilumatobacteraceae	Ilumatobacter	NA	0	0	0	3	0	0	1	0	0	0	0	0	0	0	0	0	0	7	0	0	0	0	7	0	0	0	0	0	0	0	0	0	0	0	0	4	0	1	0
15108	#N/A	#N/A	TGGGGAATCTTGCACAATGGGCGAAAGCCTGATGCAGCGATGCCGCGTGCGGGAAGAAGGCCCTAGGGTTGTAAACCGCTTTCAGGAGGGAAGAAAATGACGGTACCTCCAGAAGAAGGTGCGGCCAACTACGTGCCAGCAGCCGCGGTAACACGTAGGCACCAAGCGTTATCCGGATTTATTGGGCGTAAAGAGCTCGTAGGCGGTTCAGTCAGTCGGGTGTGAAAACTTGAGGCTTAACCTCAAGAGGTCACTCGATACTACTGTGACTAGAGTGCGGTAGGGGAGCGGGGAATTCCTGGTGTAGCGGTGAAATGCGCAGATATCAGGAGGAACACCAGTGGCGAAGGCGCCGCTCTGGGCCGTAACTGACGCTGAGGAGCGAAAGCATGGGTAGCA…	Bacteria	Actinobacteriota	Acidimicrobiia	Microtrichales	Ilumatobacteraceae	Ilumatobacter	nonamiensis	0	0	0	0	0	0	0	0	0	0	0	0	0	0	0	0	0	0	0	0	0	0	0	0	0	0	10	0	0	0	0	0	0	0	0	0	0	0	0
231	#N/A	#N/A	TTTGCTACCCATGCTTTCGCTCCTCAGCGTCAGTTACGGCCCAGAGCGGCGCCTTCGCCACTGGTGTTCCTCCTGATATCTGCGCATTTCACCGCTACACCAGGAATTCCCCGCTCCCCTACCGCACTCTAGTCACAGTAGTATCGAGTGACCTCTTGAGGTTAAGCCTCAAGTTTTCACACCCGACTGACTGAACCGCCTACGAGCTCTTTACGCCCAATAAATCCGGATAACGCTTGGTGCCTACGTGTTACCGCGGCTGCTGGCACGTAGTTGGCCGCACCTTCTTCTGTAGGTACCGTCATTTTCTTCCCTACTGAAAGCGGTTTACAACCCTAAGGCCTTCTTCCCGCACGCGGCGTTGCTGCATCAGGCTTGCGCCCATTGTGCAAGATTCCC…	Bacteria	Actinobacteriota	Acidimicrobiia	Microtrichales	Ilumatobacteraceae	Ilumatobacter	nonamiensis	61	71	17	163	0	159	391	15	151	568	69	278	42	151	478	136	161	57	203	47	71	20	14	187	350	90	134	10	80	76	57	49	19	24	9	22	69	100	20
698	#N/A	#N/A	TGGGGAATCTTGCACAATGGGCGCAAGCCTGATGCAGCAACGCCGCGTGCGGGAAGAAGGCCTTAGGGTTGTAAACCGCTTTCAGTAGGGAAGAAAATGACGGTACCTACAGAAGAAGGTGCGGCCAACTACGTGCCAGCAGCCGCGGTAACACGTAGGCACCAAGCGTTATCCGGATTTATTGGGCGTAAAGAGCTCGTAGGCGGTTCAGTCAGTCGGGTGTGAAAACTTGAGGCTTAACCTCAAGAGGTCACTCGATACTACTGTGACTAGAGTGCGGTAGGGGAGCGGGGAATTCCTGGTGTAGCGGTGAAATGCGCAGATATCAGGAGGAACACCAGTGGCGAAGGCGCCGCTCTGGGCCGTAACTGACGCTGAGGAGCGAAAGCATGGGTAGCA…	Bacteria	Actinobacteriota	Acidimicrobiia	Microtrichales	Ilumatobacteraceae	Ilumatobacter	nonamiensis	17	9	4	47	3	30	96	0	50	178	25	73	19	34	84	39	33	20	43	5	18	2	4	25	68	23	43	4	25	9	10	7	7	9	0	7	23	47	1
9005	#N/A	#N/A	CTCAGCGTCAGTTACGGCCCAGAGCGGCGCCTTCGCCACTGGTGTTCCTCCTGATATCTGCGCATTTCACCGCTACACCAGGAATTCCCCGCTCCCCTACCGCACTCTAGTCACAGTAGTATCGAGTGACCTCTTGAGGTTAAGCCTCAAGTTTTCACACCCGACTGACTGAACCGCCTACGAGCTCTTTACGCCCAATAAATCCGGATAACGCTTGGTGCCTACGTGTTACCGCGGCTGCTGGCACGTAGTTGGCCGCACCTTCTTCTGTAGGTACCGTCATTTTCTTCCCTACTGAAAGCGGTTTACAACCCTAAGGCCTTCTTCCCGCACGCGGCGTTGCTGCATCAGGCTTGCGCCCATTGTGCAAGATTCCCCACT	Bacteria	Actinobacteriota	Acidimicrobiia	Microtrichales	Ilumatobacteraceae	Ilumatobacter	nonamiensis	0	0	0	0	0	0	8	0	0	0	0	0	0	0	15	0	0	0	0	0	0	0	0	0	0	0	0	0	0	0	0	0	0	0	0	0	0	0	0
9686	#N/A	#N/A	TTTGCTACCCATGCTTTCGCTCCTCAGCGTCAGTTACGGCCCAGAGCGGCGCCTTCGCCACTGGTGTTCCTCCTGATATCTGCGCATTTCACCGCTACACCAGGAATTCCCCGCTCCCCTACCGCACTCTAGTCACAGTAGTATCGAGTGACCTCTTGAGGTTAAGCCTCAAGTTTTCACACCCGACTGACTGAACCGCCTACGAGCTCTTTACGCCCAATAAATCCGGATAACGCTTGGTGCCTACGTGTTACCGCGGCTGCTGGCACGTAGTTGGCCGCACCTTCTTCTGGAGGTACCGTCATTTTCTTCCCTCCTGAAAGCGGTTTACAACCCTAGGGCCTTCTTCCCGCACGCGGCATCGCTGCATCAGGCTTTCGCCCATTGTGCAAGATTCCC…	Bacteria	Actinobacteriota	Acidimicrobiia	Microtrichales	Ilumatobacteraceae	Ilumatobacter	nonamiensis	0	0	0	0	0	0	0	0	0	0	0	0	0	0	0	0	0	0	0	0	0	0	0	0	0	0	24	0	0	0	0	0	0	0	0	0	0	0	0
9986	#N/A	#N/A	TTTGCTACCCATGCTTTCGCTCCTCAGCGTCAGTTACGGCCCAGAGCGGCGCCTTCGCCACTGGTGTTCCTCCTGATATCTGCGCATTTCACCGCTACACCAGGAATTCCCCGCTCCCCTACCGCACTCTAGTCACAGTAGTATCGAGTGACCTCTTGAGGTTAAGCCTCAAGTTTTCACACCCGACTGACTGAACCGCCTACGAGCTCTTTACGCCCAATAAATCCGGATAACGCTTGGTGCCTACGTGTTACCGCGGCTGCTGGCACGTAGTTGGCCGCACCTTCTTCTGGAGGTACCGTCATTTTCTTCCCTCCTGAAAGCGGTTTACAACCCTAGGGCCTTCTTCCCGCACGCGGCATCGCTGCATCAGGCTTGCGCCCATTGTGCAAGATTCCC…	Bacteria	Actinobacteriota	Acidimicrobiia	Microtrichales	Ilumatobacteraceae	Ilumatobacter	nonamiensis	0	0	0	0	0	0	0	0	0	0	0	0	0	0	0	0	0	0	0	0	0	0	0	0	23	0	0	0	0	0	0	0	0	0	0	0	0	0	0
19494	#N/A	#N/A	TTTGCTACCCATGCTTTCGCTCCTCAGCGTCAGTTCCAGCCCAGAGCGCCGCCTTCGCTGCAGGTGTTCTTCCTGATATCTGCGCATTTCACCGCTACACCAGGAGTTCCACGCTCCTCTACTGGACTCTAGTCACAGCAGTATTGAGTGGCCTCTCCGGGTTGAGCCCGGAGCTTTCACACCCAACTTACTGAACCGCCTACGAGCTCTTTACGCCCAATGAATCCGGACAACGCTTGTCCCCTACGTATTACCGCGGCTGCTGGCACGTAGTTAGCCGGGACTTCTTCTGCAGGTACCGTCATTTTCGTCCCTGCTGAAAGCGGTTTACAACCACTAGGGCCGTCATCCCGCACGCGGCGTCGCTGCGTCAGGGTTTCCCCCATTGCGCAAGATTCC…	Bacteria	Actinobacteriota	Acidimicrobiia	Microtrichales	Microtrichaceae	IMCC26207	NA	0	0	0	0	0	0	0	0	0	0	0	0	0	0	0	0	0	0	0	0	0	0	0	6	0	0	0	0	0	0	0	0	0	0	0	0	0	0	0
4832	#N/A	#N/A	TTTGCTACCCATGCTTTCGCTCCTCAGCGTCAGTACCAGCCCAGAGCGCCGCCTTCGCTGCCGGTGTTCTTCCTGATATCTGCGCATTTCACCGCTACACCAGGAGTTCCACGCTCCTCTACTGGACTCTAGTCACAGCAGTATTGAGTGGCCTCTCCGGGTTGAGCCCGGAGCTTTCACACCCAACTTACTGAACCGCCTACGAGCTCTTTACGCCCAATGAATCCGGACAACGCTTGTCCCCTACGTATTACCGCGGCTGCTGGCACGTAGTTAGCCGGGACTTCTTCTGCAGGTACCGTCATTTTCGTCCCTGCTGAAAGCGGTTTACAACCACTAGGGCCGTCATCCCGCACGCGGCGTCGCTGCGTCAGGGTTTCCCCCATTGCGCAAGATTCC…	Bacteria	Actinobacteriota	Acidimicrobiia	Microtrichales	Microtrichaceae	IMCC26207	NA	0	0	0	0	0	0	0	0	3	0	4	0	0	0	0	4	0	0	0	0	0	0	0	16	16	0	26	0	12	0	0	0	0	0	0	0	0	0	0
8948	#N/A	#N/A	TAGGGAATCTTGCGCAATGGGGGAAACCCTGACGCAGCGACGCCGCGTGCGGGATGACGGCCCTAGTGGTTGTAAACCGCTTTCAGCAGGGACGAAAATGACGGTACCTGCAGAAGAAGTCCCGGCTAACTACGTGCCAGCAGCCGCGGTAATACGTAGGGGACAAGCGTTGTCCGGATTCATTGGGCGTAAAGAGCTCGTAGGCGGTTCAGTAAGTTGGGTGTGAAAGCTCCGGGCTCAACCCGGAGAGGCCACTCAATACTGCTGTGACTAGAGTCCAGTAGAGGAGCGTGGAACTCCTGGTGTAGCGGTGAAATGCGCAGATATCAGGAAGAACACCGGCAGCGAAGGCGGCGCTCTGGGCTGGTACTGACGCTGAGGAGCGAAAGCATGGGTAGC…	Bacteria	Actinobacteriota	Acidimicrobiia	Microtrichales	Microtrichaceae	IMCC26207	NA	0	0	0	0	0	0	0	0	0	0	0	1	0	0	0	0	0	0	0	0	0	0	0	3	9	0	10	0	0	0	0	0	0	0	0	0	0	4	0
10387	#N/A	#N/A	CAGGGAATCTTGCACAATGGACGAAAGTCTGATGCAGCGACGCCGCGTGGGGGATGAAGGCCCTAGGGTCGTAAACCCCTTTCAGCAGGGACGAAAATGACGGTACCTGCAGAAGAAGCTCCGGCCAACTACGTGCCAGCAGCCGCGGTAAGACGTAGGGGGCGAGCGTTATCCGGATTTATTGGGCGTAAAGAGCTCGTAGGCGGTTGCGTAAGTCGGATGTGAAAACTCAGGGCTCAACCCTGAGATGCCATCCGATACTGCGCTGACTTGAATCCAGTAGGGGAGTGTGGAATTCCTGGTGTAGCGGTGAAATGCGCAGATATCAGGAGGAACACCTATGGCGAAGGCAGCACTCTGGGCTGGTATTGACGCTGAGGAGCGAAAGCATGGGTAGCA…	Bacteria	Actinobacteriota	Acidimicrobiia	Microtrichales	Microtrichaceae	NA	NA	0	0	0	0	0	0	0	0	0	0	0	0	0	0	0	0	0	0	0	0	0	0	0	0	0	0	0	0	0	0	0	0	0	0	0	0	0	21	0
10756	#N/A	#N/A	TTTGCTACCCATGCTTTCGCTCCTCAGCGTCAATACCAGCCCAGAGTGCTGCCTTCGCCATAGGTGTTCCTCCTGATATCTGCGCATTTCACCGCTACACCAGGAATTCCACACTCCCCTACTGGATTCAAGTCAGCGCAGTATCGGATGGCGTCTCAGGGTTGAGCCCTGAGTTTTCACATCCGACTTACGCAACCGCCTACGAGCTCTTTACGCCCAATAAATCCGGACAACGCTCGCCCCCTACGTCTTACCGCGGCTGCTGGCACGTAGTTGGCCGGAGCTTCTTCTGTAGGTACCGTCATTTTCGTCCCTACTGAAAGGGGTTTACGACCCTAGGGCCTTCATCCCCCACGCGGCGTCGCTGCATCAGACTTTCGTCCATTGTGCAAGATTCCC…	Bacteria	Actinobacteriota	Acidimicrobiia	Microtrichales	Microtrichaceae	NA	NA	0	0	0	0	0	0	0	0	0	0	0	0	0	0	0	0	0	0	0	0	0	0	0	20	0	0	0	0	0	0	0	0	0	0	0	0	0	0	0
12789	#N/A	#N/A	TTTGCTACCCATGCTTTCGCTCCTCAGCGTCAATACCAGCCCAGAGTGCTGCCTTCGCCATAGGTGTTCCTCCTGATATCTGCGCATTTCACCGCTACACCAGGAATTCCACACTCCCCTACTGGATTCAAGTCATCGCAGTATCGGATGGCGTCTCAGGGTTGAGCCCTGAGTTTTCACATCCGACTTACGAAACCGCCTACGAGCTCTTTACGCCCAATAATTCCGGACAACGCTTGCCCCCTATGTCTTACCGCGGCTGCTGGCACATAGTTGGCCGGGGCTTCTTCTGTGGGTACCGTCATTTTCGTCCCCACTGAAAGGGGTTTACGACCCTAGAGCCTTCATCCCCCACGCGGCGTCGCTGCATCAGGCTTTCGCCCATTGTGCAAGATTCCC…	Bacteria	Actinobacteriota	Acidimicrobiia	Microtrichales	Microtrichaceae	NA	NA	0	0	0	0	0	0	0	0	0	0	0	0	0	0	0	0	0	0	0	0	0	0	0	0	0	0	14	0	0	0	0	0	0	0	0	0	0	0	0
13791	#N/A	#N/A	TTTGCTACCCATGCTTTCGCTCCTCAGCGTCAGTACCGGCCCAGAGTGCTGCCTTCGCAATAGGTGTTCCTCCTAATATCTGCGCATTTCACCGCTACACTAGGAATTCCACACTCCTCTACCGGACTCAAGTCAACGCAGTATCGGATGGCGTCTCGAAGTTGAGCCTCGAGTTTTCACATCCGACTTACGTAACCGCCTACGAGCCCTTTACGCCCAATAAATCCGGACAACGCTCGCCCCCTACGTCTTACCGCGGCTGCTGGCACGTAGTTGGCCGGAGCTTCTTCTGTAGGTACCGTCATTTTCTTCCCTACTGAAAGGGGTTTACGACCCTAAGGCCTTCATCCCCCACGCGGCGTCGCTGCATCAGGCTTTCGCCCATTGTGCAAGATTCCC…	Bacteria	Actinobacteriota	Acidimicrobiia	Microtrichales	Microtrichaceae	NA	NA	0	0	0	0	0	0	0	0	0	0	0	0	0	0	0	0	0	0	0	0	0	0	0	0	0	0	0	0	0	0	0	0	0	0	0	12	0	0	0
14423	#N/A	#N/A	TTTGCTACCCATGCTTTCGCTCCTCAGCGTCAATACCAGCCCAGAGTGCTGCCTTCGCCATAGGTGTTCTTCCTGATATCTGCGCATTTCACCGCTACACCAGGAGTTCCACACTCCCCTACTGGATTCAAGTCAGCGCAGTATCGGATGGCGTCTCAGGGTTGAGCCCTGAGCTTTCACATCCGACTTACGCAACCGCCTACGAGCTCTTTACGCCCAATAATTCCGGACAACGCTCGGTCCCTACGTCTTACCGCGGCTGCTGGCACGTAGTTGGCCGGACCTTCTTCTGTGGGTACCGTCATTTTCGTCCCCACTGAAAGGGGTTTACGACCCTAGGGCCTTCATCCCCCACGCGGCGTCGCTGCATCAGACTTTCGTCCATTGTGCAAGATTCCC…	Bacteria	Actinobacteriota	Acidimicrobiia	Microtrichales	Microtrichaceae	NA	NA	0	0	0	0	0	0	0	0	0	0	0	0	0	0	0	0	0	0	0	0	0	0	0	0	0	0	11	0	0	0	0	0	0	0	0	0	0	0	0
17123	#N/A	#N/A	TTTGCTACCCATGCTTTCGCTCCTCAGTGTCAGTTCCGGCCCAGAGTGCTGCCTTCGCAATAGGTGTTCCTCCTAATATCTGCGCATTTCACCGCTACACTAGGAATTCCACACTCCTCTACCGGACTCAAGTCAGCGCAGTATCGGATGGCGTCTCAAAGTTGAGCCTTGAGTTTTCACATCCGACTTACGCAACCACCTACGAGCCCTTTACGCCCAATAAATCCGGACAACGCTCGCCCCCTACGTCTTACCGCGGCTGCTGGCACGTAGTTGGCCGGGGCTTCTTCTGTAGGTACCGTCATTTTCGTCCCTACTGAAAGGGGTTTACGACCCTAGGGCCTTCATCCCCCACGTGGCGTCGCTGCATCAGGCTTTCGCCCATTGTGCAAGATTCCC…	Bacteria	Actinobacteriota	Acidimicrobiia	Microtrichales	Microtrichaceae	NA	NA	0	0	0	0	0	0	0	0	0	0	0	0	0	0	0	0	0	0	0	0	0	0	0	8	0	0	0	0	0	0	0	0	0	0	0	0	0	0	0
2173	#N/A	#N/A	TTTGCTACCCACGCTTTCGCTCCTCAGTGTCAGTGCCGGCCCAGAGTGCTGCCTTCGCAATAGGTGTTCCTTCTAATATCTGCGCATTTCACCGCTACACTAGAAATTCCACACTCCTCTACCGGACTCAAGTCAGCGCAGTATCGGATGGCGTCTCCAAGTTGAGCCTGGAGTTTTCACATCCGACTTACGCAACCACCTACGAGCCCTTTACGCCCAATAAATCCGGACAACGCTCGCCCCCTACGTCTTACCGCGGCTGCTGGCACGTAGTTGGCCGGGGCTTCTTCTGTAGGTACCGTCATTTTCGTCCCTACTGAAAGGGGTTTACGACCCTAGGGCCTTCATCCCCCACGTGGCGTCGCTGCATCAGGCTTTCGCCCATTGTGCAAGATTCCC…	Bacteria	Actinobacteriota	Acidimicrobiia	Microtrichales	Microtrichaceae	NA	NA	0	0	0	0	0	0	17	0	0	8	0	7	0	4	10	0	0	0	4	0	0	0	0	14	158	15	0	0	0	0	0	0	0	1	0	0	0	0	0
4420	#N/A	#N/A	TGGGGAATCTTGCACAATGGGCGAAAGCCTGATGCAGCGACGCCACGTGGGGGATGAAGGCCCTAGGGTCGTAAACCCCTTTCAGTAGGGACGAAAATGACGGTACCTACAGAAGAAGCCCCGGCCAACTACGTGCCAGCAGCCGCGGTAAGACGTAGGGGGCGAGCGTTGTCCGGATTTATTGGGCGTAAAGGGCTCGTAGGTGGTTGCGTAAGTCGGATGTGAAAACTCCAGGCTCAACTTGGAGACGCCATCCGATACTGCGCTGACTTGAGTCCGGTAGAGGAGTGTGGAATTTCTAGTGTAGCGGTGAAATGCGCAGATATTAGAAGGAACACCTATTGCGAAGGCAGCACTCTGGGCCGGCACTGACACTGAGGAGCGAAAGCGTGGGTAGCA…	Bacteria	Actinobacteriota	Acidimicrobiia	Microtrichales	Microtrichaceae	NA	NA	3	3	0	0	0	1	7	0	0	7	0	2	0	3	6	0	0	0	0	0	0	0	0	13	36	7	0	0	0	0	0	0	0	0	0	0	0	0	0
4651	#N/A	#N/A	TTTGCTACCCATGCTTTCGCTCCTCAGCGTCAATACCAGCCCAGAGTGCTGCCTTCGCCATAGGTGTTCCTCCTGATATCTGCGCATTTCACCGCTACACCAGGAATTCCACACTCCCCTACTGGATTCAAGTCAGCGCAGTATCGGATGGCATCTCAGGGTTGAGCCCTGAGTTTTCACATCCGACTTACGCAACCGCCTACGAGCTCTTTACGCCCAATAAATCCGGATAACGCTCGCCCCCTACGTCTTACCGCGGCTGCTGGCACGTAGTTGGCCGGAGCTTCTTCTGCAGGTACCGTCATTTTCGTCCCTGCTGAAAGGGGTTTACGACCCTAGGGCCTTCATCCCCCACGCGGCGTCGCTGCATCAGACTTTCGTCCATTGTGCAAGATTCCC…	Bacteria	Actinobacteriota	Acidimicrobiia	Microtrichales	Microtrichaceae	NA	NA	0	0	0	0	0	0	0	0	0	0	0	0	0	0	0	0	0	0	0	0	0	0	0	6	0	0	24	0	0	0	0	0	0	0	0	0	0	42	8
5733	#N/A	#N/A	TTCGCTCCCCATGCTTTCGCTCCTGAGCGTCAGTGCCGGCCCAGAGTGCTGCCTTCGCCGTTGGTGTTCCTCCTGATATCTGCGCATTTCACCGCTACACCAGGAATTCCGCACTCCTCTACCGGACTCTAGTCACAGCAGTATCGGGTGGCGTCTCAGGGTTGAGCCCTGAGTTTTCACACCCGACTTACTGAACAGCCTACGAGCTCTTTACGCCCAATAAATCCGGACAACGCTTGCCCCCTACGTGTTACCGCGGCTGCTGGCACGTAGTTGGCCGGGGCTTCTTCTGTAGGTACCGTCATTTTCGTCCCTACCGAAAGAGGTTTACAACCCTAAGGCCTTCATCCCTCACGCGGCGTTGCTGCGTCAGGCTTTCGCCCATTGCGCAAGATTCCC…	Bacteria	Actinobacteriota	Acidimicrobiia	Microtrichales	Microtrichaceae	NA	NA	0	0	0	0	0	0	0	0	0	0	0	0	0	0	0	0	0	0	0	0	0	0	0	0	21	2	6	6	0	0	0	0	0	0	0	0	0	2	24
6122	#N/A	#N/A	TTTGCTACCCATGCTTTCGCTCCTCAGCGTCAATACCAGCCCAGAGTGCTGCCTTCGCCATAGGTGTTCCTCCTGATATCTGCGCATTTCACCGCTACACCAGGAATTCCACACTCCCCTACTGGATTCAAGTCAGCGCAGTATCGGATGGCATCTCAGGGTTGAGCCCTGAGTTTTCACATCCGACTTACGCAACCGCCTACGAGCTCTTTACGCCCAATAAATCCGGACAACGCTCGCCCCCTACGTCTTACCGCGGCTGCTGGCACGTAGTTGGCCGGAGCTTCTTCTGTAGGTACCGTCATTTTCGTCCCTACTGAAAGGGGTTTACGACCCTAGGGCCTTCATCCCCCACGCGGCGTCGCTGCATCAGACTTTCGTCCATTGTGCAAGATTCCC…	Bacteria	Actinobacteriota	Acidimicrobiia	Microtrichales	Microtrichaceae	NA	NA	0	0	0	0	0	0	0	0	0	0	0	0	0	0	0	0	0	0	0	0	0	0	0	0	0	29	13	0	0	0	0	0	0	0	0	0	0	13	0
6303	#N/A	#N/A	TTTGCTACCCACGCTTTCGCTCCTCAGTGTCAGTACCGGCCCAGAGTGCTGCCTTCGCAATAGGTGTTCCTCCTAATATCTGCGCATTTCACCGCTACACTAGGAATTCCACACTCCTCTACCGGACTCAAGTCAGCGCAGTATCGGATGGCGTCTCAGAGTTAAGCCCTGAGTTTTCACATCCGACTTACGCAACCACCTACGAGCCCTTTACGCCCAATAAATCCGGACAACGCTCGCCCCCTACGTCTTACCGCGGCTGCTGGCACGTAGTTGGCCGGGGCTTCTTCTGTAGGTACCGTCATTTTCGTCCCTACTGAAAGGGGTTTACGACCCTAGGGCCTTCATCCCCCACGTGGCGTCGCTGCATCAGGCTTTCGCCCATTGTGCAAGATTCCC…	Bacteria	Actinobacteriota	Acidimicrobiia	Microtrichales	Microtrichaceae	NA	NA	0	0	0	0	0	0	2	0	0	3	0	2	0	1	1	0	0	0	1	0	0	0	0	21	22	0	0	0	0	0	0	0	0	0	0	0	0	0	0
7153	#N/A	#N/A	CAGGGAATCTTGCACAATGGACGAAAGTCTGATGCAGCGACGCCGCGTGGGGGATGAAGGCCCTAGGGTCGTAAACCCCTTTCAGTAGGGACGAAAATGACGGTACCTACAGAAGAAGCTCCGGCCAACTACGTGCCAGCAGCCGCGGTAAGACGTAGGGGGCGAGCGTTGTCCGGATTTATTGGGCGTAAAGAGCTCGTAGGCGGTTGCGTAAGTCGGATGTGAAAACTCAGGGCTCAACCCTGAGACGCCATCCGATACTGCGCTGACTTGAATCCAGTAGGGGAGTGTGGAATTCCTGGTGTAGCGGTGAAATGCGCAGATATCAGGAGGAACACCTATGGCGAAGGCAGCACTCTGGGCTGGTATTGACGCTGAGGAGCGAAAGCATGGGTAGCA…	Bacteria	Actinobacteriota	Acidimicrobiia	Microtrichales	Microtrichaceae	NA	NA	0	0	0	0	0	0	0	0	0	0	0	0	0	0	0	0	0	0	0	0	0	0	0	10	0	0	26	0	0	0	0	0	0	0	0	0	0	6	0
8774	#N/A	#N/A	TTTGCTACCCATGCTTTCGCTCCTCAGCGTCAGTACCGGCCCAGAGTGCTGCCTTCGCAATAGGTGTTCCTCCTAATATCTGCGCATTTCACCGCTACACTAGGAATTCCACACTCCTCTACCGGACTCAAGTCAACGCAGTATCGGATGGCGTCTCGAAGTTGAGCCTCGAGTTTTCACATCCGACTTACGTAACCGCCTACGAGCCCTTTACGCCCAATAAATCCGGACAACGCTCGCCCCCTACGTCTTACCGCGGCTGCTGGCACGTAGTTGGCCGGAGCTTCTTCTGTAGGTACCGTCATTTTCGTCCCTACTGAAAGGGGTTTACGACCCTAAGGCCTTCATCCCCCACGCGGCGTCGCTGCATCAGGCTTTCGCCCATTGTGCAAGATTCCC…	Bacteria	Actinobacteriota	Acidimicrobiia	Microtrichales	Microtrichaceae	NA	NA	0	0	0	0	0	0	0	0	0	0	0	0	0	0	0	0	0	0	0	0	0	0	0	0	0	0	12	17	0	0	0	0	0	0	0	0	0	0	0
9085	#N/A	#N/A	TTCGCTCCCCATGCTTTCGCTCCTGAGCGTCAGTACCGGCCCAGAGTGCTGCCTTCGCCGTTGGTGTTCCTCCTGATATCTGCGCATTTCACCGCTACACCAGGAATTCCGCACTCCTCTACCGGACTCTAGTCACAGCAGTATCGGGTGGCGTCTCAGGGTTGAGCCCTGAGTTTTCACACCCGACTTACTGAACAGCCTACGAGCTCTTTACGCCCAATAAATCCGGACAACGCTTGCCCCCTACGTGTTACCGCGGCTGCTGGCACGTAGTTGGCCGGGGCTTCTTCTGTAGGTACCGTCATTTTCGTCCCTACCGAAAGAGGTTTACAACCCTAAGGCCTTCATCCCTCACGCGGCGTTGCTGCGTCAGGCTTTCGCCCATTGCGCAAGATTCCC…	Bacteria	Actinobacteriota	Acidimicrobiia	Microtrichales	Microtrichaceae	NA	NA	0	0	0	0	0	0	0	0	0	0	0	0	0	0	0	0	0	0	0	0	0	0	0	0	0	1	10	0	0	0	0	0	0	0	0	0	0	0	16
10325	#N/A	#N/A	CTCCTCAGTGTCAGTATCGGCCCAGAGTGCTGCCTTCGCTGTCGGTGTTCCTCCTGATATCTGCGCATTTCACCGCTACACCAGGAATTCCACACTCCTCTACCGAACTCAAGTCACAGCAGTATCGGATGGCGTCTCAAGGTTGAGCCTTGAGTTTTCACATCCGACTTACCGAACCACCTACGAGCTCTTTACGCCCAATAAATCCGGACAACGCTTGCTCCCTACGTGTTACCGCGGCTGCTGGCACGTAGTTGGCCGGAGCTTCTTCTGTAGGTACCGTCATTTTCGTCCCTACTGAAAGGGGTTTACAACCCGAAGGCCTTCATCCCCCACGCGGCGTCGCTGCATCAGGCTTTCGCCCATTGTGCAAGATTCCCTACT	Bacteria	Actinobacteriota	Acidimicrobiia	Microtrichales	Microtrichaceae	Sva0996 marine group	NA	0	0	0	0	1	0	0	0	0	0	0	0	0	0	0	0	6	0	3	0	4	0	0	4	0	0	0	0	3	0	0	0	0	0	0	0	0	0	0
10642	#N/A	#N/A	TGGGGAATCTTGCGCAATGGGCGAAAGCCTGACGCAGCGATGCCGCGTGGGGGATGAAGGCTCTCGGGTCGTAAACCCCTTTCAGCAGGGACGAAAATGACGGTACCTGCAGAAGAAGCCCCGGCCAACTACGTGCCAGCAGCCGCGGTAACACGTAGGGGGCAAGCGTTGTCCGGATTTATTGGGCGTAAAGGGCTCGTAGGCTGTTCAGTAAGTCAGGTGTGAAAACCCAAGGCTCAACCTTGGGACGCCACTTGATACTGCTGTGACTAGAGTTCGGTAGAGGAGATTGGAATTCCTGGTGTAGCGGTGAAATGCGCAGATATCAGGAGGAACACCAACGGCGAAGGCAGATCTCTGGGCCGATACTGACGCTGAGGAGCGAAAGCATGGGGAGCG…	Bacteria	Actinobacteriota	Acidimicrobiia	Microtrichales	Microtrichaceae	Sva0996 marine group	NA	0	0	0	0	0	0	0	0	0	0	0	0	0	0	0	0	0	0	0	0	0	0	0	0	0	0	20	0	0	0	0	0	0	0	0	0	0	0	0
11390	#N/A	#N/A	TTTGCTCCCCACGCTTTCGCTCCTCAGCGTCAGTACCGGCCCAGAGTGCTGCCTTCGCCGTTGGTGTTCCTCCTGATATCTGCGCATTTCACCGCTACACCAGGAATTCCACACTCCTCTACCGGACTCTAGTCATGGCAGTATCAGATGGCCTCTCAGGGTTGAGCCCTGAGTTTTCACATCTGACTTACCAGACCGCCTACGAGCTCTTTACGCCCAATAATTCCGGACAACGCTTGCCCCCTACGTGTTACCGCGGCTGCTGGCACGTAGTTGGCCGGGGCTTCTTCTGCAGGTACCGTCATTTTCGTCCCTGCTGAAAGGGGTTTACAACCCTAGAGCCGTCATCCCCCACGCGGCGTTGCTGCGTCAGGCTTTCGCCCATTGCGCAAGATTCCC…	Bacteria	Actinobacteriota	Acidimicrobiia	Microtrichales	Microtrichaceae	Sva0996 marine group	NA	0	0	0	0	0	0	0	0	0	0	0	0	0	0	0	0	0	0	0	0	0	0	0	0	18	0	0	0	0	0	0	0	0	0	0	0	0	0	0
11939	#N/A	#N/A	TTTGCTACCCACGCTTTCGCTCCTCAGCGTCAGTACCGGCCCAGAGCGCCGCCTTCGCCGCTGGTGTTCCTCCTGATATCTGCGCATTTCACCGCTACACCAGGAATTCCACGCTCCTCTACCGGACTCAAGTCATGGCAGTATCGGGTGGCGTCTCAGGGTTGAGCCCTGAGTTTTCACACCCGACTTACCAAACAGCCTACGAGCTCTTTACGCCCAATAAATCCGGACAACGCTTGCCCCCTACGTGTTACCGCGGCTGCTGGCACGTAGTTGGCCGGGGCTTCTTCTGCAGGTACCGTCAATTTCGTCCCTGCTGAAAGGGGTTTACAACCCGAAAGCCTTCATCCCCCACGCGGCGTTGCTGCGTCAGGCTTTCGCCCATTGCGCAAGATTCCC…	Bacteria	Actinobacteriota	Acidimicrobiia	Microtrichales	Microtrichaceae	Sva0996 marine group	NA	0	0	0	0	0	0	0	0	0	0	0	0	0	0	0	0	0	0	0	0	0	0	0	0	0	0	16	0	0	0	0	0	0	0	0	0	0	0	0
13839	#N/A	#N/A	TGGGGAATCTTGCGCAATGGGCGAAAGCCTGACGCAGCAACGCCGCGTGGGGGATGAAGGCTTTCGGGTTGTAAACCCCTTTCAGCAGGGACGAAAATGACGGTACCTGCAGAAGAAGCCCCGGCCAACTACGTGCCAGCAGCCGCGGTAACACGTAGGGGGCAAGCGTTGTCCGGATTTATTGGGCGTAAAGAGCTCGTAGGCGGTTTGGTAAGTCGGGTGTGAAAACTCAGGGCTCAACCCTGAGACGCCACCCGATACTGCCATGACTAGAGTCCGGTAGAGGAGCGTGGAATTCCTGGTGTAGCGGTGAAATGCGCAGATATCAGGAGGAACACCAGCGGCGAAGGCGGCGCTCTGGGCCGGAACTGACGCTGAGGAGCGAAAGCGTGGGTAGCA…	Bacteria	Actinobacteriota	Acidimicrobiia	Microtrichales	Microtrichaceae	Sva0996 marine group	NA	0	0	0	0	0	0	0	0	0	0	0	0	0	0	0	0	0	0	0	0	0	0	0	0	0	0	12	0	0	0	0	0	0	0	0	0	0	0	0
14032	#N/A	#N/A	TAGGGAATCTTGCGCAATGGGCGAAAGCCTGACGCAGCAACGCCGCGTGGGGGATGAAGGCCTTCGGGTCGTAAACCCCTTTCAGCAGGGACGAAAATGACGGTACCTGCAGAAGAAGGTCCGGCCAACTACGTGCCAGCAGCCGCGGTAATACGTAGGGACCAAGCGTTGTCCGGAATTATTGGGCGTAAAGAGCTCGTAGGCGGTTCGGTAAGTCGGGTGTGAAAATCCAGGGCTCAACCCTGGGACGCCACCCGATACTGCTGTGACTAGAGTCCGGTAGAGGAGCGTGGAATTCCTGGTGTAGCGGTGAAATGCGCAGATATCAGGAGGAACACCAGCGGCGAAGGCGGCGCTCTGGGCCGGTACTGACGCTGAGGAGCGAAGGCGTGGGGAGCA…	Bacteria	Actinobacteriota	Acidimicrobiia	Microtrichales	Microtrichaceae	Sva0996 marine group	NA	0	0	0	0	0	0	0	0	0	0	0	0	0	0	0	0	0	0	0	0	0	0	0	12	0	0	0	0	0	0	0	0	0	0	0	0	0	0	0
14089	#N/A	#N/A	TTTGCTCCCCACGCTTTCGCTCCTCAGCGTCAGTACTGGCCCAGAGTGCTGCCTTCGCCGTTGGTGTTCCTTCTGATATCTATGCATTTCACCGCTACACCAGAAATTCCACACTCCTCTACCAGACTCGAGTCACCGCAGTATCGAATGGCGTCTCAAGGTTGAGCCTTGAGTTTTCACATCCGACTTACGGAACCGCCTACGAGCTCTTTACGCCCAATAAATCCGGACAACGCTTGCTCCCTACGTCTTACCGCGGCTGCTGGCACGTAGTTGGCCGGAGCTTCTTCTGCAGGTACCGTCAATTTCGTCCCTGCTGAAAGTGGTTTACAACTCTAGAGCCTTCATCCCACACGCGGCGTTGCTGCGTCAGGCTTTCGCCCATTGCGCAAGATTCCC…	Bacteria	Actinobacteriota	Acidimicrobiia	Microtrichales	Microtrichaceae	Sva0996 marine group	NA	0	0	0	0	0	0	0	0	0	0	0	0	0	0	0	0	0	0	0	0	0	0	0	0	12	0	0	0	0	0	0	0	0	0	0	0	0	0	0
168	#N/A	#N/A	TAGGGAATCTTGCACAATGGGCGAAAGCCTGATGCAGCGACGCCGCGTGGGGGATGAAGGCCTTCGGGTTGTAAACCCCTTTCAGTAGGGACGAAAATGACGGTACCTACAGAAGAAGCTCCGGCCAACTACGTGCCAGCAGCCGCGGTAACACGTAGGGAGCAAGCGTTGTCCGGATTTATTGGGCGTAAAGAGCTCGTAGGTGGTTCGGTAAGTCGGATGTGAAAACTCAAGGCTCAACCTTGAGACGCCATCCGATACTGCTGTGACTTGAGTTCGGTAGAGGAGTGTGGAATTCCTGGTGTAGCGGTGAAATGCGCAGATATCAGGAGGAACACCGACAGCGAAGGCAGCACTCTGGGCCGATACTGACACTGAGGAGCGAAAGCATGGGGAGCA…	Bacteria	Actinobacteriota	Acidimicrobiia	Microtrichales	Microtrichaceae	Sva0996 marine group	NA	176	83	24	558	56	120	263	0	642	489	125	1479	309	224	283	354	102	279	38	5	33	41	36	20	82	31	99	32	50	77	10	6	11	3	7	71	97	61	9
1794	#N/A	#N/A	TTCGCTCCCCACGCTTTCGCTCCTCAGCGTCAGTACCGGCCCAGAGATCTGCCTTCGCCGTTGGTGTTCCTCCTGATATCTGCGCATTTCACCGCTACACCAGGAATTCCAATCTCCTCTACCGGACTCTAGTCACAGCAGTATCAAGTGGCGTCCCAAGGTTGAGCCTTGGGTTTTCACACCTGACTTACCGAACAGCCTACGAGCCCTTTACGCCCAATAAATCCGGACAACGCTTGCCCCCTACGTGTTACCGCGGCTGCTGGCACGTAGTTGGCCGGGGCTTCTTCTGCAGGTACCGTCATTTTCGTCCCTGCTGAAAGGGGTTTACGACCCGAGAGCCTTCATCCCCCACGCGGCATCGCTGCGTCAGGCTTTCGCCCATTGCGCAAGATTCCC…	Bacteria	Actinobacteriota	Acidimicrobiia	Microtrichales	Microtrichaceae	Sva0996 marine group	NA	0	0	0	0	0	0	8	0	8	1	0	0	0	12	16	24	0	0	17	4	20	0	5	21	143	28	3	0	0	0	0	0	0	0	3	0	0	0	0
18149	#N/A	#N/A	TTTGCTCCCCATGCTTTCGCTCCTCAGCGTCAGTACCGGCCCAGAGCACTGCCTTCGCCGTTGGTGTTCCTCCTGATATCTGCGCATTCCACCGCTACACCAGGAATTCCATGCTCCTCTACCGGACTCTAGTCACCGCAGTATCAGATGGCGTCTCAGGGTTGAGCCCTGAGTTTTCACATCCGACTTACGGAACCGCCTACGAGCTCTTTACGCCCAATAAATCCGGACAACGCTTGGTCCCTACGTGTTACCGCGGCTGCTGGCACGTAGTTGGCCGGACCTTCTTCTGTGACTACCGTCATTTTCGTCGTCACTGAAAGTGGTTTACAACCCGAAAGCTGTCATCCCACACGCGGCGTTGCTGCGTCAGGCTTTCGCCCATTGCGCAATATTCCC…	Bacteria	Actinobacteriota	Acidimicrobiia	Microtrichales	Microtrichaceae	Sva0996 marine group	NA	0	0	0	0	0	0	0	0	0	0	0	0	0	0	0	0	0	0	0	0	0	0	0	0	0	0	0	0	0	0	0	0	0	7	0	0	0	0	0
1997	#N/A	#N/A	CCTCAGTGTCAGTATCGGCCCAGAGTGCTGCCTTCGCTGTCGGTGTTCCTCCTGATATCTGCGCATTTCACCGCTACACCAGGAATTCCACACTCCTCTACCGAACTCAAGTCACAGCAGTATCGGATGGCGTCTCAAGGTTGAGCCTTGAGTTTTCACATCCGACTTACCGAACCACCTACGAGCTCTTTACGCCCAATAAATCCGGACAACGCTTGCTCCCTACGTGTTACCGCGGCTGCTGGCACGTAGTTGGCCGGAGCTTCTTCTGTAGGTACCGTCATTTTCGTCCCTACTGAAAGGGGTTTACAACCCGAAGGCCTTCATCCCCCACGCGGCGTCGCTGCATCAGGCTTTCGCCCATTGTGCAAGATTCCCTACT	Bacteria	Actinobacteriota	Acidimicrobiia	Microtrichales	Microtrichaceae	Sva0996 marine group	NA	7	0	0	38	0	0	9	0	27	25	0	54	22	0	38	14	0	21	0	0	0	0	2	0	0	0	7	0	0	2	0	0	0	0	0	0	0	0	1
2859	#N/A	#N/A	TTTGCTCCCCATGCTTTCGCTCCTCAGCGTCAGTACCGGCCCAGAGCACTGCCTTCGCCGTTGGTGTTCCTCCTGATATCTGCGCATTCCACCGCTACACCAGGAATTCCATGCTCCTCTACCGGACTCTAGTCACCGCAGTATCAGATGGCGTCTCGGGGTTGAGCCCCGAGTTTTCACATCCGACTTACGGAACCGCCTACGAGCTCTTTACGCCCAATAAATCCGGACAACGCTTGGTCCCTACGTGTTACCGCGGCTGCTGGCACGTAGTTGGCCGGACCTTCTTCTGTGACTACCGTCATTTTCGTCGTCACTGAAAGTGGTTTACAACCCGAAAGCTGTCATCCCACACGCGGCGTTGCTGCGTCAGGCTTTCGCCCATTGCGCAATATTCCC…	Bacteria	Actinobacteriota	Acidimicrobiia	Microtrichales	Microtrichaceae	Sva0996 marine group	NA	0	0	0	0	0	1	0	0	2	0	0	0	0	4	0	6	0	5	0	0	6	0	0	36	62	18	10	0	0	0	0	0	0	0	1	0	0	15	0
3923	#N/A	#N/A	TGGGGAATCTTGCGCAATGGGCGAAAGCCTGACGCAGCGATGCCGCGTGGGGGATGAAGGCTCTCGGGTCGTAAACCCCTTTCAGCAGGGACGAAAATGACGGTACCTGCAGAAGAAGCCCCGGCCAACTACGTGCCAGCAGCCGCGGTAACACGTAGGGGGCAAGCGTTGTCCGGATTTATTGGGCGTAAAGGGCTCGTAGGCTGTTCGGTAAGTCAGGTGTGAAAACCCAAGGCTCAACCTTGGGACGCCACTTGATACTGCTGTGACTAGAGTCCGGTAGAGGAGATTGGAATTCCTGGTGTAGCGGTGAAATGCGCAGATATCAGGAGGAACACCAACGGCGAAGGCAGATCTCTGGGCCGGTACTGACGCTGAGGAGCGAAAGCGTGGGGAGCG…	Bacteria	Actinobacteriota	Acidimicrobiia	Microtrichales	Microtrichaceae	Sva0996 marine group	NA	2	0	0	0	0	0	1	0	6	0	2	0	0	3	0	8	0	0	7	2	1	0	2	10	33	17	0	0	0	0	0	0	0	0	0	3	0	6	0
4129	#N/A	#N/A	TTTGCTCCCCACGCTTTCGCTCCTCAGCGTCAGTACCGGCCCAGAGCACTGCCTTCGCCATTGGTGTTCCTCCTGATATCTGCGCATTCCACCGCTACACCAGGAATTCCATGCTCCCCTACCGGACTCTAGTCATTGCAGTATCAGATGGCGTCTCCGGGTTGAGCCCTGAGTTTTCACATCCGACTTACAAAACCGCCTACGAGCTCTTTACGCCCAATAAATCCGGACAACGCTTGGTCCCTACGTGTTACCGCGGCTGCTGGCACGTAGTTGGCCGGACCTTCTTCTGTGATTACCGTCATTTTCGTCATCACTGAAAGTGGTTTACAACCCGAAAGCCGTCATCCCACACGCGGCGTTGCTGCGTCAGGGTTTCCCCCATTGCGCAATATTCCC…	Bacteria	Actinobacteriota	Acidimicrobiia	Microtrichales	Microtrichaceae	Sva0996 marine group	NA	4	5	1	0	0	12	13	0	15	0	6	0	0	16	8	5	0	0	0	0	0	0	0	0	0	0	0	0	0	0	0	0	0	11	0	0	0	0	0
4176	#N/A	#N/A	TTTGCTCCCCATGCTTTCGCTCCTCAGCGTCAGTACCGGCCCAGAGCACTGCCTTCGCCATTGGTGTTCCTCCTGATATCTGCGCATTCCACCGCTACACCAGGAATTCCATGCTCCCCTACCGGACTCTAGTCATTGCAGTATCGGATGGCATCTCAGGGTTGAGCCCTGAGTTTTCACATCCGACTTGCAAAACCGCCTACGAGCTCTTTACGCCCAATAAATCCGGACAACGCTTGCTCCCTACGTGTTACCGCGGCTGCTGGCACGTAGTTAGCCGGAGCTTCTTCTGGGATTACCGTCATTTTCGTCATCCCTGAAAGAGGTTTACAACCCGAAAGCCGTCATCCCTCACGCGGCGTTGCTGCGTCAGGCTTTCGCCCATTGCGCAATATTCCC…	Bacteria	Actinobacteriota	Acidimicrobiia	Microtrichales	Microtrichaceae	Sva0996 marine group	NA	0	5	0	0	0	11	18	0	10	13	0	0	0	14	15	0	0	0	0	0	0	0	0	0	0	0	0	0	0	0	0	0	0	0	0	0	0	0	0
4334	#N/A	#N/A	TTTGCTCCCCACGCTTTCGCTCCTCAGCGTCAGTACCGGCCCAGAGTGCTGCCTTCGCCGTTGGTGTTCCTCCTGATATCTGCGCATTTCACCGCTACACCAGGAATTCCACACTCCTCTACCGGACTCTAGTCATGGCAGTATCAGATGGCCTCTCCGGGTTGAGCCCTGAGTTTTCACATCTGACTTACCAAACCGCCTACGAGCTCTTTACGCCCAATAATTCCGGACAACGCTTGCCCCCTACGTGTTACCGCGGCTGCTGGCACGTAGTTGGCCGGGGCTTCTTCTGCAGGTACCGTCATTTTCGTCCCTGCTGAAAGGGGTTTACAACCCTAGAGCCTTCATCCCCCACGCGGCGTTGCTGCGTCAGGCTTTCGCCCATTGCGCAAGATTCCC…	Bacteria	Actinobacteriota	Acidimicrobiia	Microtrichales	Microtrichaceae	Sva0996 marine group	NA	0	0	0	2	0	0	0	0	0	2	1	0	0	9	6	0	0	0	6	0	0	0	0	22	0	3	29	0	0	7	0	0	0	0	0	0	0	6	0
4590	#N/A	#N/A	TTCGCTCCCCACGCTTTCGCTCCTCAGCGTCAGTACCGGCCCAGAGTGCTGCCTTCGCTGTTGGTGTTCCTCCTAATATCTGCGCATTTCACCGCTACACTAGGAATTCCACACTCCTCTACCGGACTCTAGTCATGGCAGTATCGAGTGGCGTCTCAGGGTTGAGCCCTGAGTTTTCACACCCGACTTACCAAACCGCCTACGAGCTCTTTACGCCCAATAAATCCGGACAACGCTTGCGCCCTACGTATTACCGCGGCTGCTGGCACGTAGTTGGCCGGCGCTTCTTCTGCAGGTACCGTCATTTTCGTCCCTGCTGAAAGGGGTTTACGACCCGAGAGCCTTCATCCCCCACGCGGCGTTGCTGCGTCAGGCTTTCGCCCATTGCGCAAGATTCCC…	Bacteria	Actinobacteriota	Acidimicrobiia	Microtrichales	Microtrichaceae	Sva0996 marine group	NA	7	0	0	0	0	0	0	0	21	12	0	0	0	20	5	0	0	0	0	0	0	0	0	0	0	0	0	0	0	0	0	0	0	0	0	0	0	0	0
5009	#N/A	#N/A	TTTGCTCCCCATGCTTTCGCTCCTCAGCGTCAGTACCGGCCCAGAGCACTGCCTTCGCCATTGGTGTTCCTCCTGATATCTGCGCATTCCACCGCTACACCAGGAATTCCATGCTCCCCTACCGGACTCTAGTCACCGCAGTATCAGATGGCGTCTCAGGGTTGAGCCCTGAGTTTTCACATCCGACTTACGGAACCGCCTACGAGCTCTTTACGCCCAATAAATCCGGACAACGCTTGGTCCCTACGTGTTACCGCGGCTGCTGGCACGTAGTTGGCCGGACCTTCTTCTGTGACTACCGTCATTTTCGTCGTCACTGAAAGTGGTTTACAACCCGAAAGCTGTCATCCCACACGCGGCGTTGCTGCGTCAGGCTTTCGCCCATTGCGCAATATTCCC…	Bacteria	Actinobacteriota	Acidimicrobiia	Microtrichales	Microtrichaceae	Sva0996 marine group	NA	0	0	0	0	0	7	0	0	9	8	0	0	0	9	15	2	0	0	0	0	0	0	0	6	10	8	0	0	0	0	0	0	0	0	0	0	0	0	0
5241	#N/A	#N/A	TTCGCTCCCCATGCTTTCGCTCCTCAGCGTCAGTATCGGCCCAGAGATCTGCCTTCGCCGTTGGTGTTCCTCCTGATATCTGCGCATTTCACCGCTACACCAGGAATTCCAATCTCCTCTACCGAACTCTAGTCACAGCAGTATCAAGTGGCGTCCCAAGGTTGAGCCTTGGGTTTTCACACCTGACTTACTGAACAGCCTACGAGCCCTTTACGCCCAATAAATCCGGACAACGCTTGCCCCCTACGTGTTACCGCGGCTGCTGGCACGTAGTTGGCCGGGGCTTCTTCTGCAGGTACCGTCATTTTCGTCCCTGCTGAAAGGGGTTTACGACCCGAGAGCCTTCATCCCCCACGCGGCATCGCTGCGTCAGGCTTTCGCCCATTGCGCAAGATTCCC…	Bacteria	Actinobacteriota	Acidimicrobiia	Microtrichales	Microtrichaceae	Sva0996 marine group	NA	0	4	0	0	0	0	0	0	0	0	0	6	2	0	0	0	0	8	0	0	0	0	0	0	0	0	32	13	0	0	0	0	0	0	0	0	0	6	0
5818	#N/A	#N/A	TAGGGAATCTTGCACAATGGGCGAAAGCCTGATGCAGCGACGCCGCGTGGGGGATGAAGGCCTTCGGGTTGTAAACCCCTTTCAGTAGGGACGAAAATGACGGTACCTACAGAAGAAGCTCCGGCCAACTACGTGCCAGCAGCCGCGGTAACACGTAGGGAGCAAGCGTTGTCCGGATTTATTGGGCGTAAAGAGCTCGTAGGTGGTTCGGTAAGTCGGATGTGAAAACTCAAGGCTCAACCTTGAGACGCCATCCGATACTGCTGTGACTTGAGTTCGGTAGAGGAGTGTGGAATTCCTGGTGTAGCGGTGAAATGCGCAGATATCAGGAGGAACACCGACAGCGAAGGCAGCACTCTGGGCCGATACTGACACTGAGGAG	Bacteria	Actinobacteriota	Acidimicrobiia	Microtrichales	Microtrichaceae	Sva0996 marine group	NA	0	1	0	11	0	3	3	0	6	5	0	20	0	0	0	7	0	0	0	0	1	0	0	0	0	0	2	0	0	0	0	0	0	0	0	0	1	0	0
6258	#N/A	#N/A	TGGGGAATATTGCGCAATGGGCGAAAGCCTGACGCAGCAACGCCGCGTGTGGGATGACAGCTTTCGGGTTGTAAACCACTTTCAGTGACGACGAAAATGACGGTAGTCACAGAAGAAGGTCCGGCCAACTACGTGCCAGCAGCCGCGGTAACACGTAGGGACCAAGCGTTGTCCGGATTTATTGGGCGTAAAGAGCTCGTAGGCGGTTCCGTAAGTCGGATGTGAAAACTCGGGGCTCAACCCCGAGACGCCATCTGATACTGCGGTGACTAGAGTCCGGTAGAGGAGCATGGAATTCCTGGTGTAGCGGTGGAATGCGCAGATATCAGGAGGAACACCAACGGCGAAGGCAGTGCTCTGGGCCGGTACTGACGCTGAGGAGCGAAAGCATGGGGAGCA…	Bacteria	Actinobacteriota	Acidimicrobiia	Microtrichales	Microtrichaceae	Sva0996 marine group	NA	0	0	0	0	0	0	0	0	3	0	0	0	0	4	2	2	0	2	0	0	0	0	0	7	13	6	4	0	0	0	0	0	0	0	0	0	0	8	0
64	#N/A	#N/A	TTTGCTCCCCATGCTTTCGCTCCTCAGTGTCAGTATCGGCCCAGAGTGCTGCCTTCGCTGTCGGTGTTCCTCCTGATATCTGCGCATTTCACCGCTACACCAGGAATTCCACACTCCTCTACCGAACTCAAGTCACAGCAGTATCGGATGGCGTCTCAAGGTTGAGCCTTGAGTTTTCACATCCGACTTACCGAACCACCTACGAGCTCTTTACGCCCAATAAATCCGGACAACGCTTGCTCCCTACGTGTTACCGCGGCTGCTGGCACGTAGTTGGCCGGAGCTTCTTCTGTAGGTACCGTCATTTTCGTCCCTACTGAAAGGGGTTTACAACCCGAAGGCCTTCATCCCCCACGCGGCGTCGCTGCATCAGGCTTTCGCCCATTGTGCAAGATTCCC…	Bacteria	Actinobacteriota	Acidimicrobiia	Microtrichales	Microtrichaceae	Sva0996 marine group	NA	522	233	77	1356	114	385	733	46	1757	1406	304	4032	942	755	1279	753	415	861	134	29	122	187	115	102	292	73	295	181	229	310	35	24	17	8	7	246	266	106	41
7374	#N/A	#N/A	CTCAGTGTCAGTATCGGCCCAGAGTGCTGCCTTCGCTGTCGGTGTTCCTCCTGATATCTGCGCATTTCACCGCTACACCAGGAATTCCACACTCCTCTACCGAACTCAAGTCACAGCAGTATCGGATGGCGTCTCAAGGTTGAGCCTTGAGTTTTCACATCCGACTTACCGAACCACCTACGAGCTCTTTACGCCCAATAAATCCGGACAACGCTTGCTCCCTACGTGTTACCGCGGCTGCTGGCACGTAGTTGGCCGGAGCTTCTTCTGTAGGTACCGTCATTTTCGTCCCTACTGAAAGGGGTTTACAACCCGAAGGCCTTCATCCCCCACGCGGCGTCGCTGCATCAGGCTTTCGCCCATTGTGCAAGATTCCCTACT	Bacteria	Actinobacteriota	Acidimicrobiia	Microtrichales	Microtrichaceae	Sva0996 marine group	NA	0	0	0	0	0	5	0	0	0	0	0	0	0	17	0	0	0	0	0	0	0	0	0	0	6	0	0	2	0	0	0	0	0	0	0	0	5	0	0
7576	#N/A	#N/A	TTTGCTCCCCATGCTTTCGCTCCTCAGCGTCAGTACCGGCCCAGAGTAGCGCCTTCGCTACTGGTGTTCCTCCTGATATCTGCGCATTTCACCGCTACACCAGGAATTCCCTACTCCTCTACCGGACTCAAGTCATCGCAGTATCGGGTGGCGTCTCAGAGTTGAGCCCTGAGTTTTCACACCCGACTTACGAAACCGCCTACGAGCTCTTTACGCCCAATAAATCCGGACAACGCTTGCGCCCTACGTGTTACCGCGGCTGCTGGCACGTAGTTGGCCGGCGCTTCTTCTGCAGGTACCGTCAATTTCGTCCCTGCTGAAAGAGGTTTACAACCCGAGAGCCGTCTTCCCTCACGCGGCGTTGCTGCGTCAGGCTTTCGCCCATTGCGCAAGATTCCC…	Bacteria	Actinobacteriota	Acidimicrobiia	Microtrichales	Microtrichaceae	Sva0996 marine group	NA	0	0	0	0	0	0	0	0	0	0	0	0	0	0	0	0	0	0	0	0	0	0	0	4	18	0	15	0	0	0	0	0	0	0	0	0	0	0	0
7841	#N/A	#N/A	TTTGCTCCCCATGCTTTCGCTCCTCAGCGTCAGTACCGGCCCAGAGCGCCGCCTTCGCCGCTGGTGTTCCTCCTGATATCTGCGCATTTCACCGCTACACCAGGAATTCCACGCTCCTCTACCGGACTCTAGTCACAGCAGTATCGGGTGGCGTCCCAGGGTTGAGCCCTGGATTTTCACACCCGACTTACCGAACCGCCTACGAGCTCTTTACGCCCAATAATTCCGGACAACGCTTGGTCCCTACGTATTACCGCGGCTGCTGGCACGTAGTTGGCCGGACCTTCTTCTGCAGGTACCGTCATTTTCGTCCCTGCTGAAAGGGGTTTACGACCCGAAGGCCTTCATCCCCCACGCGGCGTTGCTGCGTCAGGCTTTCGCCCATTGCGCAAGATTCCC…	Bacteria	Actinobacteriota	Acidimicrobiia	Microtrichales	Microtrichaceae	Sva0996 marine group	NA	0	0	0	0	0	0	0	0	0	0	0	0	0	0	0	0	0	0	0	0	0	0	0	36	0	0	0	0	0	0	0	0	0	0	0	0	0	0	0
8521	#N/A	#N/A	TTTGCTCCCCACGCTTTCGCTCCTCAGCGTCAGTACCGGCCCAGAGCGCCGCCTTCGCCGCTGGTGTTCCTTCTGATATCTGCGCATTTCACCGCTACACCAGAAATTCCACGCTCCTCTACCGGACTCTAGTCACAGCAGTATCGGGTGGCGTCCCAGGGTTGAGCCCTGGATTTTCACACCCGACTTACCGAACCGCCTACGAGCTCTTTACGCCCAATAATTCCGGACAACGCTTGGTCCCTACGTATTACCGCGGCTGCTGGCACGTAGTTGGCCGGACCTTCTTCTGCAGGTACCGTCATTTTCGTCCCTGCTGAAAGGGGTTTACAACCCGAAGGCTGTCATCCCCCACGCGGCGTTGCTGCGTCAGGCTTTCGCCCATTGCGCAAGATTCCC…	Bacteria	Actinobacteriota	Acidimicrobiia	Microtrichales	Microtrichaceae	Sva0996 marine group	NA	0	0	0	0	0	0	0	0	0	0	0	0	0	0	0	0	0	0	0	0	0	0	0	0	31	0	0	0	0	0	0	0	0	0	0	0	0	0	0
9385	#N/A	#N/A	TTTGCTACCCATGCTTTCGCTCCTCAGCGTCAGTTCCGGCCCAGAGCACCGCCTTCGCCACTGGTGTTCCTCCTGATATCTGCGCATTTCACCGCTACACCAGGAATTCCATGCTCCCCTACCGGACTCTAGTCAGCGCAGTATCGAATGGCATCTCAGGGTTGAGCCCTGAGTTTTCACATCCGACTTACGCAACCGCCTACGAGCTCTTTACGCCCAATAAATCCGGACAACGCTTGCCCCCTACGTGTTACCGCGGCTGCTGGCACGTAGTTGGCCGGGGCTTCTTCTGTGATTACCGTCATTTTCGTCATCACTGAAAGGGGTTTACAACCCGAAAGCCGTCATCCCCCACGCGGCGTTGCTGCGTCAGGCTTTCGCCCATTGCGCAATATTCCC…	Bacteria	Actinobacteriota	Acidimicrobiia	Microtrichales	Microtrichaceae	Sva0996 marine group	NA	0	0	0	0	0	0	0	0	0	0	0	0	0	0	0	0	0	0	0	0	0	0	0	0	26	0	0	0	0	0	0	0	0	0	0	0	0	0	0
9556	#N/A	#N/A	TTTGCTCCCCATGCTTTCGCTCCTCAGCGTCAGTACCGGCCCAGAGTGCCGCCTTCGCCGCTGGTGTTCCTCCTGATATCTGCGCATTTCACCGCTACACCAGGAATTCCACACTCCTCTACCGGACTCTAGTCACAGCAGTATCGGGTGGCGTCCCAGGGTTGAGCCCTGGATTTTCACACCCGACTTACCGAACCGCCTACGAGCTCTTTACGCCCAATAATTCCGGACAACGCTTGGTCCCTACGTATTACCGCGGCTGCTGGCACGTAGTTGGCCGGACCTTCTTCTGCAGGTACCGTCATTTTCGTCCCTGCTGAAAGGGGTTTACAACCCGAAGGCTGTCATCCCCCACGCGGCGTTGCTGCGTCAGGCTTTCGCCCATTGCGCAAGATTCCC…	Bacteria	Actinobacteriota	Acidimicrobiia	Microtrichales	Microtrichaceae	Sva0996 marine group	NA	0	0	0	0	0	0	0	0	0	0	0	0	0	0	0	0	0	0	0	0	0	0	0	0	25	0	0	0	0	0	0	0	0	0	0	0	0	0	0
9851	#N/A	#N/A	TAGGGAATCTTGCGCAATGGGCGAAAGCCTGACGCAGCAACGCCGCGTGGGGGATGAAGGCTCTAGGGTTGTAAACCCCTTTCAGCAGGGACGAAAATGACGGTACCTGCAGAAGAAGCCCCGGCCAACTACGTGCCAGCAGCCGCGGTAACACGTAGGGGGCAAGCGTTGTCCGGAATTATTGGGCGTAAAGAGCTCGTAGGCGGTTTGGTAAGTCAGATGTGAAAACTCAGGGCTCAACCCGGAGAGGCCATCTGATACTGCCATGACTAGAGTCCGGTAGAGGAGTGTGGAATTCCTGGTGTAGCGGTGAAATGCGCAGATATCAGGAGGAACACCAACGGCGAAGGCAGCACTCTGGGCCGGTACTGACGCTGAGGAGCGAAAGCGTGGGGAGCA…	Bacteria	Actinobacteriota	Acidimicrobiia	Microtrichales	Microtrichaceae	Sva0996 marine group	NA	0	0	0	0	0	0	0	0	0	0	0	0	0	1	1	0	0	0	0	0	0	0	0	4	0	0	7	0	0	2	0	0	0	0	3	0	0	0	0
14706	#N/A	#N/A	TGGGGAATCTTGCGCAATGGGCGAAAGCCTGACGCAGCAACGCCGCGTGGGGGAGGAAGGCTTTCGGGTCGTAAACCCCTTTCAGCAGGAACGAAAATGACGGTACCTGCAGAAGAAGCCCCGGCCAACTACGTGCCAGCAGCCGCGGTAACACGTAGGGGGCAAGCGTTGTCCGGATTTACTGGGCGTAAAGAGCTCGTAGGCGGCTCGGTAAGTTGGGTGTGAAAACTCCAGGCTCAACCTGGAGAGGCCACTCAATACTGCCGTGGCTAGAGTTCGGTAGAGGATCGTGGAATTTCTGGTGTAGCGGTGAAATGCGCAGATATCAGAAGGAACACCAACGGCGAAGGCAGCGATCTGGGCCGATACTGACGCTGAGGAGCGAAAGCATGGGGAGCA…	Bacteria	Actinobacteriota	Acidimicrobiia	Microtrichales	NA	NA	NA	0	0	0	0	0	0	0	0	0	0	0	0	0	0	0	0	0	0	0	0	0	0	0	0	11	0	0	0	0	0	0	0	0	0	0	0	0	0	0
15066	#N/A	#N/A	TTTGCTCCCCACGCTTTCGCTCCTCAGCGTCAGTACCGGCCCAGAGCGCTGCCTTCGCCGTTGGTGTTCCTCCTGATATCTGCGCATTTCACCGCTACACCAGGAATTCCACGCTCCTCTACCGGACTCTAGCCATAGCAGTATCGGATGGCGGTTCGAGGTTGAGCCTCGAAATTTCACACCCGACTTACCAAGCGGCCTACGAGCTCTTTACGCCCAATAAATCCGGACAACGCTCGCCCCCTACGTGTTACCGCGGCTGCTGGCACGTAGTTGGCCGGGGCTTCTTCTGGAGGTACCGTCATTTTCGTCCCTCCTGAAAGGGGTTTACGACCCGAGAGCCTTCATCCCCCACGCGGCGTTGCTGCGTCAGGCTTTCGCCCATTGCGCAAGATTCCC…	Bacteria	Actinobacteriota	Acidimicrobiia	Microtrichales	NA	NA	NA	0	0	0	0	0	0	0	0	0	0	0	0	0	0	0	0	0	0	0	0	0	0	0	0	0	0	0	0	0	0	0	0	0	0	0	10	0	0	0
15474	#N/A	#N/A	TGGGGAATCTTGCGCAATGGGCGAAAGCCTGACGCAGCGATGCCGCGTGCGGGAAGACGGCCTTCGGGTTGTAAACCGCTTTCAGCAGGGACGAAATTGACGGTACCTGCAGAAGAAGCTCCGGCCAACTACGTGCCAGCAGCCGCGGTAAGACGTAGGGGGCGAGCGTTGTCCGGAATTATTGGGCGTAAAGGGCTCCTAGGTTGTTCAGTAAGTCGACTGTGAAAATCCAAGGCTCAACCTTGGGACGCCAGTCGATACTGCTGTGACTCGAGTTCGGTAGAGGAGTGTGGAATTCCTGGTGTAGCGGTGAAATGCGCAGATATCAGGAGGAACACCAACGGCGAAGGCAGCACTCTGGGCCGACACTGACACTGAAGAGCGAAAGCATGGGGAGCA…	Bacteria	Actinobacteriota	Acidimicrobiia	Microtrichales	NA	NA	NA	0	0	0	0	0	0	0	0	0	0	0	0	0	0	0	0	0	0	0	0	0	0	0	0	10	0	0	0	0	0	0	0	0	0	0	0	0	0	0
16616	#N/A	#N/A	TGGGGAATCTTGCGCAATGGGCGAAAGCCTGACGCAGCGACGCCGCGTGCGGGAAGACGGCCTTCGGGTTGTAAACCGCTTTCAGCAGGGACGAAATTGACGGTACCTGCAGAAGAAGCTCCGGCCAACTACGTGCCAGCAGCCGCGGTAAGACGTAGGGAGCGAGCGTTGTCCGGAATCATTGGGCGTAAAGGGCTCCTAGGTTGTTCAGTAAGTCAGCAGTGAAAATCCAAGGCTCAACCTTGGGACGCCTGCTGATACTGCTGTGACTCGAGTTCGGTAGAGGAGTGTGGAATTCCTGGTGTAGCGGTGAAATGCGCAGATATCAGGAGGAACACCAACGGCGAAGGCAGCACTCTGGGCCGATACTGACACTGAAGAGCGAAAGCGTGGGGAGCA…	Bacteria	Actinobacteriota	Acidimicrobiia	Microtrichales	NA	NA	NA	0	0	0	0	0	0	0	0	0	0	0	0	0	0	0	0	0	0	0	0	0	0	0	0	0	0	0	0	0	0	0	0	0	0	0	0	0	0	0
5886	#N/A	#N/A	TTTGCTCCCCATGCTTTCGCTCCTCAGCGTCAGTATCGGCCCAGATCGCTGCCTTCGCCGTTGGTGTTCCTTCTGATATCTGCGCATTTCACCGCTACACCAGAAATTCCACGATCCTCTACCGAACTCTAGCCACGGCAGTATTGAGTGGCCTCTCCAGGTTGAGCCTGGAGTTTTCACACCCAACTTACCGAGCCGCCTACGAGCTCTTTACGCCCAGTAAATCCGGACAACGCTTGCCCCCTACGTGTTACCGCGGCTGCTGGCACGTAGTTGGCCGGGGCTTCTTCTGCAGGTACCGTCATTTTCGTTCCTGCTGAAAGGGGTTTACGACCCGAAAGCCTTCCTCCCCCACGCGGCGTTGCTGCGTCAGGCTTTCGCCCATTGCGCAAGATTCCC…	Bacteria	Actinobacteriota	Acidimicrobiia	Microtrichales	NA	NA	NA	0	0	0	0	0	0	0	0	0	0	0	0	0	0	0	0	0	0	0	0	0	0	0	0	45	0	0	0	9	0	0	0	0	0	5	0	0	0	0
8144	#N/A	#N/A	TTTGCTCCCCACGCTTTCGCTCTTCAGTGTCAGTATCGGCCCAGAGTGCTGCCTTCGCCGTTGGTGTTCCTCCTGATATCTGCGCATTTCACCGCTACACCAGGAATTCCACACTCCTCTACCGAACTCGAGTCACAGCAGTATCAGCAGGCGTCCCAAGGTTGAGCCTTGGATTTTCACTGCTGACTTACTGAACAACCTAGGAGCCCTTTACGCCCAATGATTCCGGACAACGCTCGCTCCCTACGTCTTACCGCGGCTGCTGGCACGTAGTTGGCCGGAGCTTCTTCTGCAGGTACCGTCAATTTCGTCCCTGCTGAAAGCGGTTTACAACCCGAAGGCCGTCTTCCCGCACGCGGCGTCGCTGCGTCAGGCTTTCGCCCATTGCGCAAGATTCCC…	Bacteria	Actinobacteriota	Acidimicrobiia	Microtrichales	NA	NA	NA	0	0	0	0	0	0	0	0	0	0	0	0	0	0	0	0	0	0	0	0	0	0	0	0	0	0	0	0	0	0	0	0	0	0	0	0	0	0	0
9195	#N/A	#N/A	TTTGCTCCCCATGCTTTCGCTCTTCAGTGTCAGTGTCGGCCCAGAGTGCTGCCTTCGCCGTTGGTGTTCCTCCTGATATCTGCGCATTTCACCGCTACACCAGGAATTCCACACTCCTCTACCGAACTCGAGTCACAGCAGTATCGACTGGCGTCCCAAGGTTGAGCCTTGGATTTTCACAGTCGACTTACTGAACAACCTAGGAGCCCTTTACGCCCAATAATTCCGGACAACGCTCGCCCCCTACGTCTTACCGCGGCTGCTGGCACGTAGTTGGCCGGAGCTTCTTCTGCAGGTACCGTCAATTTCGTCCCTGCTGAAAGCGGTTTACAACCCGAAGGCCGTCTTCCCGCACGCGGCATCGCTGCGTCAGGCTTTCGCCCATTGCGCAAGATTCCC…	Bacteria	Actinobacteriota	Acidimicrobiia	Microtrichales	NA	NA	NA	0	0	0	0	0	0	0	0	0	0	0	0	0	0	0	0	0	0	0	0	0	0	0	0	27	0	0	0	0	0	0	0	0	0	0	0	0	0	0
9631	#N/A	#N/A	TTCGCTCCCCACGCTTTCGCTCCTCAGCGTCAGTTACTGCCCAGAGACCCGCCTTCGCCACCGGTGTTCCTCCTGATATCTGCGCATTCCACCGCTACACCAGGAATTCCAGTCTCCCCTGCAGTACTCCAGTCTGCCCGTATCGCCCGCACGCCCACAGTTAAGCTGTGAGTTTTCACGAACAACGCGACAAACCACCTACGAGCTCTTTACGCCCAGTAATTCCGGACAACGCTCGCACCCTACGTATTACCGCGGCTGCTGGCACGTAGTTGGCCGGTGCTTCTTCTCCAGGTACCGTCACTTGCGCTTCGTCCCTGGCGAAAGAGGTTTACAACCCGAAGGCCGTCATCCCTCACGCGGCGTCGCTGCATCAGGCTTGCGCCCATTGTGCAATAT…	Bacteria	Actinobacteriota	Actinobacteria	Corynebacteriales	Mycobacteriaceae	Mycobacterium	chlorophenolicum	0	0	0	0	0	0	0	0	0	0	0	0	0	0	0	0	0	0	0	0	0	0	0	0	0	0	0	0	0	0	0	0	0	0	0	0	0	0	0
14161	#N/A	#N/A	TTCGCTCCCCACGCTTTCGCTCCTCAGCGTCAGTTACTGCCCAGAGACCCGCCTTCGCCACCGGTGTTCCTCCTGATATCTGCGCATTCCACCGCTACACCAGGAATTCCAGTCTCCCCTGCAGTACTCCAGTCTGCCCGTATCGCCCGCACGCTCACAGTTAAGCCGTGAGATTTCACGAACAACGCGACAAACCACCTACGAGCTCTTTACGCCCAGTAATTCCGGACAACGCTCGGACCCTACGTATTACCGCGGCTGCTGGCACGTAGTTGGCCGGTCCTTCTTCTGTAGGTACCGTCACTTGCGCTTCGTCCCTACTGAAAGAGGTTTACAACCCGAAGGCCGTCATCCCCCACGCGGCGTCGCTGCATCAGGCTTGCGCCCATTGTGCAATAT…	Bacteria	Actinobacteriota	Actinobacteria	Corynebacteriales	Mycobacteriaceae	Mycobacterium	NA	0	0	0	0	0	0	0	0	0	0	0	0	0	0	12	0	0	0	0	0	0	0	0	0	0	0	0	0	0	0	0	0	0	0	0	0	0	0	0
9270	#N/A	#N/A	TTCGCTCCCCACGCTTTCGCTCCTCAGCGTCAGTTACTGCCCAGAGACCCGCCTTCGCCACCGGTGTTCCTCCTGATATCTGCGCATTCCACCGCTACACCAGGAATTCCAGTCTCCCCTGCAGTACTCCAGTCTGCCCGTATCGCCCGCACGCCCACAGTTAAGCTGTGAGTTTTCACGAACAACGCGACAAACCACCTACGAGCTCTTTACGCCCAGTAATTCCGGACAACGCTCGGACCCTACGTATTACCGCGGCTGCTGGCACGTAGTTGGCCGGTCCTTCTTCTGCAGGTACCGTCACTTTCGCTTCGTCCCTACTGAAAGAGGTTTACAACCCGAAGGCCGTCATCCCTCACGCGGCGTCGCTGCATCAGGCTTGCGCCCATTGTGCAATAT…	Bacteria	Actinobacteriota	Actinobacteria	Corynebacteriales	Mycobacteriaceae	Mycobacterium	NA	0	0	0	0	0	0	0	0	0	0	0	0	0	0	0	0	0	0	0	0	0	0	0	0	0	0	0	0	0	0	0	0	0	0	0	0	0	0	0
10651	#N/A	#N/A	TTCGCTACCCATGCTTTCGCTCCTCAGCGTCAGTTACTGCCCAGAGACCCGCCTTCGCCACCGGTGTTCCTCCTGATATCTGCGCATTTCACCGCTACACCAGGAATTCCAGTCTCCCCTGCAGTACTCAAGTCTGCCCGTATCGACTGCACGCCCACAGTTGAGCCATGGGATTTCACAGTCGACGTGACAAACCGCCTACGAGCTCTTTACGCCCAGTAATTCCGGACAACGCTTGCACCCTACGTATTACCGCGGCTGCTGGCACGTAGTTGGCCGGTGCTTCTTCTCCTACTACCGTCACTTGCGCTTCGTCGTAGGTGAAAGAGGTTTACAACCCGAAGGCCGTCATCCCTCACGCGGCGTCGCTGCATCAGGCTTCCGCCCATTGTGCAATAT…	Bacteria	Actinobacteriota	Actinobacteria	Corynebacteriales	Nocardiaceae	Rhodococcus	aerolatus	0	0	0	0	0	0	0	0	0	0	0	0	0	0	0	0	0	0	0	0	0	0	0	0	0	0	14	0	0	0	0	0	0	0	0	0	0	0	0
1034	#N/A	#N/A	TGGGGAATATTGCACAATGGGCGGAAGCCTGATGCAGCGACGCCGCGTGAGGGATGAAGGCCTTCGGGTTGTAAACCTCTTTCAGCAGGGACGAAGCGTGAGTGACGGTACCTGCAGAAGAAGCACCGGCTAACTACGTGCCAGCAGCCGCGGTAATACGTAGGGTGCGAGCGTTGTCCGGAATTACTGGGCGTAAAGAGTTCGTAGGCGGTTTGTCGCGTCGTTTGTGAAAACCCGGGGCTCAACTTCGGGCTTGCAGGCGATACGGGCAGACTTGAGTGTTTCAGGGGAGACTGGAATTCCTGGTGTAGCGGTGAAATGCGCAGATATCAGGAGGAACACCGGTGGCGAAGGCGGGTCTCTGGGAAACAACTGACGCTGAGGAACGAAAGCGTGGGT…	Bacteria	Actinobacteriota	Actinobacteria	Corynebacteriales	Nocardiaceae	Rhodococcus	fascians	3	0	1	13	3	0	0	0	0	37	3	22	26	0	2	5	17	27	0	0	11	9	14	1	0	25	98	52	0	0	0	0	0	0	0	22	12	0	1
188	AHE_2096	OM316903	TTTGCTACCCACGCTTTCGTTCCTCAGCGTCAGTTGTTTCCCAGAGACCCGCCTTCGCCACCGGTGTTCCTCCTGATATCTGCGCATTTCACCGCTACACCAGGAATTCCAGTCTCCCCTGAAACACTCAAGTCTGCCCGTATCGCCTGCAAGCCCGAAGTTGAGCCCCGGGTTTTCACAAACGACGCGACAAACCGCCTACGAACTCTTTACGCCCAGTAATTCCGGACAACGCTCGCACCCTACGTATTACCGCGGCTGCTGGCACGTAGTTAGCCGGTGCTTCTTCTGCAGGTACCGTCACTCACGCTTCGTCCCTGCTGAAAGAGGTTTACAACCCGAAGGCCTTCATCCCTCACGCGGCGTCGCTGCATCAGGCTTCCGCCCATTGTGCAATAT…	Bacteria	Actinobacteriota	Actinobacteria	Corynebacteriales	Nocardiaceae	Rhodococcus	fascians	0	0	1	16	7	0	0	0	0	82	12	57	59	0	0	6	41	81	1	2	33	46	50	0	0	88	303	235	0	0	0	0	0	0	0	50	58	4	0
3438	#N/A	#N/A	CCGCGGTAATACGTAGGGTGCGAGCGTTGTCCGGAATTACTGGGCGTAAAGAGTTCGTAGGCGGTTTGTCGCGTCGTTTGTGAAAACCCGGGGCTCAACTTCGGGCTTGCAGGCGATACGGGCAGACTTGAGTGTTTCAGGGGAGACTGGAATTCCTGGTGTAGCGGTGAAATGCGCAGATATCAGGAGGAACACCGGTGGCGAAGGCGGGTCTCTGGGAAACAACTGACGCTGAGGAACGAAAGCGTGGGTAGCAAACA	Bacteria	Actinobacteriota	Actinobacteria	Corynebacteriales	Nocardiaceae	Rhodococcus	fascians	4	0	0	1	0	2	11	0	0	1	1	0	0	0	6	2	0	2	15	1	0	0	0	4	22	4	1	0	0	0	0	0	0	0	1	0	3	0	0
4154	#N/A	#N/A	TTTGCTACCCACGCTTTCGTTCCTCAGCGTCAGTTGTTTCCCAGAGACCCGCCTTCGCCACCGGTGTTCCTCCTGATATCTGCGCATTTCACCGCTACACCAGGAATTCCAGTCTCCCCTGAAACACTCAAGTCTGCCCGTATCGCCTGCAAGCCCGAAGTTGAGCCCCGGGTTTTCACAAACGACGCGACAAACCGCCTACGAACTCTTTACGCCCAGTAATTCCGGACAACGCTCGCACCCTACGTATTACCGCGGCT	Bacteria	Actinobacteriota	Actinobacteria	Corynebacteriales	Nocardiaceae	Rhodococcus	fascians	0	0	0	1	0	0	10	0	0	0	3	0	0	0	3	2	0	2	14	0	0	0	0	0	0	0	0	0	0	0	0	0	0	0	1	0	0	0	0
11437	#N/A	#N/A	TAGCATCCTACGGGTGGCTGCAGTGGGGAATATTGCACAATGGGCGAAAGCCTGATGCAGCGACGCCGCGTGAGGGATGAAGGCCTTCGGGTTGTAAACCTCTTTCAGCAGGGACGAAGCGCAAGTGACGGTACCTGCAGAAGAAGCACCGGCTAACTACGTGCCAGCAGCCGCGGTAATACGTAGGGTGCGAGCGTTGTCCGGAATTACTGGGCGTAAAGAGTTCGTAGGCGGTTTGTCGCGTCGTTTGT	Bacteria	Actinobacteriota	Actinobacteria	Corynebacteriales	Nocardiaceae	Rhodococcus	NA	0	0	0	0	0	0	18	0	0	0	0	0	0	0	0	0	0	0	0	0	0	0	0	0	0	0	0	0	0	0	0	0	0	0	0	0	0	0	0
15	AHE_2017	OM316835	TTTGCTACCCACGCTTTCGTTCCTCAGCGTCAGTTGTTTCCCAGAGACCCGCCTTCGCCACCGGTGTTCCTCCTGATATCTGCGCATTTCACCGCTACACCAGGAATTCCAGTCTCCCCTGAAACACTCAAGTCTGCCCGTATCGCCTGCAAGCCCGAAGTTGAGCCCCGGGTTTTCACAAACGACGCGACAAACCGCCTACGAACTCTTTACGCCCAGTAATTCCGGACAACGCTCGCACCCTACGTATTACCGCGGCTGCTGGCACGTAGTTAGCCGGTGCTTCTTCTGCAGGTACCGTCACTTGCGCTTCGTCCCTGCTGAAAGAGGTTTACAACCCGAAGGCCTTCATCCCTCACGCGGCGTCGCTGCATCAGGCTTTCGCCCATTGTGCAATAT…	Bacteria	Actinobacteriota	Actinobacteria	Corynebacteriales	Nocardiaceae	Rhodococcus	yunnanensis	223	216	17	80	6	453	985	16	86	1079	142	106	17	168	835	106	85	21	539	231	125	64	15	934	7765	515	293	41	133	291	110	18	15	46	11	53	38	0	19
175	#N/A	#N/A	TGGGGAATATTGCACAATGGGCGAAAGCCTGATGCAGCGACGCCGCGTGAGGGATGAAGGCCTTCGGGTTGTAAACCTCTTTCAGCAGGGACGAAGCGCAAGTGACGGTACCTGCAGAAGAAGCACCGGCTAACTACGTGCCAGCAGCCGCGGTAATACGTAGGGTGCGAGCGTTGTCCGGAATTACTGGGCGTAAAGAGTTCGTAGGCGGTTTGTCGCGTCGTTTGTGAAAACCCGGGGCTCAACTTCGGGCTTGCAGGCGATACGGGCAGACTTGAGTGTTTCAGGGGAGACTGGAATTCCTGGTGTAGCGGTGAAATGCGCAGATATCAGGAGGAACACCGGTGGCGAAGGCGGGTCTCTGGGAAACAACTGACGCTGAGGAACGAAAGCGTGGGT…	Bacteria	Actinobacteriota	Actinobacteria	Corynebacteriales	Nocardiaceae	Rhodococcus	yunnanensis	125	62	11	32	1	121	345	0	47	445	26	58	13	73	287	57	31	5	181	73	48	19	3	273	1867	190	106	15	52	82	36	4	5	8	6	18	12	10	3
2566	#N/A	#N/A	CTCAGCGTCAGTTGTTTCCCAGAGACCCGCCTTCGCCACCGGTGTTCCTCCTGATATCTGCGCATTTCACCGCTACACCAGGAATTCCAGTCTCCCCTGAAACACTCAAGTCTGCCCGTATCGCCTGCAAGCCCGAAGTTGAGCCCCGGGTTTTCACAAACGACGCGACAAACCGCCTACGAACTCTTTACGCCCAGTAATTCCGGACAACGCTCGCACCCTACGTATTACCGCGGCTGCTGGCACGTAGTTAGCCGGTGCTTCTTCTGCAGGTACCGTCACTTGCGCTTCGTCCCTGCTGAAAGAGGTTTACAACCCGAAGGCCTTCATCCCTCACGCGGCGTCGCTGCATCAGGCTTTCGCCCATTGTGCAATATTCCCCACT	Bacteria	Actinobacteriota	Actinobacteria	Corynebacteriales	Nocardiaceae	Rhodococcus	yunnanensis	0	0	0	0	0	0	0	0	0	0	0	0	0	0	18	1	0	1	8	0	0	0	0	17	147	0	0	0	0	0	0	1	0	0	0	1	0	0	0
5640	#N/A	#N/A	CCTCAGCGTCAGTTGTTTCCCAGAGACCCGCCTTCGCCACCGGTGTTCCTCCTGATATCTGCGCATTTCACCGCTACACCAGGAATTCCAGTCTCCCCTGAAACACTCAAGTCTGCCCGTATCGCCTGCAAGCCCGAAGTTGAGCCCCGGGTTTTCACAAACGACGCGACAAACCGCCTACGAACTCTTTACGCCCAGTAATTCCGGACAACGCTCGCACCCTACGTATTACCGCGGCTGCTGGCACGTAGTTAGCCGGTGCTTCTTCTGCAGGTACCGTCACTTGCGCTTCGTCCCTGCTGAAAGAGGTTTACAACCCGAAGGCCTTCATCCCTCACGCGGCGTCGCTGCATCAGGCTTTCGCCCATTGTGCAATATTCCCCACT	Bacteria	Actinobacteriota	Actinobacteria	Corynebacteriales	Nocardiaceae	Rhodococcus	yunnanensis	0	0	0	0	0	13	7	0	0	25	2	0	0	0	0	0	0	0	0	4	0	0	0	0	0	0	0	0	3	0	0	0	0	0	0	0	0	0	0
8107	#N/A	#N/A	TGGGGAATATTGCACAATGGGCGAAAGCCTGATGCAGCGACGCCGCGTGAGGGATGAAGGCCTTCGGGTTGTAAACCTCTTTCAGCAGGGACGAAGCGCAAGTGACGGTACCTGCAGAAGAAGCACCGGCTAACTACGTGCCAGCAGCCGCGGTGATACGTAGGGTGCGAGCGTTGTCCGGAATTACTGGGCGTAAAGAGTTCGTAGGCGGTTTGTCGCGTCGTTTGTGAAAACCCGGGGCTCAACTTCGGGCTTGCAGGCGATACGGGCAGACTTGAGTGTTTCAGGGGAGACTGGAATTCCTGGTGTAGCGGTGAAATGCGCAGATATCAGGAGGAACACCGGTGGCGAAGGCGGGTCTCTGGGAAACAACTGACGCTGAGGAACGAAAGCGTGGGT…	Bacteria	Actinobacteriota	Actinobacteria	Corynebacteriales	Nocardiaceae	Rhodococcus	yunnanensis	0	0	0	0	0	0	0	0	0	0	0	0	0	0	0	0	0	0	0	0	0	0	0	0	34	0	0	0	0	0	0	0	0	0	0	0	0	0	0
8224	#N/A	#N/A	TGGGGAATATTGCACAATGGGCGAAAGCCTGATGCAGCGACGCCGCGTGAGGGATGAAGGCCTTCGGGTTGTAAACCTCTTTCAGCAGGGACGAAGCGCAAGTGACGGTACCTGCAGAAGAAGCACCGGCTAACTACGTGCCGGCAGCCGCGGTAATACGTAGGGTGCGAGCGTTGTCCGGAATTACTGGGCGTAAAGAGTTCGTAGGCGGTTTGTCGCGTCGTTTGTGAAAACCCGGGGCTCAACTTCGGGCTTGCAGGCGATACGGGCAGACTTGAGTGTTTCAGGGGAGACTGGAATTCCTGGTGTAGCGGTGAAATGCGCAGATATCAGGAGGAACACCGGTGGCGAAGGCGGGTCTCTGGGAAACAACTGACGCTGAGGAACGAAAGCGTGGGT…	Bacteria	Actinobacteriota	Actinobacteria	Corynebacteriales	Nocardiaceae	Rhodococcus	yunnanensis	0	0	0	0	0	0	0	0	0	0	0	0	0	0	0	0	0	0	0	0	0	0	0	0	33	0	0	0	0	0	0	0	0	0	0	0	0	0	0
9693	#N/A	#N/A	TTCCTCAGCGTCAGTTGTTTCCCAGAGACCCGCCTTCGCCACCGGTGTTCCTCCTGATATCTGCGCATTTCACCGCTACACCAGGAATTCCAGTCTCCCCTGAAACACTCAAGTCTGCCCGTATCGCCTGCAAGCCCGAAGTTGAGCCCCGGGTTTTCACAAACGACGCGACAAACCGCCTACGAACTCTTTACGCCCAGTAATTCCGGACAACGCTCGCACCCTACGTATTACCGCGGCTGCTGGCACGTAGTTAGCCGGTGCTTCTTCTGCAGGTACCGTCACTTGCGCTTCGTCCCTGCTGAAAGAGGTTTACAACCCGAAGGCCTTCATCCCTCACGCGGCGTCGCTGCATCAGGCTTTCGCCCATTGTGCAATATTCCCCACT	Bacteria	Actinobacteriota	Actinobacteria	Corynebacteriales	Nocardiaceae	Rhodococcus	yunnanensis	0	9	0	1	0	0	0	0	0	0	0	0	0	0	0	0	1	0	0	0	0	0	0	0	0	0	5	0	0	6	0	0	0	2	0	0	0	0	0
11837	#N/A	#N/A	TGGGGAATCTTGCGCAATGGGCGAAAGCCTGACGCAGCGACGCCGCGTGTGGGAAGAAGGCCTTCGGGTTGTAAACCACTTTCAGGAGGGAAGAAGCGAAAGTGACGGTACCTCCAGAAGAAGGTCCGGCCAACTACGTGCCAGCAGCCGCGGTAATACGTAGGGACCGAGCGTTGTCCGGAATTATTGGGCGTAAAGAGCTCGTAGGCGGTTCTTTAAGTCGGATGTGAAATCTCAGGGCTTAACCCTGAAACCGCACCCGATACTGGAGAACTTGAGGCAGGTAGGGGAGATCGGAATTCCTGGTGTAGCGGTGAAATGCGCAGATATCAGGAGGAACACCGGTGGCGAAGGCGGATCTCTGGGCCTGTTCTGACGCTGAGGAGCGAAAGCGTGGGG…	Bacteria	Actinobacteriota	Actinobacteria	Euzebyales	Euzebyaceae	Euzebya	NA	0	0	0	0	0	0	0	0	0	0	0	0	0	0	0	0	0	0	0	0	0	0	0	0	0	0	0	0	0	0	0	0	0	0	0	0	0	0	0
1966	#N/A	#N/A	TTTGCTCCCCACGCTTTCGCTCCTCAGCGTCAGAACAGGCCCAGAGATCCGCCTTCGCCACCGGTGTTCCTCCTGATATCTGCGCATTTCACCGCTACACCAGGAATTCCGATCTCCCCTACCTGCCTCAAGTTCTCCAGTATCGGGTGCGGTTTCAGGGTTAAGCCCTGAGATTTCACATCCGACTTAAAGAACCGCCTACGAGCTCTTTACGCCCAATAATTCCGGACAACGCTCGGTCCCTACGTATTACCGCGGCTGCTGGCACGTAGTTGGCCGGACCTTCTTCTGGAGGTACCGTCACTTTCGCTTCTTCCCTCCTGAAAGTGGTTTACAACCCGAAGGCCTTCTTCCCACACGCGGCGTCGCTGCGTCAGGCTTTCGCCCATTGCGCAAGAT…	Bacteria	Actinobacteriota	Actinobacteria	Euzebyales	Euzebyaceae	Euzebya	NA	0	0	0	0	0	0	0	0	0	0	0	0	0	0	0	0	0	0	0	0	0	0	0	0	0	0	0	0	0	0	0	0	0	0	0	0	0	0	0
9905	#N/A	#N/A	TTCGCTCCCCACGCTTTCGCTCCTCAGCGTCAGTTGTTGCCCAGAGACCCGCCTTCGCCACCGGTGTTCCTCCTGATATCTGCGCATTTCACCGCTACACCAGGAATTCCAGTCTCCCCTGCAACACTCTAGTCTGCTCGTATCGACTGCAGGCCTGAGGTTGAGCCTCAGGTTTTCACAGCCGACGCAACAAACCGCCTACGAGCTCTTTACGCCCAATAATTCCGGACAACGCTTGCACCCTACGTATTACCGCGGCTGCTGGCACGTAGTTGGCCGGTGCTTCTTCTGCAGGTACCGTCACTTTCGCTTCGTCCCTGCTGAAAGAGGTTTACAACCCGAAGGCCGTCATCCCCCACGCGGCGTCGCTGCGTCAGGCTTTCGCCCATTGCGCAATAT…	Bacteria	Actinobacteriota	Actinobacteria	Frankiales	Geodermatophilaceae	Blastococcus	aggregatus	0	0	0	0	0	0	0	0	0	0	0	0	0	0	0	0	0	0	0	0	0	0	0	0	0	0	0	0	0	0	0	0	0	0	0	0	0	23	0
8807	#N/A	#N/A	TTCGCTCCCCACGCTTTCGCTCCTCAGCGTCAGTTGTTGCCCAGAGACCCGCCTTCGCCACCGGTGTTCCTCCTGATATCTGCGCATTTCACCGCTACACCAGGAATTCCAGTCTCCCCTGCAACACTCTAGTCTGCTCGTATCGACTGCAGGCCTGAGGTTGAGCCTCAGGTTTTCACAGCCGACGCAACAAACCGCCTACGAGCTCTTTACGCCCAATAATTCCGGACAACGCTTGCACCCTACGTATTACCGCGGCTGCTGGCACGTAGTTGGCCGGTGCTTCTTCTGTAGGTACCGTCACTTCCGCTTCGTCCCTACTGAAAGAGGTTTACAACCCGAAGGCCGTCATCCCCCACGCGGCGTCGCTGCGTCAGGCTTTCGCCCATTGCGCAATAT…	Bacteria	Actinobacteriota	Actinobacteria	Frankiales	Geodermatophilaceae	Blastococcus	NA	0	0	0	0	0	0	0	0	0	0	0	0	0	0	0	0	0	0	0	0	0	0	0	0	0	0	0	0	0	0	0	0	0	0	0	0	0	0	29
13282	#N/A	#N/A	TTCGCTCCCCACGCTTTCGCTCCTCAGCGTCAGTCACTGCCCAGAGACCCGCCTTCGCCACCGGTGTTCCTCCTGATATCTGCGCATTTCACCGCTACACCAGGAATTCCAGTCTCCCCTACAGCACTCAAGTCTGCCCGTATCGACTGCAGACTCGGGGTTGAGCCCCGAGATTTCACAGCCGACGCGACAGACCGCCTACGAGCTCTTTACGCCCAATAATTCCGGACAACGCTTGCACCCTACGTATTACCGCGGCTGCTGGCACGTAGTTGGCCGGTGCTTCTTCTGCAGGTACCGTCAGATTCGTCCCTGCTGAAAGAGGTTTACAACCCGAAGGCCTTCATCCCCCACGCGGCGTCGCTGCGTCAGGCTTCCGCCCATTGCGCAATATTCCCC…	Bacteria	Actinobacteriota	Actinobacteria	Frankiales	NA	NA	NA	0	0	0	0	0	0	0	0	0	0	0	0	0	0	0	0	0	0	0	0	0	0	0	0	0	0	13	0	0	0	0	0	0	0	0	0	0	0	0
11069	#N/A	#N/A	TGGGGAATATTGCGCAATGGACGAAAGTCTGACGCAGCAACGCCGCGTGAGGGAACGAAGGCCTTTGGGTTGTAAACCTCTTTCAGCAGGGACGAAGCGAAAGTGACGGTACCTGCAGAAGAAGCACCGGCTAACTACGTGCCAGCAGCCGCGGTAATACGTAGGGTGCAAGCGTTGTCCGGATTTATTGGGCGTAAAGGGCTCGTAGGCGGTCTGTCGCGTCGGAAGTGAAAACCTGGAGCTCAACTCCAGGCCTGCTTTCGATACGGGCAGACTAGAGTTCGGTAGGGGAGACTGGAATTCCTGGTGTAGCGGTGGAATGCGCAGATATCAGGAGGAACACCAATGGCGAAGGCAGGTCTCTGGGCCGACACTGACGCTGAGGAGCGAAAGCGTGGG…	Bacteria	Actinobacteriota	Actinobacteria	Frankiales	Sporichthyaceae	NA	NA	0	0	0	0	0	0	0	0	0	0	0	0	0	0	0	0	0	0	0	0	0	0	0	0	19	0	0	0	0	0	0	0	0	0	0	0	0	0	0
13846	#N/A	#N/A	TTCGCTCCCCATGCTTTCGCTCCTCAGCGTCAGTAACAGCCCAGAGACCCGCCTTCGCCACCGGTGTTCCTCCTGATATCTGCGCATTTCACCGCTACACCAGGAATTCCAGTCTCCCCTACTGCACTCTAGTCTGCCCGTACCCACTGCACGCCCGGGGTTGAGCCCCAGGTTTTCACAGCAGACGCGACAAACCGCCTACGAGCTCTTTACGCCCAATAATTCCGGACAACGCTTGCACCCTACGTATTACCGCGGCTGCTGGCACGTAGTTAGCCGGTGCTTCTTCTGCAGGTACCGTCACTCTCGCTTCTTCCCTGCTGAAAGAGGTTTACAACCCGAAGGCCGTCATCCCTCACGCGGCGTCGCTGCGTCAGGCTTTCGCCCATTGCGCAATAT…	Bacteria	Actinobacteriota	Actinobacteria	Kineosporiales	Kineosporiaceae	Quadrisphaera	NA	0	0	0	0	0	0	0	0	0	0	0	0	0	0	0	0	0	0	0	0	0	0	0	0	0	0	12	0	0	0	0	0	0	0	0	0	0	0	0
5076	#N/A	#N/A	TTCGCTCCCCATGCTTTCGCTCCTCAGCGTCAGTTGCGGCCCAGAGACCTGCCTTCGCCATCGGTGTTCCTCCTGATATCTGCGCATTCCACCGCTACACCAGGAATTCCAGTCTCCCCTACCGCACTCTAGTCTGCCCGTACCCACTGCAAGCCCGAGGTTGAGCCTCGGGTTTTCACAGCAGACGCGACAGACCGCCTACGAGCTCTTTACGCCCAATAAATCCGGACAACGCTTGCGCCCTACGTATTACCGCGGCTGCTGGCACGTAGTTAGCCGGCGCTTCTTCTGCAGGTACCGTCACTTGCGCTTCTTCCCTGCTGAAAGAGGTTTACAACCCGAAGGCCGTCATCCCTCACGCGGCGTCGCTGCATCAGGCTTTCGCCCATTGTGCAATAT…	Bacteria	Actinobacteriota	Actinobacteria	Micrococcales	Cellulomonadaceae	Cellulomonas	NA	0	0	0	0	0	0	0	0	0	0	0	0	0	0	0	0	0	0	0	0	0	0	0	0	75	0	0	0	0	0	0	0	0	0	0	0	0	0	0
11067	#N/A	#N/A	TGGGGAATATTGCACAATGGGCGAAAGCCTGATGCAGCGACGCCGCGTGAGGGATGACGGCCTTCGGGTTGTAAACCTCTTTCAGCAGGGAAGAAGCGCAAGTGACGGTACCTGCAGAAGAAGCGCCGGCTAACTACGTGCCAGCAGCCGCGGTAATACGTAGGGCGCAAGCGTTGTCCGGATTTATTGGGCGTAAAGAGCTCGTAGGCGGTCTGTCGCGTCTGCTGTGAAAACCCGAGGCTCAACCTCGGGCTTGCAGTGGGTACGGGCAGACTAGAGTGCGGTAGGGGAGACTGGAATTCCTGGTGTAGCGGTGGAATGCGCAGATATCAGGAGGAACACCGATGGCGAAGGCAGGTCTCTGGGCCGCAACTGACGCTGAGGAGCGAAAGCATGGGG…	Bacteria	Actinobacteriota	Actinobacteria	Micrococcales	Cellulomonadaceae	NA	NA	0	0	0	0	0	0	0	0	0	0	0	0	0	0	0	0	0	0	0	0	0	0	0	0	19	0	0	0	0	0	0	0	0	0	0	0	0	0	0
1164	AHE_2549	OM317254	TTCGCTCCCCATGCTTTCGCTTCTCAGCGTCAGTAGTGGCCCAGAGACCTGCCTTCGCCATCGGTGTTCCTCCTGATATCTGCGCATTCCACCGCTACACCAGGAATTCCAGTCTCCCCTACCACACTCTAGTCTGCCCGTACCCACTGCACACTCAGAGTTGAGCCCTGAGATTTCACAGCAGACGCGACAAACCGCCTACAAGCTCTTTACGCCCAATAATTCCGGACAACGCTCGCACCCTACGTATTACCGCGGCTGCTGGCACGTAGTTAGCCGGTGCTTCTTCTGCTCCTACCGTCACTCTCGCTTCTTCGGAACTGAAAGAGGTTTACAACCCGAAGGCCGTCATCCCTCACGCGGCGTCGCTGCATCAGGCTTTCGCCCATTGTGCAATAT…	Bacteria	Actinobacteriota	Actinobacteria	Micrococcales	Intrasporangiaceae	NA	NA	0	0	0	0	0	0	0	0	0	0	0	0	0	0	0	0	0	0	0	0	0	0	0	0	0	7	0	0	0	0	0	0	0	0	0	0	0	45	8
12208	#N/A	#N/A	TTCGCTCCCCATGCTTTCGCTTCTCAGCGTCAGTAGTGGCCCAGAGACCTGCCTTCGCCATCGGTGTTCCTCCTGATATCTGCGCATTCCACCGCTACACCAGGAATTCCAGTCTCCCCTACCACACTCTAGTCTGCCCGTACCCACTGCAGGCTCAGGGTTAAGCCCTGAGTTTTCACAGCAGACGCGACAAACCGCCTACAAGCTCTTTACGCCCAATAATTCCGGACAACGCTCGCACCCTACGTATTACCGCGGCTGCTGGCACGTAGTTAGCCGGTGCTTCTTCTGCTCCTACCGTCACTTTCGCTTCTTCGGAACTGAAAGAGGTTTACAACCCGAAGGCCTTCATCCCTCACGCGGCGTCGCTGCATCAGGCTTTCGCCCATTGTGCAATAT…	Bacteria	Actinobacteriota	Actinobacteria	Micrococcales	Intrasporangiaceae	NA	NA	0	0	0	0	0	0	0	0	0	0	0	0	0	0	0	0	0	0	0	0	0	0	0	0	0	15	0	0	0	0	0	0	0	0	0	0	0	0	0
15738	#N/A	#N/A	TGGGGAATATTGCACAATGGGCGAAAGCCTGATGCAGCGACGCCGCGTGAGGGATGACGGCCTTCGGGTTGTAAACCTCTTTCAGTTCCGAAGAAGCGAGAGTGACGGTAGGAGCAGAAGAAGCACCGGCTAACTACGTGCCAGCAGCCGCGGTAATACGTAGGGTGCGAGCGTTGTCCGGAATTATTGGGCGTAAAGAGCTTGTAGGCGGTTTGTCGCGTCTGCTGTGAAAACTCAGGGCTTAACCCTGAGCCTGCAGTGGGTACGGGCAGACTAGAGTGTGGTAGGGGAGACTGGAATTCCTGGTGTAGCGGTGGAATGCGCAGATATCAGGAGGAACACCGATGGCGAAGGCAGGTCTCTGGGCCACTACTGACGCTGAGAAGCGAAAGCATGGGG…	Bacteria	Actinobacteriota	Actinobacteria	Micrococcales	Intrasporangiaceae	NA	NA	0	0	0	0	0	0	0	0	0	0	0	0	0	0	0	0	0	0	0	0	0	0	0	0	0	0	0	0	0	0	0	0	0	0	0	0	0	0	0
6259	#N/A	#N/A	TGGGGAATATTGCACAATGGGCGAAAGCCTGATGCAGCGACGCCGCGTGAGGGATGACGGCCTTCGGGTTGTAAACCTCTTTCAGTTCCGAAGAAGCGAGAGTGACGGTAGGAGCAGAAGAAGCACCGGCTAACTACGTGCCAGCAGCCGCGGTAATACGTAGGGTGCGAGCGTTGTCCGGAATTATTGGGCGTAAAGAGCTTGTAGGCGGTTTGTCGCGTCTGCTGTGAAATCTCAGGGCTCAACTCTGAGTGTGCAGTGGGTACGGGCAGACTAGAGTGTGGTAGGGGAGACTGGAATTCCTGGTGTAGCGGTGGAATGCGCAGATATCAGGAGGAACACCGATGGCGAAGGCAGGTCTCTGGGCCACTACTGACGCTGAGAAGCGAAAGCATGGGG…	Bacteria	Actinobacteriota	Actinobacteria	Micrococcales	Intrasporangiaceae	NA	NA	0	0	0	0	0	1	0	0	0	2	0	0	0	0	0	0	0	0	0	0	0	0	0	0	0	5	0	0	0	0	0	0	0	0	0	0	0	24	0
8146	#N/A	#N/A	TTCGCTCCCCATGCTTTCGCTTCTCAGCGTCAGTAGTGGCCCAGAGACCTGCCTTCGCCATCGGTGTTCCTCCTGATATCTGCGCATTCCACCGCTACACCAGGAATTCCAGTCTCCCCTACCACACTCTAGTCTGCCCGTACCCACTGCAGGCTCAGGGTTAAGCCCTGAGTTTTCACAGCAGACGCGACAAACCGCCTACAAGCTCTTTACGCCCAATAATTCCGGACAACGCTCGCACCCTACGTATTACCGCGGCTGCTGGCACGTAGTTAGCCGGTGCTTCTTCTGCTCCTACCGTCACTCTCGCTTCTTCGGAACTGAAAGAGGTTTACAACCCGAAGGCCGTCATCCCTCACGCGGCGTCGCTGCATCAGGCTTTCGCCCATTGTGCAATAT…	Bacteria	Actinobacteriota	Actinobacteria	Micrococcales	Intrasporangiaceae	NA	NA	0	0	0	0	0	0	0	0	0	0	0	0	0	0	0	0	0	0	0	0	0	0	0	0	0	0	0	0	0	0	0	0	0	0	0	0	0	15	2
1476	#N/A	#N/A	TTTGCTCCCCATGCTTTCGCTCCTCAGCGTCAGTTACGGCCCAGAGATGTGCCTTCGCCATTGGTGTTCCTCCTGATATCTGCGCATTCCACCGCTACACCAGGAATTCCCATCTCCCCTACCGCACTCTAGCCTGCCCGTACCCACTGCAAGTTCGAGGTTGAGCCTCGAAATTTCACAGCAGACGTGACAAACCGCCTACGAGCTCTTTACGCCCAATAATTCCGGACAACGCTTGCACCCTACGTATTACCGCGGCTGCTGGCACGTAGTTAGCCGGTGCTTTTTCTGCAGGTACCGTCACTTTCGCTTCTTCCCTGCTAAAAGAGGTTTACAACCCGAAGGCCTTCGTCCCTCACGCGGCGTTGCTGCATCAGGCTTGCGCCCATTGTGCAATAT…	Bacteria	Actinobacteriota	Actinobacteria	Micrococcales	Microbacteriaceae	Candidatus Aquiluna	NA	3	2	0	6	14	0	17	5	0	6	10	38	79	5	18	46	20	102	0	0	0	0	7	0	0	0	0	0	0	11	9	0	7	0	0	0	0	0	0
1669	#N/A	#N/A	TTCGCTCCCCACGCTTTCGCTCCTCAGCGTCAGTTACAGCCCAGAGATGTGCCTTCGCCATTGGTGTTCCTCCTGATATCTGCGCATTCCACCGCTACACCAGGAATTCCCATCTCCCCTACTGCACTCTAGCCTGCCCGTACCCACTGCAAGTTCGAGGTTGAGCCTCGAAATTTCACAGCAGACGTGACAAACCGCCTACGAGCTCTTTACGCCCAATAATTCCGGACAACGCTTGCACCCTACGTATTACCGCGGCTGCTGGCACGTAGTTAGCCGGTGCTTTTTCTGCAGGTACCGTCACTTTCGCTTCTTCCCTGCTAAAAGAGGTTTACAACCCGAAGGCCTTCGTCCCTCACGCGGCGTTGCTGCATCAGGCTTGCGCCCATTGTGCAATAT…	Bacteria	Actinobacteriota	Actinobacteria	Micrococcales	Microbacteriaceae	Candidatus Aquiluna	NA	2	2	0	24	9	0	1	1	0	8	1	71	92	0	3	21	42	60	0	0	0	0	3	0	0	3	0	0	0	3	0	0	0	0	0	0	0	5	0
197	#N/A	#N/A	TTCGCTCCCCACGCTTTCGCTCCTCAGCGTCAGTTACAGCCCAGAGATGTGCCTTCGCCATTGGTGTTCCTCCTGATATCTGCGCATTCCACCGCTACACCAGGAATTCCCATCTCCCCTACTGCACTCTAGCCTGCCCGTACCCACTGCAAGTTCGAGGTTGAGCCTCGAAATTTCACAGCAGACGTGACAAACCGCCTACGAGCTCTTTACGCCCAATAATTCCGGACAACGCTTGCACCCTACGTATTACCGCGGCTGCTGGCACGTAGTTAGCCGGTGCTTTTTCTGCAGGTACCGTCACTTTCGCTTCTTCCCTGCTAAAAGAGGTTTACAACCCGAAGGCCTTCGTCCCTCACGCGGCGTTGCTGCATCAGACTTGCGTCCATTGTGCAATAT…	Bacteria	Actinobacteriota	Actinobacteria	Micrococcales	Microbacteriaceae	Candidatus Aquiluna	NA	20	25	32	524	225	0	78	42	12	57	69	971	939	9	65	179	643	1053	2	0	1	15	38	0	46	0	11	50	0	0	38	0	18	17	0	61	531	17	10
3797	#N/A	#N/A	TTCGCTCCCCACGCTTTCGCTCCTCAGCGTCAGTTACGGCCCAGAGATGTGCCTTCGCCATTGGTGTTCCTCCTGATATCTGCGCATTCCACCGCTACACCAGGAATTCCCATCTCCCCTACCGCACTCTAGCCTGCCCGTACCCACTGCAAGTCCAAGGTTGAGCCTTGGATTTTCACAGCAGACGTGACAAACCGCCTACGAGCTCTTTACGCCCAATAATTCCGGACAACGCTTGCACCCTACGTATTACCGCGGCTGCTGGCACGTAGTTAGCCGGTGCTTTTTCTGCAGGTACCGTCACTTTCGCTTCTTCCCTGCTAAAAGAGGTTTACAACCCGAAGGCCTTCGTCCCTCACGCGGCGTTGCTGCATCAGGCTTGCGCCCATTGTGCAATAT…	Bacteria	Actinobacteriota	Actinobacteria	Micrococcales	Microbacteriaceae	Candidatus Aquiluna	NA	0	0	0	2	8	0	2	1	0	2	3	7	22	3	9	12	2	29	0	0	0	0	0	0	0	0	0	0	0	0	6	0	0	0	0	0	0	1	0
4072	#N/A	#N/A	CCTCAGCGTCAGTTACAGCCCAGAGATGTGCCTTCGCCATTGGTGTTCCTCCTGATATCTGCGCATTCCACCGCTACACCAGGAATTCCCATCTCCCCTACTGCACTCTAGCCTGCCCGTACCCACTGCAAGTTCGAGGTTGAGCCTCGAAATTTCACAGCAGACGTGACAAACCGCCTACGAGCTCTTTACGCCCAATAATTCCGGACAACGCTTGCACCCTACGTATTACCGCGGCTGCTGGCACGTAGTTAGCCGGTGCTTTTTCTGCAGGTACCGTCACTTTCGCTTCTTCCCTGCTAAAAGAGGTTTACAACCCGAAGGCCTTCGTCCCTCACGCGGCGTTGCTGCATCAGACTTGCGTCCATTGTGCAATATTCCCCACT	Bacteria	Actinobacteriota	Actinobacteria	Micrococcales	Microbacteriaceae	Candidatus Aquiluna	NA	0	0	0	0	0	0	1	0	0	0	0	16	28	0	0	4	23	24	0	0	0	0	0	0	0	0	0	0	0	0	0	0	0	0	0	0	9	0	0
4286	#N/A	#N/A	TGGGGAATATTGCACAATGGGCGCAAGCCTGATGCAGCAACGCCGCGTGAGGGACGAAGGCCTTCGGGTTGTAAACCTCTTTTAGCAGGGAAGAAGCGAAAGTGACGGTACCTGCAGAAAAAGCACCGGCTAACTACGTGCCAGCAGCCGCGGTAATACGTAGGGTGCAAGCGTTGTCCGGAATTATTGGGCGTAAAGAGCTCGTAGGCGGTTTGTCACGTCTGCTGTGAAATTTCGAGGCTCAACCTCGAACTTGCAGTGGGTACGGGCAGGCTAGAGTGCGGTAGGGGAGATGGGAATTCCTGGTGTAGCGGTGGAATGCGCAGATATCAGGAGGAACACCAATGGCGAAGGCACATCTCTGGGCCGTAACTGACGCTGAGGAGCGAAAGCATGGGG…	Bacteria	Actinobacteriota	Actinobacteria	Micrococcales	Microbacteriaceae	Candidatus Aquiluna	NA	0	0	0	4	0	0	0	0	0	0	6	14	23	0	0	11	4	23	0	0	0	0	0	0	0	0	0	0	0	3	9	0	0	0	0	0	0	0	0
518	#N/A	#N/A	TGGGGAATATTGCACAATGGACGCAAGTCTGATGCAGCAACGCCGCGTGAGGGACGAAGGCCTTCGGGTTGTAAACCTCTTTTAGCAGGGAAGAAGCGAAAGTGACGGTACCTGCAGAAAAAGCACCGGCTAACTACGTGCCAGCAGCCGCGGTAATACGTAGGGTGCAAGCGTTGTCCGGAATTATTGGGCGTAAAGAGCTCGTAGGCGGTTTGTCACGTCTGCTGTGAAATTTCGAGGCTCAACCTCGAACTTGCAGTGGGTACGGGCAGGCTAGAGTGCAGTAGGGGAGATGGGAATTCCTGGTGTAGCGGTGGAATGCGCAGATATCAGGAGGAACACCAATGGCGAAGGCACATCTCTGGGCTGTAACTGACGCTGAGGAGCGAAAGCGTGGGG…	Bacteria	Actinobacteriota	Actinobacteria	Micrococcales	Microbacteriaceae	Candidatus Aquiluna	NA	6	4	8	178	83	0	13	1	6	19	23	322	288	0	9	49	134	345	0	0	4	7	13	0	0	0	3	8	0	2	7	0	7	0	0	26	163	7	2
8313	#N/A	#N/A	CCGCGGTAATACGTAGGGTGCAAGCGTTGTCCGGAATTATTGGGCGTAAAGAGCTCGTAGGCGGTTTGTCACGTCTGCTGTGAAATTTCGAGGCTCAACCTCGAACTTGCAGTGGGTACGGGCAGGCTAGAGTGCAGTAGGGGAGATGGGAATTCCTGGTGTAGCGGTGGAATGCGCAGATATCAGGAGGAACACCAATGGCGAAGGCACATCTCTGGGCTGTAACTGACGCTGAGGAGCGAAAGCGTGGGGAGCGAACA	Bacteria	Actinobacteriota	Actinobacteria	Micrococcales	Microbacteriaceae	Candidatus Aquiluna	NA	0	0	0	15	0	0	0	0	0	0	0	0	7	0	0	1	0	9	0	0	0	0	0	0	0	0	0	0	0	0	0	0	0	0	0	0	0	0	0
8612	#N/A	#N/A	TTCGCTCCCCACGCTTTCGCTCCTCAGCGTCAGTTACGGCCCAGAGATGTGCCTTCGCCATTGGTGTTCCTCCTGATATCTGCGCATTCCACCGCTACACCAGGAATTCCCATCTCCCCTACCGCACTCTAGCCTGCCCGTACCCACTGCAAGTCCAAGGTTGAGCCTTGGATTTTCACAGCAGACGTGACAAACCGCCTACGAGCTCTTTACGCCCAATAATTCCGGACAACGCTTGCACCCTACGTATTACCGCGGCTGCTGGCACGTAGTTAGCCGGTGCTTTTTCTGCAGGTACCGTCACTTTCGCTTCTTCCCTGCTAAAAGAGGTTTACAACCCGAAGGCCTTCGTCCCTCACGCGGCGTTGCTGCATCAGACTTGCGTCCATTGTGCAATAT…	Bacteria	Actinobacteriota	Actinobacteria	Micrococcales	Microbacteriaceae	Candidatus Aquiluna	NA	0	0	0	0	0	4	0	0	0	1	0	0	4	0	0	0	0	1	0	0	2	0	0	0	0	0	0	0	0	0	0	0	0	0	0	0	15	0	0
11593	#N/A	#N/A	TGGGGAATATTGCACAATGGGCGCAAGCCTGATGCAGCAACGCCGCGTGAGGGATGAAGGCCTTCGGGTTGTAAACCTCTTTTATCAGGGAAGAAGCGAAAGTGACGGTACCTGAAGAAAAAGCACCGGCTAACTACGTGCCAGCAGCCGCGGTAATACGTAGGGTGCAAGCGTTGTCCGGAATTATTGGGCGTAAAGAGCTCGTAGGCGGTTTGTCGCGTCTGCTGTGAAAATCCAAGGCTCAACCTTGGACCTGCAGTGGGTACGGGCAGACTAGAGTGCGGTAGGGGAGATGGGAATTCCTGGTGTAGCGGTGGAATGCGCAGATATCAGGAGGAACACCAATGGCGAAGGCACATCTCTGGGCCGTAACTGACGCTGAGGAGCGAAAGCGTGGGG…	Bacteria	Actinobacteriota	Actinobacteria	Micrococcales	Microbacteriaceae	Candidatus Limnoluna	NA	0	0	0	0	0	0	0	0	0	0	0	0	0	0	0	17	0	0	0	0	0	0	0	0	0	0	0	0	0	0	0	0	0	0	0	0	0	0	0
8954	#N/A	#N/A	TTCGCTCCCCACGCTTTCGCTCCTCAGCGTCAGTTACGGCCCAGAGATGTGCCTTCGCCATTGGTGTTCCTCCTGATATCTGCGCATTCCACCGCTACACCAGGAATTCCCATCTCCCCTACCGCACTCTAGTCTGCCCGTACCCACTGCAGGTCCAAGGTTGAGCCTTGGATTTTCACAGCAGACGCGACAAACCGCCTACGAGCTCTTTACGCCCAATAATTCCGGACAACGCTTGCACCCTACGTATTACCGCGGCTGCTGGCACGTAGTTAGCCGGTGCTTTTTCTTCAGGTACCGTCACTTTCGCTTCTTCCCTGATAAAAGAGGTTTACAACCCGAAGGCCTTCATCCCTCACGCGGCGTTGCTGCATCAGGCTTGCGCCCATTGTGCAATAT…	Bacteria	Actinobacteriota	Actinobacteria	Micrococcales	Microbacteriaceae	Candidatus Limnoluna	NA	0	0	0	0	0	0	0	0	0	0	0	0	0	0	0	28	0	0	0	0	0	0	0	0	0	0	0	0	0	0	0	0	0	0	0	0	0	0	0
13175	#N/A	#N/A	TTCGCTCCCCATGCTTTCGCTCCTCAGCGTCAGTTACGGCCCAGAGATCTGCCTTCGCCATTGGTGTTCCTCCTGATATCTGCGCATTCCACCGCTACACCAGGAATTCCAATCTCCCCTACCGCACTCTAGTTTGCCCGTACCCACTGCAGGCGCGAGGTTGAGCCTCGCGTTTTCACAGCAGACGCGACAAACCGCCTACGAGCTCTTTACGCCCAATAATTCCGGACAACGCTTGCACCCTACGTATTACCGCGGCTGCTGGCACGTAGTTAGCCGGTGCTTTTTCTGCAGGTACCGTCACTTTCGCTTCTTCCCTGCTAAAAGAGGTTTACAACCCGAAGGCCGTCGTCCCTCACGCGGCGTTGCTGCATCAGGCTTGCGCCCATTGTGCAATAT…	Bacteria	Actinobacteriota	Actinobacteria	Micrococcales	Microbacteriaceae	Chryseoglobus	NA	0	0	0	0	0	0	0	0	0	0	0	0	0	0	0	0	0	0	0	0	0	0	0	0	0	0	0	0	0	0	0	0	0	0	0	0	0	0	0
7376	#N/A	#N/A	TTCGCTCCCCATGCTTTCGCTCCTCAGCGTCAGTTACGGCCCAGAGATCTGCCTTCGCCATCGGTGTTCCTCCTGATATCTGCGCATTCCACCGCTACACCAGGAATTCCAATCTCCCCTACCGCACTCTAGTTTGCCCGTACCCACTGCAGGCGCGAGGTTGAGCCTCGCGTTTTCACAGCAGACGCGACAAACCGCCTACGAGCTCTTTACGCCCAATAATTCCGGACAACGCTTGCACCCTACGTATTACCGCGGCTGCTGGCACGTAGTTAGCCGGTGCTTTTTCTGCAGGTACCGTCACTTTCGCTTCTTCCCTGCTAAAAGAGGTTTACAACCCGAAGGCCGTCGTCCCTCACGCGGCGTTGCTGCATCAGGCTTGCGCCCATTGTGCAATAT…	Bacteria	Actinobacteriota	Actinobacteria	Micrococcales	Microbacteriaceae	Chryseoglobus	NA	3	0	0	0	0	0	3	0	0	0	0	0	0	0	19	0	0	0	0	1	0	0	0	12	0	0	0	0	0	0	0	0	0	0	0	0	0	0	0
11310	#N/A	#N/A	TTTGCTCCCCACCCTTTCGCTCCTCAGCGTCAGTTACGGCCCAGAGATCTGCCTTCGCCATCGGTGTTCCTCCTGATATCTGCGCATTCCACCGCTACACCAGGAATTCCAATCTCCCCTACCGCACTCTAGTCTGCCCGTACCCACTGCAGGCCGGAGGTTGAGCCTCCGGTTTTCACAGCAGACGCGACAAACCGCCTACGAGCTCTTTACGCCCAATAATTCCGGACAACGCTTGCGCCCTACGTATTACCGCGGCTGCTGGCACGTAGTTAGCCGGCGCTTTTTCTGCAGGTACCGTCACTTTCGCTTCTTCCCTGCTAAAAGAGGTTTACAACCCGAAGGCCTTCGTCCCTCACGCGGCGTTGCTGCATCAGGCTTGCGCCCATTGTGCAATAT…	Bacteria	Actinobacteriota	Actinobacteria	Micrococcales	Microbacteriaceae	Microbacterium	NA	0	0	0	0	0	0	0	0	0	0	0	0	0	18	0	0	0	0	0	0	0	0	0	0	0	0	0	0	0	0	0	0	0	0	0	0	0	0	0
124	#N/A	#N/A	TTCGCTCCCCACGCTTTCGCTCCTCAGCGTCAGTTACGGCCCAGAGATCTGCCTTCGCCATTGGTGTTCCTCCTGATATCTGCGCATTCCACCGCTACACCAGGAATTCCAATCTCCCCTACCGCACTCTAGTTTGCCCGTACCCACTGCAGGTCCGAGGTTGAGCCTCGGATTTTCACAGCAGACGCGACAAACCGCCTACGAGCTCTTTACGCCCAATAATTCCGGACAACGCTTGCGCCCTACGTATTACCGCGGCTGCTGGCACGTAGTTAGCCGGCGCTTTTTCTGCAGGTACCGTCACTTTCGCTTCTTCCCTGCTAAAAGAGGTTTACAACCCGAAGGCCTTCGTCCCTCACGCGGCGTTGCTGCATCAGGCTTGCGCCCATTGTGCAATAT…	Bacteria	Actinobacteriota	Actinobacteria	Micrococcales	Microbacteriaceae	ML602J-51	NA	74	89	73	290	139	118	248	145	167	337	214	630	1054	99	340	1140	377	1354	21	23	102	55	98	0	106	59	57	130	0	100	374	20	124	0	8	60	449	29	0
1498	#N/A	#N/A	TTCGCTCCCCACGCTTTCGCTCCTCAGCGTCAGTTACGGCCCAGAGATCTGCCTTCGCCATTGGTGTTCCTCCTGATATCTGCGCATTCCACCGCTACACCAGGAATTCCAATCTCCCCTACCGCACTCTAGTTTGCCCGTACCCACTGCAGGTCCGAGGTTGAGCCTCGGATTTTCACAGCAGACGCGACAAACCGCCTACGAGCTCTTTACGCCCAATAATTCCGGACAACGCTTGCACCCTACGTATTACCGCGGCTGCTGGCACGTAGTTAGCCGGTGCTTTTTCTGCAGGTACCGTCACTTTCGCTTCTTCCCTGCTAAAAGAGGTTTACAACCCGAAGGCCGTCGTCCCTCACGCGGCGTTGCTGCATCAGGCTTGCGCCCATTGTGCAATAT…	Bacteria	Actinobacteriota	Actinobacteria	Micrococcales	Microbacteriaceae	ML602J-51	NA	11	0	0	13	11	0	30	9	14	22	24	30	33	21	32	63	0	53	0	0	0	0	2	1	0	4	2	0	0	9	11	0	15	0	0	0	0	0	0
306	#N/A	#N/A	TGGGGAATATTGCACAATGGGCGCAAGCCTGATGCAGCAACGCCGCGTGAGGGACGAAGGCCTTCGGGTTGTAAACCTCTTTTAGCAGGGAAGAAGCGAAAGTGACGGTACCTGCAGAAAAAGCGCCGGCTAACTACGTGCCAGCAGCCGCGGTAATACGTAGGGCGCAAGCGTTGTCCGGAATTATTGGGCGTAAAGAGCTCGTAGGCGGTTTGTCGCGTCTGCTGTGAAAATCCGAGGCTCAACCTCGGACCTGCAGTGGGTACGGGCAAACTAGAGTGCGGTAGGGGAGATTGGAATTCCTGGTGTAGCGGTGGAATGCGCAGATATCAGGAGGAACACCAATGGCGAAGGCAGATCTCTGGGCCGTAACTGACGCTGAGGAGCGAAAGCGTGGGG…	Bacteria	Actinobacteriota	Actinobacteria	Micrococcales	Microbacteriaceae	ML602J-51	NA	27	14	33	116	108	19	78	8	69	114	147	299	453	26	101	585	79	476	3	0	18	10	33	0	17	18	17	28	3	34	119	6	56	2	4	21	194	15	0
3231	#N/A	#N/A	TGGGGAATATTGCACAATGGGCGCAAGCCTGATGCAGCAACGCCGCGTGAGGGACGACGGCCTTCGGGTTGTAAACCTCTTTTAGCAGGGAAGAAGCGAAAGTGACGGTACCTGCAGAAAAAGCACCGGCTAACTACGTGCCAGCAGCCGCGGTAATACGTAGGGTGCAAGCGTTGTCCGGAATTATTGGGCGTAAAGAGCTCGTAGGCGGTTTGTCGCGTCTGCTGTGAAAATCCGAGGCTCAACCTCGGACCTGCAGTGGGTACGGGCAAACTAGAGTGCGGTAGGGGAGATTGGAATTCCTGGTGTAGCGGTGGAATGCGCAGATATCAGGAGGAACACCAATGGCGAAGGCAGATCTCTGGGCCGTAACTGACGCTGAGGAGCGAAAGCGTGGGG…	Bacteria	Actinobacteriota	Actinobacteria	Micrococcales	Microbacteriaceae	ML602J-51	NA	2	0	1	7	4	2	10	0	3	14	6	15	13	0	9	20	3	20	0	0	1	0	0	0	7	0	1	0	0	0	2	0	0	0	0	0	0	0	0
3937	#N/A	#N/A	CCTCAGCGTCAGTTACGGCCCAGAGATCTGCCTTCGCCATTGGTGTTCCTCCTGATATCTGCGCATTCCACCGCTACACCAGGAATTCCAATCTCCCCTACCGCACTCTAGTTTGCCCGTACCCACTGCAGGTCCGAGGTTGAGCCTCGGATTTTCACAGCAGACGCGACAAACCGCCTACGAGCTCTTTACGCCCAATAATTCCGGACAACGCTTGCGCCCTACGTATTACCGCGGCTGCTGGCACGTAGTTAGCCGGCGCTTTTTCTGCAGGTACCGTCACTTTCGCTTCTTCCCTGCTAAAAGAGGTTTACAACCCGAAGGCCTTCGTCCCTCACGCGGCGTTGCTGCATCAGGCTTGCGCCCATTGTGCAATATTCCCCACT	Bacteria	Actinobacteriota	Actinobacteria	Micrococcales	Microbacteriaceae	ML602J-51	NA	0	0	0	5	0	0	0	0	4	0	0	15	23	0	0	31	0	29	0	0	0	0	0	0	0	0	0	3	0	0	0	0	0	0	0	0	0	0	0
6390	#N/A	#N/A	CTCAGCGTCAGTTACGGCCCAGAGATCTGCCTTCGCCATTGGTGTTCCTCCTGATATCTGCGCATTCCACCGCTACACCAGGAATTCCAATCTCCCCTACCGCACTCTAGTTTGCCCGTACCCACTGCAGGTCCGAGGTTGAGCCTCGGATTTTCACAGCAGACGCGACAAACCGCCTACGAGCTCTTTACGCCCAATAATTCCGGACAACGCTTGCGCCCTACGTATTACCGCGGCTGCTGGCACGTAGTTAGCCGGCGCTTTTTCTGCAGGTACCGTCACTTTCGCTTCTTCCCTGCTAAAAGAGGTTTACAACCCGAAGGCCTTCGTCCCTCACGCGGCGTTGCTGCATCAGGCTTGCGCCCATTGTGCAATATTCCCCACT	Bacteria	Actinobacteriota	Actinobacteria	Micrococcales	Microbacteriaceae	ML602J-51	NA	2	0	0	0	6	2	0	4	0	6	0	0	0	7	9	0	8	0	0	0	0	0	0	0	0	0	0	0	0	0	0	0	0	0	0	0	7	0	0
10877	#N/A	#N/A	TTCGCTCCCCACGCTTTCGCTCCTCAGCGTCAGTTACGGCCCAGAGATCTGCCTTCGCCATTGGTGTTCCTCCTGATATCTGCGCATTCCACCGCTACACCAGGAATTCCAATCTCCCCTACCGCACTCTAGTTTGCCCGTACCCACTGCAGGTCCGAGGTTGAGCCTCGGATTTTCACAGCAGACGCGACAAACCGCCTACGAGCTCTTTACGCCCAATAATTCCGGATAACGCTTGCACCCTACGTATTACCGCGGCTGCTGGCACGTAGTTAGCCGGTGCTTTTTCTGCAGGTACCGTCACTTTCGCTTCTTCCCTACTAAAAGAGGTTTACAACCCGAAGGCCGTCGTCCCTCACGCGGCGTTGCTGCATCAGGCTTGCGCCCATTGTGCAATAT…	Bacteria	Actinobacteriota	Actinobacteria	Micrococcales	Microbacteriaceae	NA	NA	0	0	0	0	0	0	0	0	0	0	0	0	0	0	0	0	2	0	0	0	0	0	0	0	0	2	0	0	0	0	0	1	0	7	1	0	0	0	0
12517	#N/A	#N/A	TTCGCTCCCCATGCTTTCGCTCCTCAGCGTCAGTTACGGCCCAGAGATCTGCCTTCGCCATCGGTGTTCCTCCTGATATCTGCGCATTCCACCGCTACACCAGGAATTCCAATCTCCCCTACCGCACTCTAGTTTGCCCGTACCCACTGCAGGCGCGAGGTTGAGCCTCGCGTTTTCACAGCAGACGCGACAAACCGCCTACGAGCTCTTTACGCCCAATAATTCCGGACAACGCTTGCACCCTACGTATTACCGCGGCTGCTGGCACGTAGTTAGCCGGTGCTTTTTCTGCAGGTACCGTCACTTTCGCTTCTTCCCTACTAAAAGAGGTTTACAACCCGAAGGCCGTCATCCCTCACGCGGCGTTGCTGCATCAGGCTTGCGCCCATTGTGCAATAT…	Bacteria	Actinobacteriota	Actinobacteria	Micrococcales	Microbacteriaceae	NA	NA	0	0	0	0	0	0	0	0	0	0	0	0	0	0	0	0	0	0	0	0	0	0	0	0	15	0	0	0	0	0	0	0	0	0	0	0	0	0	0
14418	#N/A	#N/A	TTTGCTCCCCACCCTTTCGCTCCTCAGCGTCAGTTACGGCCCAGAGATCTGCCTTCGCCATCGGTGTTCCTCCTGATATCTGCGCATTCCACCGCTACACCAGGAATTCCAATCTCCCCTACCGCACTCTAGTCTGCCCGTACCCACTGCAGGCCCGAGGTTGAGCCTCGGGTTTTCACAGCAGACGCGACAAACCGCCTACGAGCTCTTTACGCCCAATAATTCCGGACAACGCTTGCACCCTACGTATTACCGCGGCTGCTGGCACGTAGTTAGCCGGTGCTTTTTCTGCAGGTACCGTCACTTTCGCTTCTTCCCTGCTAAAAGAGGTTTACAACCCGAAGGCCGTCGTCCCTCACGCGGCGTTGCTGCATCAGGCTTGCGCCCATTGTGCAATAT…	Bacteria	Actinobacteriota	Actinobacteria	Micrococcales	Microbacteriaceae	NA	NA	0	0	0	0	0	0	0	0	0	0	0	0	0	0	0	0	0	0	0	0	0	0	0	0	0	0	11	0	0	0	0	0	0	0	0	0	0	0	0
5162	#N/A	#N/A	TTCGCTCCCCATGCTTTCGCTCCTCAGCGTCAGTTACGGCCCAGAGATCTGCCTTCGCCATCGGTGTTCCTCCTGATATCTGCGCATTCCACCGCTACACCAGGAATTCCAATCTCCCCTACCGCACTCTAGTTTGCCCGTACCCACTGCAGGCTGGAGGTTGAGCCTCCAGTTTTCACAGCAGACGCGACAAACCGCCTACGAGCTCTTTACGCCCAATAATTCCGGACAACGCTTGCACCCTACGTATTACCGCGGCTGCTGGCACGTAGTTAGCCGGTGCTTTTTCTGCAGGTACCGTCACTTTCGCTTCTTCCCTACTAAAAGAGGTTTACAACCCGAAGGCCGTCATCCCTCACGCGGCGTTGCTGCATCAGGCTTGCGCCCATTGTGCAATAT…	Bacteria	Actinobacteriota	Actinobacteria	Micrococcales	Microbacteriaceae	NA	NA	0	0	0	0	0	0	3	0	0	0	0	2	0	0	0	0	3	0	0	0	0	0	0	0	38	0	0	0	0	0	17	0	0	0	0	0	0	0	0
10948	#N/A	#N/A	TGGGGAATATTGCACAATGGGCGAAAGCCTGATGCAGCAACGCCGCGTGAGGGACGACGGCCTTCGGGTTGTAAACCTCTTTTAGCAGGGAAGAAGCGAAAGTGACGGTACCTGCAGAAAAAGCACCGGCTAACTACGTGCCAGCAGCCGCGGTAATACGTAGGGTGCAAGCGTTGTCCGGATTTTTGGGCGTAAAGAGCTCGTAGGCGGTTTGTCGCGTCTGCTGTGAAATCCCGAGGCTCAACCTCGGGTCTGCAGTGGGTACGGGCAGACTAGAGTGCGGTAGGGGAGATTGGAATTCCTGGTGTAGCGGTGGAATGCGCAGATATCAGGAGGAACACCGATGGCGAAGGCAGATCTCTGGGCCGTAACTGACGCTGAGGAGCGAAAGGGTGGGGA…	Bacteria	Actinobacteriota	Actinobacteria	Micrococcales	Microbacteriaceae	Plantibacter	NA	0	0	0	0	0	0	0	0	0	0	0	0	0	0	0	0	0	0	0	0	0	0	0	0	0	0	19	0	0	0	0	0	0	0	0	0	0	0	0
5759	#N/A	#N/A	TTTGCTCCCCACCCTTTCGCTCCTCAGCGTCAGTTACGGCCCAGAGATCTGCCTTCGCCATCGGTGTTCCTCCTGATATCTGCGCATTCCACCGCTACACCAGGAATTCCAATCTCCCCTACCGCACTCTAGTCTGCCCGTACCCACTGCAGACCCGAGGTTGAGCCTCGGGATTTCACAGCAGACGCGACAAACCGCCTACGAGCTCTTTACGCCCAAAAATCCGGACAACGCTTGCACCCTACGTATTACCGCGGCTGCTGGCACGTAGTTAGCCGGTGCTTTTTCTGCAGGTACCGTCACTTTCGCTTCTTCCCTGCTAAAAGAGGTTTACAACCCGAAGGCCGTCGTCCCTCACGCGGCGTTGCTGCATCAGGCTTTCGCCCATTGTGCAATATT…	Bacteria	Actinobacteriota	Actinobacteria	Micrococcales	Microbacteriaceae	Plantibacter	NA	0	0	0	0	0	0	0	0	0	0	0	0	0	0	0	0	0	0	0	0	0	0	0	0	0	0	61	0	0	0	0	0	0	0	0	0	0	0	0
1796	#N/A	#N/A	TGGGGAATATTGCACAATGGGCGCAAGCCTGATGCAGCAACGCCGCGTGAGGGACGACGGCCTTCGGGTTGTAAACCTCTTTTAGTAGGGAAGAAGCGAAAGTGACGGTACCTGCAGAAAAAGCACCGGCTAACTACGTGCCAGCAGCCGCGGTAATACGTAGGGTGCAAGCGTTATCCGGAATTATTGGGCGTAAAGAGCTCGTAGGCGGTTTGTCGCGTCTGCTGTGAAAACTGGGGGCTCAACCCCCAGCCTGCAGTGGGTACGGGCAGACTAGAGTGCGGTAGGGGAGATTGGAATTCCTGGTGTAGCGGTGGAATGCGCAGATATCAGGAGGAACACCGATGGCGAAGGCAGATCTCTGGGCCGTAACTGACGCTGAGGAGCGAAAGCATGGGG…	Bacteria	Actinobacteriota	Actinobacteria	Micrococcales	Microbacteriaceae	Salinibacterium	NA	0	0	0	0	0	1	1	0	0	0	0	0	0	0	0	4	0	0	0	0	0	0	0	0	0	4	0	1	0	0	6	26	18	10	3	0	1	0	0
195	#N/A	#N/A	TTCGCTCCCCATGCTTTCGCTCCTCAGCGTCAGTTACGGCCCAGAGATCTGCCTTCGCCATCGGTGTTCCTCCTGATATCTGCGCATTCCACCGCTACACCAGGAATTCCAATCTCCCCTACCGCACTCTAGTCTGCCCGTACCCACTGCAGGCTGGGGGTTGAGCCCCCAGTTTTCACAGCAGACGCGACAAACCGCCTACGAGCTCTTTACGCCCAATAATTCCGGATAACGCTTGCACCCTACGTATTACCGCGGCTGCTGGCACGTAGTTAGCCGGTGCTTTTTCTGCAGGTACCGTCACTTTCGCTTCTTCCCTACTAAAAGAGGTTTACAACCCGAAGGCCGTCGTCCCTCACGCGGCGTTGCTGCATCAGGCTTGCGCCCATTGTGCAATAT…	Bacteria	Actinobacteriota	Actinobacteria	Micrococcales	Microbacteriaceae	Salinibacterium	NA	0	0	0	0	0	0	11	0	0	0	5	0	0	0	0	0	2	0	0	0	0	0	0	0	0	18	0	0	0	0	3	103	42	58	6	0	0	0	0
355	AHE_2214	OM316993	TTCGCTCCCCATGCTTTCGCTCCTCAGCGTCAGTTACAGCCCAGAGACCTGCCTTCGCCATCGGTGTTCCTCCTGATATCTGCGCATTCCACCGCTACACCAGGAATTCCAGTCTCCCCTACTGCACTCTAGTCTGCCCGTACCCACCGCAGATCCGGGGTTAAGCCCCGGACTTTCACGACAGACGCGACAAACCGCCTACGAGCTCTTTACGCCCAATAATTCCGGATAACGCTCGCACCCTACGTATTACCGCGGCTGCTGGCACGTAGTTAGCCGGTGCTTCTTCTGCAGGTACCGTCACTTTCGCTTCTTCCCTACTGAAAGAGGTTTACAACCCGAAGGCCGTCATCCCTCACGCGGCGTCGCTGCATCAGGCTTGCGCCCATTGTGCAATAT…	Bacteria	Actinobacteriota	Actinobacteria	Micrococcales	Micrococcaceae	Micrococcus	luteus	0	0	0	0	0	0	0	0	0	0	0	0	0	0	0	0	0	0	0	0	0	0	0	0	0	0	0	0	0	0	9	0	0	0	0	11	0	0	0
654	#N/A	#N/A	TTCGCTCCCCATGCTTTCGCTCCTCAGCGTCAGTTACAGCCCAGAGACCTGCCTTCGCCATCGGTGTTCCTCCTGATATCTGCGCATTCCACCGCTACACCAGGAATTCCAGTCTCCCCTACTGCACTCTAGTCTGCCCGTACCCACCGCAGATCCGGGGTTAAGCCCCGGACTTTCACGACAGACGCGACAAACCGCCTACGAGCTCTTTACGCCCAATAATTCCGGATAACGCTCGCACCCTACGTATTACCGCGGCTGCTGGCACGTAGTTAGCCGGTGCTTCTTCTGCAGGTACCGTCACTTTCGCTTCTTCCCTACTGAAAGAGGTTTACAACCCGAAGGCCGTCATCCCTCACGCGGCGTCGCTGCATCAGGCTTTCGCCCATTGTGCAATAT…	Bacteria	Actinobacteriota	Actinobacteria	Micrococcales	Micrococcaceae	Micrococcus	luteus	0	0	0	0	0	0	0	0	0	0	0	0	0	0	0	0	0	0	0	0	0	0	0	0	0	0	0	0	0	0	8	0	0	0	0	0	0	0	0
8671	#N/A	#N/A	TTCGCTCCCCATGCTTTCGCTCCTCAGCGTCAGTTAATGCCCAGAGACCTGCCTTCGCCATCGGTGTTCCTCCTGATATCTGCGCATTCCACCGCTACACCAGGAATTCCAGTCTCCCCTACATCACTCTAGTCTGCCCGTACCCACCGCAGATCCGGAGTTGAGCCCCGGACTTTCACGGCAGACGCGACAAACCGCCTACGAGCTCTTTACGCCCAATAATTCCGGATAACGCTTGCACCCTACGTATTACCGCGGCTGCTGGCACGTAGTTAGCCGGTGCTTCTTCTGCAAGTACCCTCAACACCACAAAAATGATGCCTTGTTCCCTACTGAAAGAGGTTTACAACCCGAAGGCCGTCATCCCTCACGCGGCATCGCTGCATCAGGCTTTCGCCC…	Bacteria	Actinobacteriota	Actinobacteria	Micrococcales	Micrococcaceae	Renibacterium	salmoninarum	0	0	0	0	0	0	0	0	0	0	0	0	0	0	0	0	0	0	0	0	0	0	0	0	30	0	0	0	0	0	0	0	0	0	0	0	0	0	0
13424	#N/A	#N/A	CAATCCACCCGTCCACCCATCCACCAATCCACCAATCCACCAATCCACCCGTCTACCCGTCCACTAATCCACCAATCCACCCGTCCACCCATCCAACAATCCACCAATCCACCAATCCACCAATCCACCAATCCACCAATCCACCAATCCACCAATCCACCAAAGAACTGGTAGGGGCAGCTAAGGACAGGAAAAGGGCAGGAAGGAAGAGGAAAGAGGTAGGAAGAGAAGGAATTCAAGATCTTGCGTGTCTTTCCTAAGTGGTCGCCATGTCTAGATGTTTTTTTATAAGACCT	Bacteria	Actinobacteriota	Actinobacteria	NA	NA	NA	NA	0	0	0	0	0	0	0	0	0	0	0	0	0	0	0	0	0	0	0	0	0	0	0	0	0	0	0	0	0	0	0	0	0	13	0	0	0	0	0
19465	#N/A	#N/A	TTCGCTCCCCATGCTTTCGCTCCTCAGCGTCAGTAACAGCCCAGAGACCCGCCTTCGCCACCGGTGTTCCTCCTGATATCTGCGCATTTCACCGCTACACCAGGAATTCCAGTCTCCCCTACTGCACTCTAGTCTGCCCGTACCCACTGCACGCCCGGGGTTGAGCCCCAGGTTTTCACAGCAGACGCGACAAACCGCCTACGAGCTCTTTACGCCCAATAATTCCGGACAACGCTTGCACCCTACGTATTACCGCGGCTGCTGGCACGTAGTTAGCCGGTGCTTTTTCTGCAGGTACCGTCACTTTCGCTTCTTCCCTGCTAAAAGAGGTTTACAACCCGAAGGCCGTCGTCCCTCACGCGGCGTTGCTGCATCAGGCTTGCGCCCATTGTGCAATAT…	Bacteria	Actinobacteriota	Actinobacteria	NA	NA	NA	NA	0	0	0	0	0	0	0	0	0	0	0	0	0	0	0	0	0	0	0	0	0	0	0	6	0	0	0	0	0	0	0	0	0	0	0	0	0	0	0
6041	#N/A	#N/A	TTTGCTACCCACGCTTTCGCTCCTCAGCGTCAGTGTCGGCCCAGAGACCTGCCTTCGCCATTGGTGTTCCTCCTGATATCTGCGCATTCCACCGCTACACCAGGAATTCCAGTCTCCCCTACCGAACTCTAGTCTGCCCGTATCGAAAGCAGGCCTGGAGTTGAGCTCCAGGTTTTCACTTCCGACGCGACAGACCGCCTACGAGCCCTTTACGCCCAATAAATCCGGACAACGCTTGCACCCTACGTATTACCGCGGCTGCTGGCACGTAGTTAGCCGGTGCTTCTTCTGCAGGTACCGTCACTTTCGCTTCGTCCCTGCTGAAAGAGGTTTACAACCCAAAGGCCTTCGTTCCCTCACGCGGCGTTGCTGCGTCAGACTTTCGTCCATTGCGCAATA…	Bacteria	Actinobacteriota	Actinobacteria	NA	NA	NA	NA	0	0	0	0	0	0	0	0	0	0	0	0	0	0	0	0	0	0	0	0	0	0	0	0	57	0	0	0	0	0	0	0	0	0	0	0	0	0	0
1076	#N/A	#N/A	TGGGGAATATTGCGCAATGGGCGAAAGCCTGACGCAGCAACGCCGCGTGCGGGATGAAGGCCTTCGGGTTGTAAACCGCTTTCAGCAGGGAAGAAGCGAAAGTGACGGTACCTGCAGAAGAAGCACCGGCTAACTACGTGCCAGCAGCCGCGGTAATACGTAGGGTGCAAGCGTTGTCCGGATTTATTGGGCGTAAAGAGCTCGTAGGCGGTTAGTCACGTCGGATGTGAAAACCCAGTGCTTAACACTGGGCCTGCATTCGATACGGGCTGACTAGAGTGTTGTAGGGGAGACTGGAACTCCTGGTGTAGCGGTGAAATGCGCAGATATCAGGAAGAACACCGGTGGCGAAGGCGGGTCTCTGGGCAACTACTGACGCTGAGGAGCGAAAGCGTGGGG…	Bacteria	Actinobacteriota	Actinobacteria	PeM15	NA	NA	NA	15	8	2	11	0	28	63	0	12	138	9	12	3	20	89	36	3	6	10	0	3	0	0	11	52	11	14	0	10	3	15	5	10	3	2	0	9	3	2
12414	#N/A	#N/A	TGGGGAATATTGCGCAATGGGCGAAAGCCTGACGCAGCAACGCCGCGTGCGGGATGAAGGCCTTCGGGTTGTAAACCGCTTTCAGCAGGGAAGAAGCCGCAAGGTGACGGTACCTGCAGAAGAAGCACCGGCTAACTACGTGCCAGCAGCCGCGGTAATACGTAGGGTGCAAGCGTTGTCCGGATTTATTGGGCGTAAAGAGCTCGTAGGCGGTATGTCACGTCGGATGTGAAAATCCAAGGCTCAACCTTGGACCTGCATCCGATACGGGCAAACTAGAGTGTGGTAGGGGAGACTGGAATTCCTGGTGTAGCGGTGAAATGCGCAGATATCAGGAGGAACACCAATGGCGAAGGCAGGTCTCTGGGCCATTACTGACGCTGAGGAGCGAAAGCGTGG…	Bacteria	Actinobacteriota	Actinobacteria	PeM15	NA	NA	NA	0	0	0	0	0	0	0	0	0	0	0	0	0	0	0	0	0	0	0	0	0	0	0	0	0	0	0	0	0	0	0	0	0	0	0	0	15	0	0
3141	#N/A	#N/A	TTTGCTCCCCACGCTTTCGCTCCTCAGCGTCAGTAATGGCCCAGAGACCTGCCTTCGCCATTGGTGTTCCTCCTGATATCTGCGCATTTCACCGCTACACCAGGAATTCCAGTCTCCCCTACCACACTCTAGTTTGCCCGTATCGGATGCAGGTCCAAGGTTGAGCCTTGGATTTTCACATCCGACGTGACATACCGCCTACGAGCTCTTTACGCCCAATAAATCCGGACAACGCTTGCACCCTACGTATTACCGCGGCTGCTGGCACGTAGTTAGCCGGTGCTTCTTCTGCAGGTACCGTCACCTTGCGGCTTCTTCCCTGCTGAAAGCGGTTTACAACCCGAAGGCCTTCATCCCGCACGCGGCGTTGCTGCGTCAGGCTTTCGCCCATTGCGCAAT…	Bacteria	Actinobacteriota	Actinobacteria	PeM15	NA	NA	NA	0	0	0	9	0	0	2	0	1	2	0	25	11	0	0	3	17	33	0	0	0	0	0	0	0	0	0	0	2	0	0	0	0	0	0	3	36	5	0
463	#N/A	#N/A	TTTGCTCCCCACGCTTTCGCTCCTCAGCGTCAGTAATTGCCCAGAGACCCGCCTTCGCCACCGGTGTTCTTCCTGATATCTGCGCATTTCACCGCTACACCAGGAGTTCCAGTCTCCCCTACAATACTCTAGTCAGCCCGTATCGAATGCAGGCTCAGTGTTAAGCACTGAGTTTTCACATCCGACGTGACTAACCGCCTACGAGCTCTTTACGCCCAATAAATCCGGACAACGCTTGCACCCTACGTATTACCGCGGCTGCTGGCACGTAGTTAGCCGGTGCTTCTTCTGCAGGTACCGTCACTTTCGCTTCTTCCCTGCTGAAAGCGGTTTACAACCCGAAGGCCTTCATCCCGCACGCGGCGTTGCTGCGTCAGGCTTTCGCCCATTGCGCAATAT…	Bacteria	Actinobacteriota	Actinobacteria	PeM15	NA	NA	NA	31	15	27	143	14	42	79	21	12	117	50	302	67	10	124	113	154	230	4	0	4	20	11	2	47	17	39	40	3	37	24	15	34	0	6	53	75	35	0
603	#N/A	#N/A	TGGGGAATATTGCGCAATGGGCGAAAGCCTGACGCAGCAACGCCGCGTGCGGGATGAAGGCCTTCGGGTTGTAAACCGCTTTCAGCAGGGAAGAAGCGAAAGTGACGGTACCTGCAGAAGAAGCACCGGCTAACTACGTGCCAGCAGCCGCGGTAATACGTAGGGTGCAAGCGTTGTCCGGATTTATTGGGCGTAAAGAGCTCGTAGGCGGTTAGTCACGTCGGATGTGAAAACTCAGTGCTTAACACTGAGCCTGCATTCGATACGGGCTGACTAGAGTATTGTAGGGGAGACTGGAACTCCTGGTGTAGCGGTGAAATGCGCAGATATCAGGAAGAACACCGGTGGCGAAGGCGGGTCTCTGGGCAATTACTGACGCTGAGGAGCGAAAGCGTGGGG…	Bacteria	Actinobacteriota	Actinobacteria	PeM15	NA	NA	NA	17	14	6	161	29	10	69	0	18	97	52	179	67	11	80	106	109	155	1	2	0	2	8	0	38	8	38	11	0	10	21	0	14	0	2	23	65	11	0
735	#N/A	#N/A	TTTGCTCCCCACACTTTCGCTCCTCAGCGTCAGTAATTGCCCAGAGACCCGCCTTCGCCACCGGTGTTCTTCCTGATATCTGCGCATTTCACCGCTACACCAGGAGTTCCAGTCTCCCCTACAATACTCTAGTCAGCCCGTATCGAATGCAGGCTCAGTGTTAAGCACTGAGTTTTCACATCCGACGTGACTAACCGCCTACGAGCTCTTTACGCCCAATAAATCCGGACAACGCTTGCACCCTACGTATTACCGCGGCTGCTGGCACGTAGTTAGCCGGTGCTTCTTCTGCAGGTACCGTCACTTTCGCTTCTTCCCTGCTGAAAGCGGTTTACAACCCGAAGGCCTTCATCCCGCACGCGGCGTTGCTGCGTCAGGCTTTCGCCCATTGCGCAATAT…	Bacteria	Actinobacteriota	Actinobacteria	PeM15	NA	NA	NA	16	34	19	43	3	55	110	3	17	169	17	115	11	8	99	65	36	64	0	0	1	0	0	0	72	0	1	0	4	31	10	3	24	0	2	10	7	4	0
775	#N/A	#N/A	TTTGCTCCCCACGCTTTCGCTCCTCAGCGTCAGTAGTTGCCCAGAGACCCGCCTTCGCCACCGGTGTTCTTCCTGATATCTGCGCATTTCACCGCTACACCAGGAGTTCCAGTCTCCCCTACAACACTCTAGTCAGCCCGTATCGAATGCAGGCCCAGTGTTAAGCACTGGGTTTTCACATCCGACGTGACTAACCGCCTACGAGCTCTTTACGCCCAATAAATCCGGACAACGCTTGCACCCTACGTATTACCGCGGCTGCTGGCACGTAGTTAGCCGGTGCTTCTTCTGCAGGTACCGTCACTTTCGCTTCTTCCCTGCTGAAAGCGGTTTACAACCCGAAGGCCTTCATCCCGCACGCGGCGTTGCTGCGTCAGGCTTTCGCCCATTGCGCAATAT…	Bacteria	Actinobacteriota	Actinobacteria	PeM15	NA	NA	NA	48	17	11	14	1	86	104	6	21	153	13	19	11	38	131	29	15	16	23	0	4	0	0	19	53	8	10	2	7	23	16	15	25	0	7	0	11	8	0
984	#N/A	#N/A	TGGGGAATATTGCGCAATGGGCGAAAGCCTGACGCAGCAACGCCGCGTGCGGGATGAAGGCCTTCGGGTTGTAAACCGCTTTCAGCAGGGAAGAAGCGAAAGTGACGGTACCTGCAGAAGAAGCACCGGCTAACTACGTGCCAGCAGCCGCGGTAATACGTAGGGTGCAAGCGTTGTCCGGATTTATTGGGCGTAAAGAGCTCGTAGGCGGTTAGTCACGTCGGATGTGAAAACTCAGTGCTTAACACTGAGCCTGCATTCGATACGGGCTGACTAGAGTATTGTAGGGGAGACTGGAACTCCTGGTGTAGCGGTGAAATGCGCAGATATCAGGAAGAACACCGGTGGCGAAGGCGGGTCTCTGGGCAATTACTGACGCTGAGGAGCGAAAGTGTGGGG…	Bacteria	Actinobacteriota	Actinobacteria	PeM15	NA	NA	NA	8	13	2	52	4	13	68	0	6	128	19	56	20	7	57	72	19	28	0	0	4	0	0	0	55	0	0	0	0	17	11	10	8	4	2	5	15	0	1
6539	#N/A	#N/A	TTTGCTCCCCACGCTTTCGCTCCTCAGCGTCAGTATCGGCCCAGAGACCTGCCTTCGCCATCGGTGTTCTTCCTGATATCTGCGCATTCCACCGCTACACCAGGAGTTCCAGTCTCCCCTACCGAACTCTAGTCTGCCCGTATCGAATGCAGGCCCGGAGTTAAGCTCCGAGTTTTCACATCCGACGTGACAAACCGCCTACGAGCCCTTTACGCCCAATAAATCCGGACAACGCTTGCGCCCTACGTATTACCGCGGCTGCTGGCACGTAGTTAGCCGGCGCTTCTTTTGCAGGTACCGTCACTTTCGCTTCGTCCCTACTGAAAGAGGTTTACATCTCGATGTACTTCATCCCTCACGCGGCGTTGCTGCGTCAGACTTTCGTCCATTGCGCAATAT…	Bacteria	Actinobacteriota	Actinobacteria	Propionibacteriales	NA	NA	NA	0	0	0	0	0	0	0	0	0	14	0	0	0	0	8	6	3	0	0	0	0	0	0	0	0	7	8	3	0	0	0	0	0	0	0	0	0	0	0
9008	#N/A	#N/A	TTTGCTCCCCACGCTTTCGCTCCTCAGCGTCAGTATCGGCCCAGAGACCTGCCTTCGCCATTGGTGTTCTTCCTGATATCTGCGCATTCCACCGCTACACCAGGAGTTCCAGTCTCCCCTACCGAACTCAAGTCCGCCCGTATCGAAAGCAGGCCCAGAGTTAAGCTCTGGGATTTCACTTCCGACGCGACGAACCGCCTACGAGCCCTTTACGCCCAATAAATCCGGACAACGCTTGTACCCTACGTATTACCGCGGCTGCTGGCACGTAGTTAGCCGGTACTTCTTTTGCAGGTACCGTCACTTTCGCTTCGTCCCTGCTGAAAGAGGTTTACGACCCGAAGGCCTTCGTTCCCTCACGCGGCGTTGCTGCGTCAGGCTTTCGCCCATTGCGCAATA…	Bacteria	Actinobacteriota	Actinobacteria	Propionibacteriales	NA	NA	NA	0	0	0	0	0	0	0	0	0	0	0	0	0	0	0	0	0	0	0	0	0	0	0	0	28	0	0	0	0	0	0	0	0	0	0	0	0	0	0
4527	#N/A	#N/A	TTCGCTCCCCACACTTTCGCTCCTCAGCGTCAGGTAATGCCCAGAGAACCGCCTTCGCCACCGGTGTTCCTCCTGATATCTGCGCATTTCACCGCTACACCAGGAATTCCGTTCTCCCCTGCATACCTCTAGTCTGCCCGTATCGAAAGCAAGCACTCGGTTAAGCCCAGTGTTTTCACTCCCGACGCGACAAACCGCCTACGAGCCCTTTACGCCCAATAATTCCGGACAACGCTCGCACCCTACGTATTACCGCGGCTGCTGGCACGTAGTTGGCCGGTGCTTCTTCTCCACCTACCGTCACCCCACTAAACGTGAAGCTTCGTCAATGATGAAAGAGGTTTACAACCCGAAGGCAGTCATCCCTCACGCGGCGTTGCTGGATCAGGCTTCCGCCCA…	Bacteria	Actinobacteriota	Actinobacteria	Propionibacteriales	Nocardioidaceae	Nocardioides	antarcticus	0	0	0	0	0	0	0	0	0	0	0	0	0	0	0	0	0	0	0	0	0	0	0	0	0	0	0	0	0	0	0	0	0	0	0	0	0	0	0
7219	#N/A	#N/A	TGGGGAATATTGGACAATGGGCGGAAGCCTGATCCAGCAACGCCGCGTGAGGGATGACTGCCTTCGGGTTGTAAACCTCTTTCATCATTGACGAAGCTTCACGTTTAGTGGGGTGACGGTAGGTGGAGAAGAAGCACCGGCCAACTACGTGCCAGCAGCCGCGGTAATACGTAGGGTGCGAGCGTTGTCCGGAATTATTGGGCGTAAAGGGCTCGTAGGCGGTTTGTCGCGTCGGGAGTGAAAACACTGGGCTTAACCGAGTGCTTGCTTTCGATACGGGCAGACTAGAGGTATGCAGGGGAGAACGGAATTCCTGGTGTAGCGGTGAAATGCGCAGATATCAGGAGGAACACCGGTGGCGAAGGCGGTTCTCTGGGCATTACCTGACGCTGAGGAGCG…	Bacteria	Actinobacteriota	Actinobacteria	Propionibacteriales	Nocardioidaceae	Nocardioides	antarcticus	0	0	0	0	0	0	0	0	0	0	0	0	0	0	0	0	0	0	0	0	0	0	0	0	0	0	0	0	0	0	0	0	0	0	0	0	0	0	0
13510	#N/A	#N/A	TGGGGAATATTGGACAATGGGCGGAAGCCTGATCCAGCAACGCCGCGTGAGGGATGACGGCCTTCGGGTTGTAAACCTCTTTCACCATTGACGAAGCCGCACAGTGTGTGTGGTGACGGTAGGTGGGGAAGAAGCACCGGCCAACTACGTGCCAGCAGCCGCGGTAATACGTAGGGTGCGAGCGTTGTCCGGAATTATTGGGCGTAAAGGGCTCGTAGGCGGTTTGTCGCGTCGGGAGTGAAAACACTGGGCTTAACTCAGTGCTTGCTTCCGATACGGGCAGACTAGAGGTATGCAGGGGAGAACGGAATTCCTGGTGTAGCGGTGAAATGCGCAGATATCAGGAGGAACACCGGTGGCGAAGGCGGTTCTCTGGGCATTACCTGACGCTGAGGAGCG…	Bacteria	Actinobacteriota	Actinobacteria	Propionibacteriales	Nocardioidaceae	Nocardioides	NA	0	0	0	0	0	0	0	0	0	0	0	0	0	0	0	0	0	0	0	0	0	0	0	0	13	0	0	0	0	0	0	0	0	0	0	0	0	0	0
17585	#N/A	#N/A	TTCGCTCCCCACACTTTCGCTCCTCAGCGTCAGGTAATGCCCAGAGAACCGCCTTCGCCACCGGTGTTCCTCCTGATATCTGCGCATTTCACCGCTACACCAGGAATTCCATTCTCCCCTGCATACCTCTAGTCAGCCCGTATCGGAAGCAGGCACGGAGTTGAGCCCCGTGTTTTCACTCCCGACGTGACAAACCGCCTACGAGCCCTTTACGCCCAATAATTCCGGACAACGCTCGCACCCTACGTATTACCGCGGCTGCTGGCACGTAGTTGGCCGGTGCTTCTTCTCCACCTACCGTCACCCCACTAAACGTGAAGCTTCGTCAATGATGAAAGAGGTTTACAACCCGAAGGCAGTCATCCCTCACGCGGCGTTGCTGGATCAGGCTTCCGCCCA…	Bacteria	Actinobacteriota	Actinobacteria	Propionibacteriales	Nocardioidaceae	Nocardioides	NA	0	0	0	0	0	0	0	0	0	0	0	0	0	0	0	0	0	0	0	0	0	0	0	0	0	0	0	0	0	0	0	0	0	0	0	0	0	0	0
2288	#N/A	#N/A	TTTGCTCCCCACGCTTTCGCTCCTCAGCGTCAGTGTCGGCCCAGAGACCTGCCTTCGCCATCGGTGTTCTTCCTGATATCTGCGCATTCCACCGCTACACCAGGAGTTCCAGTCTCCCCTACCGAACTCTAGTCTGCCCGTATCGAATGCAGGCCCGGAGTTAAGCTCCGAGTTTTCACATCCGACGTGACAAACCGCCTACGAGCCCTTTACGCCCAATAAATCCGGACAACGCTTGCGCCCTACGTATTACCGCGGCTGCTGGCACGTAGTTAGCCGGCGCTTCTTTTGCAGGTACCGTCACTTTCGCTTCGTCCCTACTGAAAGAGGTTTACATCTCGACGTACTTCATCCCTCACGCGGCGTTGCTGCGTCAGACTTTCGTCCATTGCGCAATAT…	Bacteria	Actinobacteriota	Actinobacteria	Propionibacteriales	Propionibacteriaceae	NA	NA	0	0	2	15	0	0	37	0	0	33	5	3	0	10	15	14	4	0	19	9	0	3	0	0	0	0	4	0	0	10	10	0	5	0	0	0	0	0	0
3832	#N/A	#N/A	TGGGGAATATTGCGCAATGGACGAAAGTCTGACGCAGCAACGCCGCGTGAGGGATGAAGTACGTCGAGATGTAAACCTCTTTCAGTAGGGACGAAGCGAAAGTGACGGTACCTGCAAAAGAAGCGCCGGCTAACTACGTGCCAGCAGCCGCGGTAATACGTAGGGCGCAAGCGTTGTCCGGATTTATTGGGCGTAAAGGGCTCGTAGGCGGTTTGTCACGTCGGATGTGAAAACTCGGAGCTTAACTCCGGGCCTGCATTCGATACGGGCAGACTAGAGTTCGGTAGGGGAGACTGGAACTCCTGGTGTAGCGGTGGAATGCGCAGATATCAGGAAGAACACCGATGGCGAAGGCAGGTCTCTGGGCCGACACTGACGCTGAGGAGCGAAAGCGTGGGG…	Bacteria	Actinobacteriota	Actinobacteria	Propionibacteriales	Propionibacteriaceae	NA	NA	4	0	0	0	1	0	4	0	4	16	3	6	0	9	15	6	2	0	3	3	0	1	0	6	0	10	10	0	3	5	0	0	0	0	0	0	0	2	0
8434	#N/A	#N/A	TTCGCTCCCCACGCTTTCGCTCCTCAGCGTCAGTATCGGCCCAGAGACCCGCCTTCGCCACCGGTGTTCCTCCTGATATCTGCGCATTTCACCGCTACACCAGGAATTCCAGTCTCCCCTGCCGAACTCAAGTCATGCCCGTATCGACCGCAAGCTCAGGGTTAAGCCCCAAGTTTTCACGAACGACGCGACAGACCGCCTACGAGCTCTTTACGCCCAATAATTCCGGACAACGCTCGCACCCTACGTATTACCGCGGCTGCTGGCACGTAGTTGGCCGGTGCTTCTTCTACCCCTACCGTCACCCCGAAAGGCTTCGTCAAGGTCGAAAGAGGTTTACAACCCGAAGGCCGTCATCCCCCACGCGGCGTCGCTGCGTCAGGCTTCCGCCCATTGCGC…	Bacteria	Actinobacteriota	Actinobacteria	Pseudonocardiales	Pseudonocardiaceae	Pseudonocardia	NA	0	0	0	0	0	0	0	0	0	0	0	0	0	0	0	0	0	0	0	0	0	0	0	0	0	0	0	0	0	0	0	0	0	0	0	0	0	0	0
12230	#N/A	#N/A	TGGGGAATATTGCGCAATGGGCGAAAGCCTGACGCAGCGACGCCGCGTGGGGGATGACGGCCTTCGGGTTGTAAACCTCTTTCGACCTTGACGAAGGCCTTCGGGTTGACGGTAGGGGTAGAAGAAGCACCGGCCAACTACGTGCCAGCAGCCGCGGTAATACGTAGGGTGCGAGCGTTGTCCGGAATTATTGGGCGTAAAGAGCTCGTAGGCGGTCTGTCGCGTCGGTCGTGAAAACTTGGGGCTTAACCCTGAGCTTGCGGTCGATACGGGCATGACTTGAGTTCGGCAGGGGAGACTGGAATTCCTGGTGTAGCGGTGAAATGCGCAGATATCAGGAGGAACACCGGTGGCGAAGGCGGGTCTCTGGGCCGATACTGACGCTGAGGAGCGAAAGCG…	Bacteria	Actinobacteriota	Actinobacteria	Pseudonocardiales	Pseudonocardiaceae	Pseudonocardia	petroleophila	0	0	0	0	0	0	0	0	0	0	0	0	0	0	0	0	0	0	0	0	0	0	0	0	0	0	0	0	0	0	0	0	0	0	0	0	0	0	0
6265	#N/A	#N/A	TTCGCTCCCCACGCTTTCGCTCCTCAGCGTCAGTATCGGCCCAGAGACCCGCCTTCGCCACCGGTGTTCCTCCTGATATCTGCGCATTTCACCGCTACACCAGGAATTCCAGTCTCCCCTGCCGAACTCAAGTCATGCCCGTATCGACCGCAAGCTCAGGGTTAAGCCCCAAGTTTTCACGACCGACGCGACAGACCGCCTACGAGCTCTTTACGCCCAATAATTCCGGACAACGCTCGCACCCTACGTATTACCGCGGCTGCTGGCACGTAGTTGGCCGGTGCTTCTTCTACCCCTACCGTCAACCCGAAGGCCTTCGTCAAGGTCGAAAGAGGTTTACAACCCGAAGGCCGTCATCCCCCACGCGGCGTCGCTGCGTCAGGCTTTCGCCCATTGCGC…	Bacteria	Actinobacteriota	Actinobacteria	Pseudonocardiales	Pseudonocardiaceae	Pseudonocardia	petroleophila	0	0	0	0	0	0	0	0	0	0	0	0	0	0	0	0	0	0	0	0	0	0	0	0	0	0	0	0	0	0	0	0	0	0	0	0	0	0	0
10544	#N/A	#N/A	TTTGCTCCCCCAGCTTTCGCGCCTCAGCGTCAGTTATGGCCCAGAAGGCCGCCTTCGCCACCGGTGTTCTTCCTAATATCTGCGCATTCCACCGCTACACTAGGAATTCCACCTTCCCCTACCAAACTCAAGCCCTATGGTTTCAGAAGCGGCTCGGGGTTGAGCCCCGAGATTTAACTTAACTGACCTACAAGGCCGCCTACGCGCGCTTTACGCCCAATGAATCCGGATAACGCTCGCCCCCTACGTATTACCGCGGCTGCTGGCACGTAGTTAGCCGGGGCTTCTTCTGCAGGTACTGTCTTTTCTCATCCCTGCTGAAAGCGGTTTACGACCCGAAGGCCTTCATCCCGCACGCGGCGTCGCTGCGTCAGGGTTTCCCCCATTGCGCAAGATTCC…	Bacteria	Actinobacteriota	Coriobacteriia	Coriobacteriales	Atopobiaceae	Atopobium	NA	0	0	0	0	0	0	0	0	0	0	0	0	0	0	0	0	0	0	0	0	0	0	0	0	0	16	0	0	0	0	0	0	0	0	0	0	0	4	0
6411	#N/A	#N/A	TCGGGAATCTTGCACAATGGGCGAAAGCCTGATGCAGCAACACCGTGTGAGCGATGAAGGCCCTAGGGTCGTAAAGCTCTGTTTGCGAGGACGAAGGGCGAAGGGTTAATAGCCCTTAGCCTGACGGTACTTGTACAGAAAGCCCCGGCTAACTACGTGCCAGCAGCCGCGGTAATACGTAGGGGGCGAGCGTTGTCCGGAATTATTGGGCGTAAAGAGCGTGTAGGCGGCTTGGTAAGTCTGCTGTGAAACCTTGGGGCTCAACCCCAAGCGTGCAGTGGATACTGTCAAGCTAGAGGATGGTAGAGGCCAGTGGAATTCCCAGTGTAGCGGTGAAATGCGCAGATATTGGGAGGAACACCAGTAGCGAAGGCGGCTGGCTGGGCCATTCCTGACGCT…	Bacteria	Actinobacteriota	Rubrobacteria	Rubrobacterales	Rubrobacteriaceae	Rubrobacter	NA	0	0	0	0	0	0	0	0	0	0	0	0	0	0	0	0	0	0	0	0	0	0	0	0	0	0	0	0	0	0	0	0	0	0	0	0	0	39	0
9504	#N/A	#N/A	TCGGGAATCTTGCACAATGGGCGAAAGCCTGATGCAGCAACACCGTGTGAGCGATGAAGGCCCTAGGGTCGTAAAGCTCTGTTGTTAGGGACGAAGGGCGAAGGGTTAATAGCCCTTAGCCTGACGGTACCTTTCGAGGAAGCCCCGGCTAACTACGTGCCAGCAGCCGCGGTAATACGTAGGGGGCGAGCGTTGTCCGGAATTATTGGGCGTAAAGAGCGTGTAGGCGGCTTGGTAAGTCTGCTGTGAAACCTTGGGGCTCAACCCCAAGCGTGCAGTGGATACTGTCAAGCTAGAGGATGGTAGAGGCCAGTGGAATTCCCAGTGTAGCGGTGAAATGCGCAGATATTGGGAGGAACACCAGTAGCGAAGGCGGCTGGCTGGGCCATTCCTGACGCT…	Bacteria	Actinobacteriota	Rubrobacteria	Rubrobacterales	Rubrobacteriaceae	Rubrobacter	NA	0	0	0	0	0	0	0	0	0	0	0	0	0	0	0	0	0	0	0	0	0	0	0	0	0	0	0	0	0	0	0	0	0	0	0	0	0	25	0
2009	#N/A	#N/A	TTTGCTCCCCACGCTTTCGCGCCTCAGTGTCAGTAACGTCCCAGCGAGCTGCCTTCGCTATTGGTGTTCCTCCTGATATCTGCGCATTCCACCGCTACACCAGGAATTCCACTCGCCTCTTCCGTACTCTAGATCAACAGTATCCACCGGCTTTCAAAGGTTGAGCCTTTGACTTTCACAGCAGACTAATTGATCCACCTACGCGCTCTTTACGCCCAATGATTCCGGACAACGCTCGCTCCCTACGTATTACCGCGGCTGCTGGCACGTAGTTAGCCGGAGCTTCTTCTGAAGGTACCGTCAATCCAGTCGGCTGTTCACCGCTGCACCTTCGTCCCAACTGAAAGAGGTTTACAACCCTAAGGCCGTCTTCCCTCACGCGGTGTTGCTGCGTCACGC…	Bacteria	Actinobacteriota	Thermoleophilia	Solirubrobacterales	67-14	NA	NA	0	1	0	1	0	3	0	0	0	0	6	0	0	9	0	8	3	0	11	0	0	0	0	65	76	19	38	14	0	0	0	0	0	0	0	0	0	12	0
6401	#N/A	#N/A	TGGGGAATCTTGCGCAATGCGCGAAAGCGTGACGCAGCAACACCGCGTGAGGGAAGACGGCCTTAGGGTTGTAAACCTCTTTCAGTTGGGACGAAGGTGCAGCGGTGAACAGCCGACTGGATTGACGGTACCTTCAGAAGAAGCTCCGGCTAACTACGTGCCAGCAGCCGCGGTAATACGTAGGGAGCGAGCGTTGTCCGGAATCATTGGGCGTAAAGAGCGCGTAGGTGGATCAATTAGTCTGCTGTGAAAGTCAAAGGCTCAACCTTTGAAAGCCGGTGGATACTGTTGATCTAGAGTACGGAAGAGGCGAGTGGAATTCCTGGTGTAGCGGTGGAATGCGCAGATATCAGGAGGAACACCAATAGCGAAGGCAGCTCGCTGGGACGTTACTGACAC…	Bacteria	Actinobacteriota	Thermoleophilia	Solirubrobacterales	67-14	NA	NA	0	0	0	0	0	0	0	0	0	3	0	0	0	0	0	0	0	0	1	0	2	0	0	12	17	6	4	0	0	0	0	0	0	0	0	0	0	6	0
8105	#N/A	#N/A	TTTGCTCCCCACGCTTTCGCGCCTCAGTGTCAGTAACGTCCCAGCGAGCTGCCTTCGCTATTGGTGTTCTTCCTGATATCTGCGCATTCCACCGCTACACCAGGAGTTCCACTCGCCTCTTCCGTACTCTAGATCAACAGTATCCACCGGCTTTCAAAGGTTGAGCCTTTGACTTTCACAGCAGACTAACTGATCCACCTACGCGCTCTTTACGCCCAATGATTCCGGACAACGCTCGCTCCCTACGTATTACCGCGGCTGCTGGCACGTAGTTAGCCGGAGCTTCTTCTGACGGTACCGTCAATCATCTCGGCTATTCACCGGACAACCTTCGTCCCATCTGAAAGAGGTTTACAACCCTAAGGCCGTCTTCCCTCACGCGGTGTTGCTGCGTCACGC…	Bacteria	Actinobacteriota	Thermoleophilia	Solirubrobacterales	67-14	NA	NA	0	0	0	0	0	0	0	0	0	0	0	0	0	0	0	0	0	0	0	0	0	0	0	0	34	0	0	0	0	0	0	0	0	0	0	0	0	0	0
20951	#N/A	#N/A	TTTGCTCCCCACGCTTTCGCGCCTCAGCGTCAGGTAAGGTCCAGTGAACTGCCTTCGCCATGGGTGTTCCTCCCGATATCAATGCATGTCACCGCTACACCGGGAATTCCATTCACCTCTACCTTCCTCTAGCCTGCCAGTTTACAAAGCAGTTTCTGGGTTGAGCCCAGAGATTTCACTTCATACTTAACAGGCCGCCTACGCGCCCTTTACGCCCAGTAAATCCGGACAACGCTTGCTCCCTACGTATTACCGCGGCTGCTGGCACGTAGTTAGCCGGAGCTTATTCATCGGGTACCGTCCTAAGTCTTTCCCGATAAAAGGAGTTTACAGACCTAAATCCGTCATCCTCCACGCGGCGTCGCTGCATCAGGGTTGCCCCCATTGTGCAAGATTCCC…	Bacteria	Armatimonadota	Fimbriimonadia	Fimbriimonadales	Fimbriimonadaceae	NA	NA	0	0	0	0	0	0	0	0	0	0	0	0	0	0	0	0	0	0	0	0	0	0	0	5	0	0	0	0	0	0	0	0	0	0	0	0	0	0	0
11828	#N/A	#N/A	TGAGGAATATTGGTCAATGGGCGAGAGCCTGAACCAGCCAAGTAGCGTGAAGGATGACTGCCCTATGGGTTGTAAACTTCTTTTAATGGGGAATAAAGTGAGACACGAGTTGTCTTTTTGCATGTACCCATCGAATAAGGACCGGCTAACTCCGTGCCAGCAGCCGCGGTAATACGGAGGGTCCGAGCGTTATCCGGATTTATTGGGTTTAAAGGGTGCGTAGGCGGGATACTAAGTCAGCTGTGAAAGTTTAATGCTCAACATTGAAATTGCAGTTGAAACTGGTATTCTTGAGTGTAGTGGAAGTAGGTGGAATTCGTGGTGTAGCGGTGAAATGCTTAGATATCACGAAGAACTCCGATTGCGAAGGCAGCTTACTATCCTACAACTGACGCTGAG…	Bacteria	Bacteroidota	Bacteroidia	Bacteroidales	Bacteroidaceae	Bacteroides	NA	0	0	0	0	0	0	1	0	0	0	6	1	0	0	5	0	0	0	0	0	0	0	0	0	0	3	0	0	0	0	0	0	0	0	0	0	0	0	0
12256	#N/A	#N/A	TTTGATACCCACACTTTCGAGCATGAACGTCAGTTACGGCTTAGTAGGCTGCCTTCGCAATCGGAGTTCTTCGTGATATCTAAGCATTTCACCGCTACACCACGAATTCCGCCTACCTCAACCGCACTCAAGAACGCCAGTATCAACTGCAATTTTAAGGTTGAGCCCCAAACTTTCACAGCTGACTTAACGCCCCGTCTGCGCTCCCTTTAAACCCAATAAATCCGGATAACGCTCGCATCCTCCGTATTACCGCGGCTGCTGGCACGGAGTTAGCCGATGCTTATTCATACGGTACATACAAACGTCCACACGTGGACGGCTTTATTCCCGTATAAAAGAAGTTTACAATCCATAGAACCTTCATCCTTCACGCTACTTGGCTGGTTCAGGCTCTCG…	Bacteria	Bacteroidota	Bacteroidia	Bacteroidales	Bacteroidaceae	Bacteroides	NA	0	0	0	0	0	0	0	0	0	0	0	0	2	0	0	10	0	0	0	0	0	0	0	0	0	0	0	0	0	0	0	0	0	0	3	0	0	0	0
12624	#N/A	#N/A	TTTGATACCCACACTTTCGAGCATGAACGTCAGTTATAGCTTAGTAGGCTGCCTTCGCAATAGGAGTTCTTCGTGATATCTGAGCATTTCACCGCTACACCACGAATTCCGCCTACCTCAACTACACTCAAGAGAACCAGTATCAACTGCAATTTTACGGTTGAGCCGCAAACTTTCACAGCTGACTTAATCCCCCGTCTGCGCTCCCTTTAAACCCAATAAATCCGGATAACGCTCGCATCCTCCGTATTACCGCGGCTGCTGGCACGGAGTTAGCCGATGCTTATTCATACGGTACATGCAAAGGACCACACGTGGTCCGCTTTATTCCCGTATAAAAGAAGTTTACAATCCGTAGGACCTTCATCCTTCACGCTACTTGGCTGGTTCAGGCTCTCG…	Bacteria	Bacteroidota	Bacteroidia	Bacteroidales	Bacteroidaceae	Bacteroides	NA	0	0	2	0	0	0	0	0	0	0	0	0	0	0	0	0	0	0	0	0	1	0	0	0	0	0	0	0	0	0	11	0	0	0	0	0	0	0	0
2023	#N/A	#N/A	TGAGGAATATTGGTCAATGGGCGAGAGCCTGAACCAGCCAAGTAGCGTGAAGGATGAAGGTCCTACGGATTGTAAACTTCTTTTATACGGGAATAAAGCGGACCACGTGTGGTCCTTTGCATGTACCGTATGAATAAGCATCGGCTAACTCCGTGCCAGCAGCCGCGGTAATACGGAGGATGCGAGCGTTATCCGGATTTATTGGGTTTAAAGGGAGCGCAGACGGGGCGTTAAGTCAGCTGTGAAAGTTTGGGGCTCAACCTTAAAATTGCAGTTGATACTGGCGTTCTTGAGTGCGGTTGAGGTAGGCGGAATTCGTGGTGTAGCGGTGAAATGCTTAGATATCACGAAGAACTCCGATTGCGAAGGCAGCCTACTAAGCCGTAACTGACGTTCATG…	Bacteria	Bacteroidota	Bacteroidia	Bacteroidales	Bacteroidaceae	Bacteroides	NA	4	2	0	7	0	0	1	0	3	0	44	8	1	4	0	69	11	12	1	0	8	0	1	2	0	8	0	9	0	0	25	0	0	0	9	0	13	11	15
2227	#N/A	#N/A	TTGGATACCCACACTTTCGTGCCTCAGCGTCAGTTGTAGGATAGTAAGCTGCCTTCGCAATCGGAGTTCTTCGTGATATCTAAGCATTTCACCGCTACACCACGAATTCCACCTACTTCCACTACACTCAAGAATACCAGTTTCAACTGCAATTTCAATGTTGAGCATTAAACTTTCACAGCTGACTTAGTATCCCGCCTACGCACCCTTTAAACCCAATAAATCCGGATAACGCTCGGACCCTCCGTATTACCGCGGCTGCTGGCACGGAGTTAGCCGGTCCTTATTCCATGGGTACATGCAAAAAGACAACACGTGTCTCACTTTATTCCCCATTAAAAGAAGTTTACAACCCATAGGGCAGTCATCCTTCACGCTACTTGGCTGGTTCAGGCTTGC…	Bacteria	Bacteroidota	Bacteroidia	Bacteroidales	Bacteroidaceae	Bacteroides	NA	0	9	2	0	0	0	18	0	0	1	19	2	5	0	70	29	0	0	0	0	0	0	0	0	23	41	0	13	0	0	0	0	0	0	0	0	0	0	0
3505	#N/A	#N/A	TTGGATACCCACACTTTCGTGCCTCAGCGTCAGTTGTAGGATAGTAAGCTGCCTTCGCAATTGGAGTTCTTCGTGATATCTAAGCATTTCACCGCTACACCACGAATTCCACCTACTTCCACTACACTCAAGAATACCAGTTTCAACTGCAATTTCAATGTTGAGCATTAAACTTTCACAGCTGACTTAGTATCCCGCCTACGCACCCTTTAAACCCAATAAATCCGGATAACGCTCGGACCCTCCGTATTACCGCGGCTGCTGGCACGGAGTTAGCCGGTCCTTATTCGATGGGTACATGCAAAAAGACAACTCGTGTCTCACTTTATTCCCCATTAAAAGAAGTTTACAACCCATAGGGCAGTCATCCTTCACGCTACTTGGCTGGTTCAGGCTCTC…	Bacteria	Bacteroidota	Bacteroidia	Bacteroidales	Bacteroidaceae	Bacteroides	NA	2	0	0	0	0	0	14	0	0	0	20	0	0	0	16	21	0	0	0	0	1	0	2	0	0	31	0	0	0	0	18	0	0	0	0	0	0	0	0
5794	#N/A	#N/A	TGAGGAATATTGGTCAATGGGCGCAAGCCTGAACCAGCCAAGTAGCGTGAAGGATGACTGCCCTATGGGTTGTAAACTTCTTTTAATGGGGAATAAAGTGAGACACGTGTTGTCTTTTTGCATGTACCCATGGAATAAGGACCGGCTAACTCCGTGCCAGCAGCCGCGGTAATACGGAGGGTCCGAGCGTTATCCGGATTTATTGGGTTTAAAGGGTGCGTAGGCGGGATACTAAGTCAGCTGTGAAAGTTTAATGCTCAACATTGAAATTGCAGTTGAAACTGGTATTCTTGAGTGTAGTGGAAGTAGGTGGAATTCGTGGTGTAGCGGTGAAATGCTTAGATATCACGAAGAACTCCGATTGCGAAGGCAGCTTACTATCCTACAACTGACGCTGAG…	Bacteria	Bacteroidota	Bacteroidia	Bacteroidales	Bacteroidaceae	Bacteroides	NA	0	0	0	0	0	0	11	0	0	0	7	1	0	0	5	21	0	0	0	0	0	0	0	0	3	10	0	0	0	0	0	0	0	0	0	0	0	0	0
7520	#N/A	#N/A	TGAGGAATATTGGTCAATGGGCGAGAGCCTGAACCAGCCAAGTAGCGTGAAGGATGACTGCCCTATGGGTTGTAAACTTCTTTTAATGGGGAATAAAGTGAGACACGAGTTGTCTTTTTGCATGTACCCATCGAATAAGGACCGGCTAACTCCGTGCCAGCAGCCGCGGTAATACGGAGGGTCCGAGCGTTATCCGGATTTATTGGGTTTAAAGGGTGCGTAGGCGGGATACTAAGTCAGCTGTGAAAGTTTAATGCTCAACATTGAAATTGCAGTTGAAACTGGTATTCTTGAGTGTAGTGGAAGTAGGTGGAATTCGTGGTGTAGCGGTGAAATGCTTAGATATCACGAAGAACTCCAATTGCGAAGGCAGCTTACTATCCTACAACTGACGCTGAG…	Bacteria	Bacteroidota	Bacteroidia	Bacteroidales	Bacteroidaceae	Bacteroides	NA	0	0	0	0	0	0	0	0	0	0	0	5	0	1	0	8	0	4	0	0	0	0	0	0	0	14	0	3	0	0	2	0	0	0	0	0	1	0	0
852	#N/A	#N/A	TTTGATACCCACACTTTCGAGCATGAACGTCAGTTACGGCTTAGTAGGCTGCCTTCGCAATCGGAGTTCTTCGTGATATCTAAGCATTTCACCGCTACACCACGAATTCCGCCTACCTCAACCGCACTCAAGAACGCCAGTATCAACTGCAATTTTAAGGTTGAGCCCCAAACTTTCACAGCTGACTTAACGCCCCGTCTGCGCTCCCTTTAAACCCAATAAATCCGGATAACGCTCGCATCCTCCGTATTACCGCGGCTGCTGGCACGGAGTTAGCCGATGCTTATTCATACGGTACATGCAAAGGACCACACGTGGTCCGCTTTATTCCCGTATAAAAGAAGTTTACAATCCGTAGGACCTTCATCCTTCACGCTACTTGGCTGGTTCAGGCTCTCG…	Bacteria	Bacteroidota	Bacteroidia	Bacteroidales	Bacteroidaceae	Bacteroides	NA	9	0	33	11	3	0	13	12	2	1	130	40	22	20	5	188	55	16	8	0	24	0	0	9	0	4	0	38	0	0	55	0	0	0	17	0	27	21	114
10270	#N/A	#N/A	TGAGGAATATTGGGCAATGGGTGAGAACCTGACCCAGCCATGCCGCGTGCAGGATTACAGCCCTATGGGTTTTAAACTGCTTTTATATGGGAAGAAAAGCATCTACGTGTAGATGTCTGCCGGTACCATATGAATAAGCATCGGCTAACTCCGTGCCAGCAGCCGCGGTAATACGGAGGATGCGAGCGTTATCCGGATTTATTAGGTTTAAAGGGTGCGTAGGCGGAAAATTAAGTCAGTGGTGAAATCTTGTAGCTCAACTACAAAACTGCCATTGATACTGGTTTTCTTGAGTATAGTTGAGGTAGGCGGAATGTGTAGTGTAGCGGTGAAATGCATAGATATTACACAGAACACCAATTGCGAAGGCAGCTTACTAAACTATAACTGACGCTGATG…	Bacteria	Bacteroidota	Bacteroidia	Bacteroidales	Bacteroidetes BD2-2	NA	NA	0	0	0	0	0	0	0	0	0	0	0	0	0	0	0	0	0	0	9	0	1	0	2	0	0	0	0	0	0	0	0	0	0	0	0	0	0	0	0
10433	#N/A	#N/A	TGAGGAATATTGGTCAATGGGCGCAAGCCTGAACCAGCCATGCCGCGTGAAGGATGACAGCGCTACGCGTTGTAAACTTCTTTTGTACAGGAAGAAACTCTTCTACGTGTAGAAGCTTGACGGTACTGTACGAATAAGCACCGGCTAACTCCGTGCCAGCAGCCGCGGTAATACGGAGGGTGCAAGCGTTATCCGGATTTATTGGGTTTAAAGGGTACGTAGGCGGAAAATTAAGTCAGTAGTGAAATCCTGCAGCTTAACTGTAGAACTGTTATTGATACTGGTTTTCTTGAATATAGTTGAGGTAGGCGGAATGTGTAATGTAGCGGTGAAATGCTTAGATATTACACAGAACACCGATTGCGAAGGCAGCTTACTAAGCTATGATTGACGCTGAGG…	Bacteria	Bacteroidota	Bacteroidia	Bacteroidales	Bacteroidetes BD2-2	NA	NA	0	0	0	0	0	0	0	0	0	0	0	0	0	0	0	0	0	0	0	0	0	0	0	21	0	0	0	0	0	0	0	0	0	0	0	0	0	0	0
10731	#N/A	#N/A	TTCGCTCCCCACGCTTTCGTACCTCAGCGTCAATCATAGCTTAGTAAGCTGCCTTCGCAATCGGTGTTCTGTGTAATATCTAAGCATTTCACCGCTACATTACACATTCCGCCTACCTCAACTATATTCAAGAAAACCAGTATCAATAACAGTTCTACAGTTAAGCTGCAGGATTTCACTACTGACTTAATTTTCCGCCTACGTACCCTTTAAACCCAATAAATCCGGATAACGCTTGCATCCTCCGTATTACCGCGGCTGCTGGCACGGAGTTAGCCGATGCTTATTCGTACAGTACCGTCAAACTGCTACACGTAGCAGGGTTTCTTCCTGTACAAAAGAAGTTTACAACGCGTAGCGCTGTCATCCTTCACGCGGCATGGCTGGTTCAGGCTTGCG…	Bacteria	Bacteroidota	Bacteroidia	Bacteroidales	Bacteroidetes BD2-2	NA	NA	0	0	0	0	0	0	0	0	0	0	0	0	0	0	0	0	0	0	0	0	0	0	0	0	0	0	0	0	0	0	0	0	0	0	0	0	0	0	20
12066	#N/A	#N/A	TTCGCTCCCCACGCTTTCGTACCTCAGCGTCAATCATAGCTTAGTAAGCTGCCTTCGCAATCGGTGTTCTGTGTAATATCTAAGCATTTCACCGCTACATTACACATTCCGCCTACTTCAACTATATTCAAGAAAACCAGTATCAATAACAGTTCTACAGTTAAGCTGCAGGATTTCACTACTGACTTAATTTTCCGCCTACGTACCCTTTAAACCCAATAAATCCGGATAACGCTTGCACCCTCCGTATTACCGCGGCTGCTGGCACGGAGTTAGCCGGTGCTTATTCGTACAGTACCGTCAGACTTCTACACGTAGAAGCGTTTCTTCCTGTACAAAAGAAGTTTACAACGCGTAGCGCTGTCATCCTTCACGCGGCATGGCTGGTTCAGGCTTGCG…	Bacteria	Bacteroidota	Bacteroidia	Bacteroidales	Bacteroidetes BD2-2	NA	NA	0	0	0	0	0	0	0	0	0	0	0	0	0	0	0	0	0	0	0	0	0	0	0	16	0	0	0	0	0	0	0	0	0	0	0	0	0	0	0
12092	#N/A	#N/A	TGAGGAATATTGGTCAATGGGCGCAAGCCTGAACCAGCCATGCCGCGTGAAGGATGACAGCGCTATGCGTTGTAAACTTCTTTTGTACAGGAAGAAACCCTGCTACGTGTAGCAGTTTGACGGTACTGTACGAATAAGCATCGGCTAACTCCGTGCCAGCAGCCGCGGTAATACGGAGGATGCAAGCGTTATCCGGATTTATTGGGTTTAAAGGGTACGTAGGCGGAAAATTAAGTCAGTAGTGAAATCCTGCAGCTTAACTGTAGAACTGTTATTGATACTGGTTTTCTTGAATATAGTTGAGGTAGGCGGAATGTGTAATGTAGCGGTGAAATGCTTAGATATTACACAGAACACCGATTGCGAAGGCAGCTTACTAAGCTATGATTGACGCTGAGG…	Bacteria	Bacteroidota	Bacteroidia	Bacteroidales	Bacteroidetes BD2-2	NA	NA	0	0	0	0	0	0	0	0	0	0	0	0	0	0	0	0	0	0	0	0	0	0	0	0	16	0	0	0	0	0	0	0	0	0	0	0	0	0	0
14815	#N/A	#N/A	TGAGGAATATTGGTCAATGGGCGCAAGCCTGAACCAGCCATGCCGCGTGAAGGATGACAGCGCTATGCGTTGTAAACTTCTTTTGTACAGGAAGAAACACTTCTACGTGTAGAAGCTTGACGGTACTGTACGAATAAGCATCGGCTAACTCCGTGCCAGCAGCCGCGGTAATACGGAGGATGCAAGCGTTATCCGGATTTATTGGGTTTAAAGGGTACGTAGGCGGAAAATTAAGTCAGTAGTGAAATCCTGCAGCTTAACTGTAGAACTGTTATTGATACTGGTTTTCTTGAATATAGTTGAGGTAGGCGGAATGTGTAATGTAGCGGTGAAATGCTTAGATATTACACAGAACACCGATTGCGAAGGCAGCTTACTAAGCTATGATTGACGCTGAGG…	Bacteria	Bacteroidota	Bacteroidia	Bacteroidales	Bacteroidetes BD2-2	NA	NA	0	0	0	0	0	0	0	0	0	0	0	0	0	0	0	0	0	0	0	0	0	0	0	0	0	0	0	0	11	0	0	0	0	0	0	0	0	0	0
15597	#N/A	#N/A	TTCGCTCCCCACGCTTTCGTACCTCAGCGTCAATCATAGCTTAGTAAGCTGCCTTCGCAATCGGTGTTCTGTGTAATATCTAAGCATTTCACCGCTACATTACACATTCCGCCTACCTCAACTATATTCAAGAAACCCAGTATCAATAACAGTTCCACAGTTAAGCTGTGGGATTTCACTACTGACTTAAGTTTCCGCCTACGTACCCTTTAAACCCAATAAATCCGGATAACGCTTGCATCCTCCGTATTACCGCGGCTGCTGGCACGGAGTTAGCCGATGCTTATTCGTACAGTACCGTCAGACTTCTACACGTAGAAGCGTTTCTTCCTGTACAAAAGAAGTTTACAACGCGTAGCGCTGTCATCCTTCACGCGGCATGGCTGGTTCAGGCTTGCG…	Bacteria	Bacteroidota	Bacteroidia	Bacteroidales	Bacteroidetes BD2-2	NA	NA	0	0	0	0	0	0	0	0	0	0	0	0	0	0	0	0	0	0	0	0	0	0	0	0	0	0	0	0	10	0	0	0	0	0	0	0	0	0	0
2194	#N/A	#N/A	TTCGCTCCCCACGCTTTCGTGCATCAGCGTCAGTAACAGCTTAGTAAGCTGCCTTCGCAATCGGTGTTCTGTGTAATATCTAAGCATTTCACCGCTACATTACACATTCCGCCTACTTCAACTGTACTCAAGACTTTCAGTATCAATGGCAGTTCCGGAGTTGAGCCCCGGGATTTCACCACTGACTTAAAAGTCCGCCTACACACCCTTTAAACCTAATAAATCCGGATAACGCTTGCACCCTCCGTATTACCGCGGCTGCTGGCACGGAGTTAGCCGGTGCTTATTCGTATGGTACCGTCAGGTAGCTACACGTAGCTCTTTTTCTTCCCATACAAAAGCAGTTTACAACCCGTAGGGCCGTCTTCCTGCACGCGGCATGGCTGGTTCAGGCTCTCG…	Bacteria	Bacteroidota	Bacteroidia	Bacteroidales	Bacteroidetes BD2-2	NA	NA	20	19	0	0	0	7	1	0	0	0	0	0	0	7	0	0	0	0	68	88	0	12	0	0	0	0	0	0	19	0	0	0	0	0	0	0	0	0	0
4065	#N/A	#N/A	TTCGCTCCCCACGCTTTCGTACCTCAGCGTCAATCATAGCTTAGTAAGCTGCCTTCGCAATCGGTGTTCTGTGTAATATCTAAGCATTTCACCGCTACATTACACATTCCGCCTACCTCAACTATATTCAAGAAAACCAGTATCAATAACAGTTCTACAGTTAAGCTGCAGGATTTCACTACTGACTTAATTTTCCGCCTACGTACCCTTTAAACCCAATAAATCCGGATAACGCTTGCATCCTCCGTATTACCGCGGCTGCTGGCACGGAGTTAGCCGATGCTTATTCGTACAGTACCGTCAAACTGCTACACGTAGCAGGGTTTCTTCCTGTACAAAAGAAGTTTACAACGCATAGCGCTGTCATCCTTCACGCGGCATGGCTGGTTCAGGCTTGCG…	Bacteria	Bacteroidota	Bacteroidia	Bacteroidales	Bacteroidetes BD2-2	NA	NA	0	0	0	0	0	0	0	0	0	0	0	0	0	0	0	0	0	0	9	0	0	0	0	0	62	0	0	0	11	0	0	0	0	0	2	0	0	21	0
4917	#N/A	#N/A	TGAGGAATATTGGTCAATGGGCGAGAGCCTGAACCAGCCATGCCGCGTGCAGGAAGACGGCCCTACGGGTTGTAAACTGCTTTTGTATGGGAAGAAAAAGAGCTACGTGTAGCTACCTGACGGTACCATACGAATAAGCACCGGCTAACTCCGTGCCAGCAGCCGCGGTAATACGGAGGGTGCAAGCGTTATCCGGATTTATTAGGTTTAAAGGGTGTGTAGGCGGACTTTTAAGTCAGTGGTGAAATCCCGGGGCTCAACTCCGGAACTGCCATTGATACTGAAAGTCTTGAGTACAGTTGAAGTAGGCGGAATGTGTAATGTAGCGGTGAAATGCTTAGATATTACACAGAACACCGATTGCGAAGGCAGCTTACTAAGCTGTTACTGACGCTGATG…	Bacteria	Bacteroidota	Bacteroidia	Bacteroidales	Bacteroidetes BD2-2	NA	NA	13	2	0	0	0	3	2	0	0	3	0	0	0	2	0	0	0	0	23	24	0	0	0	1	0	0	0	0	0	0	0	6	0	0	0	0	0	0	0
5343	#N/A	#N/A	TTCGCTACCCACGCTTTCGTGCATCAGCGTCAGTTATAGTTTAGTAAGCTGCCTTCGCAATTGGTGTTCTGTGTAATATCTATGCATTTCACCGCTACACTACACATTCCGCCTACCTCAACTATACTCAAGAAAACCAGTATCAATGGCAGTTTTGTAGTTGAGCTACAAGATTTCACCACTGACTTAATTTTCCGCCTACGCACCCTTTAAACCTAATAAATCCGGATAACGCTCGCATCCTCCGTATTACCGCGGCTGCTGGCACGGAGTTAGCCGATGCTTATTCATATGGTACCGGCAGACATCTACACGTAGATGCTTTTCTTCCCATATAAAAGCAGTTTAAAACCCATAGGGCTGTAATCCTGCACGCGGCATGGCTGGGTCAGGTTCTCA…	Bacteria	Bacteroidota	Bacteroidia	Bacteroidales	Bacteroidetes BD2-2	NA	NA	0	0	0	0	0	0	0	0	0	0	0	0	0	6	0	0	0	0	28	2	6	0	0	7	0	0	0	0	0	0	0	0	0	0	0	0	0	0	0
5555	#N/A	#N/A	TTCGCTCCCCACGCTTTCGTACCTCAGCGTCAATCATAGCTTAGTAAGCTGCCTTCGCAATCGGTGTTCTGTGTAATATCTAAGCATTTCACCGCTACATTACACATTCCGCCTACCTCAACTATATTCAAGAAAACCAGTATCAATAACAGTTCTACAGTTAAGCTGCAGGATTTCACTACTGACTTAATTTTCCGCCTACGTACCCTTTAAACCCAATAAATCCGGATAACGCTTGCACCCTCCGTATTACCGCGGCTGCTGGCACGGAGTTAGCCGGTGCTTATTCGTACAGTACCGTCAGACTTCTACACGTAGAAGCGTTTCTTCCTGTACAAAAGAAGTTTACAACGCGTAGCGCTGTCATCCTTCACGCGGCATGGCTGGTTCAGGCTTGCG…	Bacteria	Bacteroidota	Bacteroidia	Bacteroidales	Bacteroidetes BD2-2	NA	NA	0	0	0	0	0	0	0	0	0	0	0	0	0	0	0	0	0	0	0	0	0	0	0	65	0	0	0	0	0	0	0	0	0	0	0	0	0	0	0
8880	#N/A	#N/A	TTCGCTCCCCACGCTTTCGTACCTCAGCGTCAATCATAGCTTAGTAAGCTGCCTTCGCAATCGGTGTTCTGTGTAATATCTAAGCATTTCACCGCTACATTACACATTCCGCCTACCTCAACTATATTCAAGAAAACCAGTATCAATAACAGTTCTACAGTTAAGCTGCAGGATTTCACTACTGACTTAATTTTCCGCCTACGTACCCTTTAAACCCAATAAATCCGGATAACGCTTGCATCCTCCGTATTACCGCGGCTGCTGGCACGGAGTTAGCCGATGCTTATTCGTACAGTACCGTCAAGCTTCTACACGTAGAAGTGTTTCTTCCTGTACAAAAGAAGTTTACAACGCATAGCGCTGTCATCCTTCACGCGGCATGGCTGGTTCAGGCTTGCG…	Bacteria	Bacteroidota	Bacteroidia	Bacteroidales	Bacteroidetes BD2-2	NA	NA	0	0	0	0	0	0	0	0	0	0	0	0	0	0	0	0	0	0	0	0	0	0	0	0	0	28	0	0	0	0	0	0	0	0	0	0	0	0	0
9208	#N/A	#N/A	TTCGCTCCCCACGCTTTCGTACCTCAGCGTCAATCATAGCTTAGTAAGCTGCCTTCGCAATCGGTGTTCTGTGTAATATCTAAGCATTTCACCGCTACATTACACATTCCGCCTACCTCAACTAAATTCAAGAAAACCAGTATCAATGACAGTTCTACAGTTGAGCTGCAGGATTTCACCACTGACTTAATTTTCCGCCTACGTACCCTTTAAACCCAATAAATCCGGATAACGCTTGCATCCTCCGTATTACCGCGGCTGCTGGCACGGAGTTAGCCGATGCTTATTCGTACAGTACCGTCAAGCTTCTACACGTAGAAGTGTTTCTTCCTGTACAAAAGAAGTTTACAACGCATAGCGCCGTCATCCTTCACGCGGCATGGCTGGTTCAGGCTTGCG…	Bacteria	Bacteroidota	Bacteroidia	Bacteroidales	Bacteroidetes BD2-2	NA	NA	0	0	0	0	0	0	0	0	0	0	0	0	0	0	0	0	0	0	0	0	0	0	0	0	0	0	0	27	0	0	0	0	0	0	0	0	0	0	0
22640	#N/A	#N/A	TTCGCTCCCCACGCTTTCGTGCCTCAGCGTCAGTAATGGCCCAGTAAGCTGCCTTCGCAATCGGTGTTCTGTGTAATATCTAAGCATTTCACCGCTACATTACACATTCCGCCTACCTTGACCGTACTCAAGACTAACAGTATCAATGGCAAGTCTCCAGTTAAGCTGAAGGTTTTCACCACTGACTTATCAATCCGCCTACGCACCCTTTAAACCCAATAAATCCGGATAACGCTCGCATCCTCCGTATTACCGCGGCTGCTGGCACGGAGTTAGCCGATGCTTATTCCCAGGGTACCGTCAGTTCCGTACACGTACAGAATTTTCTTTCCCTGGAAAAGCAGTTTACAACGCATAGCGCCGTCTTCCTGCACGCGGGATGGCTGGTTCAGGCTTACG…	Bacteria	Bacteroidota	Bacteroidia	Bacteroidales	Bacteroidetes vadinHA17	NA	NA	0	0	0	0	0	0	0	0	0	0	0	0	0	0	0	0	0	0	4	0	0	0	0	0	0	0	0	0	0	0	0	0	0	0	0	0	0	0	0
10264	#N/A	#N/A	TGAGGAATATTGGTCAATGGGCGCAAGCCTGAACCAGCCATGTCGCGTGCAGGATGACGGCCCTATGGGTTGTAAACTGCTTTTTTACAGGAATAATTGCAGATACGTGTATTTGTTTGAAGGTACTGTAAGAATAAGGATCGGCTAACTCCGTGCCAGCAGCCGCGGTAATACGGAGGATCCGAGCGTTATCCGGATTTATTGGGTTTAAAGGGTCCGTAGGCGGGCTGATAAGTCAGTGGTGAAATCCCAGAGCTCAACTCTGGAACTGCCATTGATACTGTTAGTCTTGAATTTAGTTGAGGTGGGCGGAATACGTTATGTAGCGGTGAAATGCATAGATATAACGTAGAACACCGATTGCGAAGGCAGCTCACTAAGCTAACATTGACGCTGATG…	Bacteria	Bacteroidota	Bacteroidia	Bacteroidales	Marinifilaceae	Marinifilum	NA	0	0	0	0	0	0	0	0	0	0	0	0	0	0	0	0	0	0	0	0	0	0	7	0	0	0	1	10	0	0	0	0	0	0	0	0	0	0	0
1187	#N/A	#N/A	TTCGCTCCCCACGCTTTCGTCCATCAGCGTCAATAATGGTTTAGTAAGCTGCCTTCGCAATTGGTGTTCTACGTTATATCTATGCATTTCACCGCTACATAACGTATTCCGCCTACCTCAACCATATTCAAGTTCTTCAGTTTCAATGGCAGTTCCAGAGTTGAGCTCTGGGATTTCACCACTGACTTAAAGAACCGCCTACGGACCCTTTAAACCCAATAAATCCGGATAACGCTCGAATCCTCCGTATTACCGCGGCTGCTGGCACGGAGTTAGCCGATCCTTATTCATACAGTACATTCAAATCACTACACGTAGCGACAATTATTCCTGTAAAAAAGCAGTTTACAACCCATAGGGCCGTCATCCTGCACGCGACATGGCTGGTTCAGACTTGCG…	Bacteria	Bacteroidota	Bacteroidia	Bacteroidales	Marinifilaceae	Marinifilum	NA	52	16	0	0	3	12	10	0	13	3	0	5	0	38	0	2	7	0	52	0	25	0	0	77	0	18	28	29	6	25	7	0	0	0	42	0	0	23	12
12255	#N/A	#N/A	CCGCGGTAATACGGAGGATTCGAGCGTTATCCGGATTTATTGGGTTTAAAGGGTCCGTAGGCGGTTCTTTAAGTCAGTGGTGAAATCCCAGAGCTCAACTCTGGAACTGCCATTGAAACTGAAGAACTTGAATATGGTTGAGGTAGGCGGAATACGTTATGTAGCGGTGAAATGCATAGATATAACGTAGAACACCAATTGCGAAGGCAGCTTACTAAACCATTATTGACGCTGATGGACGAAAGCGTGGGGAGCGAACA	Bacteria	Bacteroidota	Bacteroidia	Bacteroidales	Marinifilaceae	Marinifilum	NA	0	0	0	0	0	0	0	0	0	0	0	0	0	0	2	0	0	0	0	0	0	0	0	0	0	0	0	0	0	0	0	0	0	0	6	0	0	7	0
13727	#N/A	#N/A	TTCGCTCCCCACGCTTTCGTCCATCAGCGTCAATGTTAGTTTAGTGAGCTGCCTTCGCAATCGGTGTTCTACGTTATATCTATGCATTTCACCGCTACATAACGTATTCCGCCCACCTCAACTAAATTCAAGACTAACAGTATCAATGGCAGTTCCAGAGTTGAGCTCTGGGATTTCACCACTGACTTATTAGCCCGCCTACGGACCCTTTAAACCCAATAAATCCGGATAACGCTCGAATCCTCCGTATTACCGCGGCTGCTGGCACGGAGTTAGCCGATCCTTATTCATACAGTACCTTCAGTTCACTACACGTAGTGAAGTTTATTCCTGTAAAAAAGCAGTTTACAACCCATAGGGCCGTCATCCTGCACGCGACATGGCTGGTTCAGGCTTGCG…	Bacteria	Bacteroidota	Bacteroidia	Bacteroidales	Marinifilaceae	Marinifilum	NA	0	0	0	0	0	0	0	0	0	0	0	0	0	0	0	0	0	0	0	0	0	0	0	0	0	0	0	0	0	0	0	0	0	0	12	0	0	0	0
13857	#N/A	#N/A	TTCGCTCCCCACGCTTTCGTCCATCAGCGTCAATGTTAGTTTAGTGAGCTGCCTTCGCAATCGGTGTTCTACGTTATATCTATGCATTTCACCGCTACATAACGTATTCCGCCCACCTCAACTAAATTCAAGACTAACAGTTTCAATGGCAGTTCCAGAGTTGAGCTCTGGGATTTCACCACTGACTTATTAGCCCGCCTACGGACCCTTTAAACCCAATAAATCCGGATAACGCTCGAATCCTCCGTATTACCGCGGCTGCTGGCACGGAGTTAGCCGATCCTTATTCATACAGTACCTTCAGTTCACTACACGTAGTGAAGTTTATTCCTGTAAAAAAGCAGTTTACAACCCATAGGGCCGTCATCCTGCACGCGACATGGCTGGTTCAGGCTTGCG…	Bacteria	Bacteroidota	Bacteroidia	Bacteroidales	Marinifilaceae	Marinifilum	NA	0	0	0	0	0	0	0	0	0	0	0	0	0	0	0	0	0	0	0	0	0	0	0	0	0	0	12	0	0	0	0	0	0	0	0	0	0	0	0
17498	#N/A	#N/A	TGAGGAATATTGGTCAATGGACGCAAGTCTGAACCAGCCATGTCGCGTGCAGGATGACGGCCCTATGGGTTGTAAACTGCTTTTTTACAGGAATAAACGTTGCTACGTGTAGTGATTTGAATGTACTGTATGAATAAGGATCGGCTAACTCCGTGCCAGCAGCCGCGGTAATACGGAGGATTCGAGCGTTATCCGGATTTATTGGGTTTAAAGGGTCCGTAGGCGGTCTTTTAAGTCAGTGGTGAAATCCCAGAGCTCAACTCTGGAACTGCCATTGAAACTGAAAGACTTGAATATGGTTGAGGTAGGCGGAATACGTTATGTAGCGGTGAAATGCATAGATATAACGTAGAACACCAATTGCGAAGGCAGCTTACTAAACCATTATTGACGCTGATG…	Bacteria	Bacteroidota	Bacteroidia	Bacteroidales	Marinifilaceae	Marinifilum	NA	0	0	0	0	0	0	0	0	0	0	0	0	0	0	0	0	0	0	0	0	0	0	7	0	0	0	0	0	0	0	0	0	0	0	0	0	0	0	0
1788	#N/A	#N/A	TTCGCTCCCCACGCTTTCGTCCATCAGCGTCAATAATGGTTTAGTAAGCTGCCTTCGCAATTGGTGTTCTACGTTATATCTATGCATTTCACCGCTACATAACGTATTCCGCCTACCTCAACCATATTCAAGTTCTTCAGTTTCAATGGCAGTTCCAGAGTTGAGCTCTGGGATTTCACCACTGACTTAAAGAACCGCCTACGGACCCTTTAAACCCAATAAATCCGGATAACGCTCGAATCCTCCGTATTACCGCGGCTGCTGGCACGGAGTTAGCCGATCCTTATTCATACAGTACATTCAAATCACTACACGTAGCAACGTTTATTCCTGTAAAAAAGCAGTTTACAACCCATAGGGCCGTCATCCTGCACGCGACATGGCTGGTTCAGACTTGCG…	Bacteria	Bacteroidota	Bacteroidia	Bacteroidales	Marinifilaceae	Marinifilum	NA	3	12	0	0	0	0	0	5	0	0	6	2	0	0	0	26	0	15	4	0	0	21	0	20	30	49	0	65	0	0	24	0	0	0	0	0	0	0	7
1847	#N/A	#N/A	TTCGCTCCCCACGCTTTCGTCCATCAGCGTCAATGTTAGTTTAGTAAGCTGCCTTCGCAATCGGTGTTCTACGTTATATCTATGCATTTCACCGCTACATAACGTATTCCGCCTACCTCAACTAAATTCAAGATCTTCAGTTTCAATGGCAGTTCCAGAGTTGAGCTCTGGGATTTCACCACTGACTTAAAGATCCGCCTACGGACCCTTTAAACCCAATAAATCCGGATAACGCTCGAATCCTCCGTATTACCGCGGCTGCTGGCACGGAGTTAGCCGATCCTTATTCGTATGGTACGTTCAGGCATCTACACGTAGATGCGGTTATTCCCATACAAAAGCAGTTTACAACCCATAGGGCCGTCATCCTGCACGCGACATGGCTGGTTCAGGCTTGCG…	Bacteria	Bacteroidota	Bacteroidia	Bacteroidales	Marinifilaceae	Marinifilum	NA	12	0	0	6	0	10	12	3	10	0	7	13	0	42	32	25	24	0	0	0	0	0	0	24	0	0	16	0	0	0	0	0	0	0	0	0	0	11	0
19454	#N/A	#N/A	TGAGGAATATTGGTCAATGGGCGCAAGCCTGAACCAGCCATGTCGCGTGCAGGATGACGGCCCTATGGGTTGTAAACTGCTTTTTTACAGGAATAATTGCAGATACGTGTATTTGTTTGAAGGTACTGTAAGAATAAGGATCGGCTAACTCCGTGCCAGCAGCCGCGGTAATACGGAGGATCCGAGCGTTATCCGGATTTATTGGGTTTAAAGGGTCCGTAGGCGGGCCGGTAAGTCAGTGGTGAAATCCCAGAGCTCAACTCTGGAACTGCCATTGATACTGCTGGTCTTGAATTTAGTTGAGGTGGGCGGAATACGTTATGTAGCGGTGAAATGCATAGATATAACGTAGAACACCGATTGCGAAGGCAGCTCACTAAGCTAACATTGACGCTGATG…	Bacteria	Bacteroidota	Bacteroidia	Bacteroidales	Marinifilaceae	Marinifilum	NA	0	0	0	0	0	0	0	0	0	0	0	0	0	0	0	0	0	0	0	0	0	0	0	6	0	0	0	0	0	0	0	0	0	0	0	0	0	0	0
2377	#N/A	#N/A	TTCGCTCCCCACGCTTTCGTCCATCAGCGTCAATAATGGTTTAGTAAGCTGCCTTCGCAATTGGTGTTCTACGTTATATCTATGCATTTCACCGCTACATAACGTATTCCGCCTACCTCAACCATATTCAAGTCTTTCAGTTTCAATGGCAGTTCCAGAGTTGAGCTCTGGGATTTCACCACTGACTTAAAAGACCGCCTACGGACCCTTTAAACCCAATAAATCCGGATAACGCTCGAATCCTCCGTATTACCGCGGCTGCTGGCACGGAGTTAGCCGATCCTTATTCATACAGTACATTCAAATCACTACACGTAGCAACGTTTATTCCTGTAAAAAAGCAGTTTACAACCCATAGGGCCGTCATCCTGCACGCGACATGGCTGGTTCAGGCTTGCG…	Bacteria	Bacteroidota	Bacteroidia	Bacteroidales	Marinifilaceae	Marinifilum	NA	1	4	0	0	0	0	3	0	0	0	8	0	10	0	0	12	0	5	0	0	26	0	4	1	0	52	0	68	0	0	8	0	0	0	0	0	0	2	0
2529	#N/A	#N/A	TGAGGAATATTGGTCAATGGACGCAAGTCTGAACCAGCCATGTCGCGTGCAGGATGACGGCCCTATGGGTTGTAAACTGCTTTTTTACAGGAATAATTGTCGCTACGTGTAGTGATTTGAATGTACTGTATGAATAAGGATCGGCTAACTCCGTGCCAGCAGCCGCGGTAATACGGAGGATTCGAGCGTTATCCGGATTTATTGGGTTTAAAGGGTCCGTAGGCGGTTCTTTAAGTCAGTGGTGAAATCCCAGAGCTCAACTCTGGAACTGCCATTGAAACTGAAGAACTTGAATATGGTTGAGGTAGGCGGAATACGTTATGTAGCGGTGAAATGCATAGATATAACGTAGAACACCAATTGCGAAGGCAGCTTACTAAACCATTATTGACGCTGATG…	Bacteria	Bacteroidota	Bacteroidia	Bacteroidales	Marinifilaceae	Marinifilum	NA	19	7	3	0	0	5	0	0	3	1	0	0	4	13	0	0	1	0	8	0	7	3	0	30	0	6	15	13	0	0	0	0	5	0	14	0	0	19	4
2645	#N/A	#N/A	TTCGCTCCCCACGCTTTCGTCCATCAGCGTCAATAATGGTTTAGTAAGCTGCCTTCGCAATTGGTGTTCTACGTTATATCTATGCATTTCACCGCTACATAACGTATTCCGCCTACCTCAACCATATTCAAGTCCTTCAGTTTCAATGGCAGTTCCAGAGTTGAGCTCTGGGATTTCACCACTGACTTAAAAGACCGCCTACGGACCCTTTAAACCCAATAAATCCGGATAACGCTCGAATCCTCCGTATTACCGCGGCTGCTGGCACGGAGTTAGCCGATCCTTATTCATACAGTACATTCAAATCACTACACGTAGCAACGTTTATTCCTGTAAAAAAGCAGTTTACAACCCATAGGGCCGTCATCCTGCACGCGACATGGCTGGTTCAGGCTTGCG…	Bacteria	Bacteroidota	Bacteroidia	Bacteroidales	Marinifilaceae	Marinifilum	NA	0	0	0	0	0	0	2	0	0	0	2	0	0	0	0	3	0	5	0	0	8	0	4	20	46	15	0	80	0	0	0	0	0	0	0	0	0	2	0
2807	#N/A	#N/A	TTCGCTCCCCACGCTTTCGTCCATCAGCGTCAATAATGGTTTAGTAAGCTGCCTTCGCAATTGGTGTTCTACGTTATATCTATGCATTTCACCGCTACATAACGTATTCCGCCTACCTCAACCATATTCAAGTTCTTCAGTTTCAATGGCAGTTCCAGAGTTGAGCTCTGGGATTTCACCACTGACTTAAAGAACCGCCTACGGACCCTTTAAACCCAATAAATCCGGATAACGCTCGAATCCTCCGTATTACCGCGGCTGCTGGCACGGAGTTAGCCGATCCTTATTCATACAGTACATTCAAATCGATACACGTATCGACAATTATTCCTGTAAAAAAGCAGTTTACAACCCATAGGGCCGTCATCCTGCACGCGACATGGCTGGTTCAGACTTTCG…	Bacteria	Bacteroidota	Bacteroidia	Bacteroidales	Marinifilaceae	Marinifilum	NA	13	9	0	0	0	8	0	0	2	6	0	0	0	13	0	10	0	0	0	9	0	0	0	30	0	0	0	10	0	0	0	0	0	0	0	0	2	13	13
4526	#N/A	#N/A	TGAGGAATATTGGTCAATGGGCGCAAGCCTGAACCAGCCATGTCGCGTGCAGGATGACGGCCCTATGGGTTGTAAACTGCTTTTGTATGGGAATAACCGCATCTACGTGTAGATGCCTGAACGTACCATACGAATAAGGATCGGCTAACTCCGTGCCAGCAGCCGCGGTAATACGGAGGATTCGAGCGTTATCCGGATTTATTGGGTTTAAAGGGTCCGTAGGCGGATCTTTAAGTCAGTGGTGAAATCCCAGAGCTCAACTCTGGAACTGCCATTGAAACTGAAGATCTTGAATTTAGTTGAGGTAGGCGGAATACGTTATGTAGCGGTGAAATGCATAGATATAACGTAGAACACCGATTGCGAAGGCAGCTTACTAAACTAACATTGACGCTGATG…	Bacteria	Bacteroidota	Bacteroidia	Bacteroidales	Marinifilaceae	Marinifilum	NA	0	2	0	7	0	0	0	0	0	2	4	5	0	11	0	9	0	0	6	2	0	2	0	4	0	5	7	0	0	0	0	0	0	0	1	0	0	5	0
4545	#N/A	#N/A	TGAGGAATATTGGTCAATGGACGCAAGTCTGAACCAGCCATGTCGCGTGCAGGATGACGGCCCTATGGGTTGTAAACTGCTTTTTTACAGGAATAAACGTTGCTACGTGTAGTGATTTGAATGTACTGTATGAATAAGGATCGGCTAACTCCGTGCCAGCAGCCGCGGTAATACGGAGGATTCGAGCGTTATCCGGATTTATTGGGTTTAAAGGGTCCGTAGGCGGTTCTTTAAGTCAGTGGTGAAATCCCAGAGCTCAACTCTGGAACTGCCATTGAAACTGAAGAACTTGAATATGGTTGAGGTAGGCGGAATACGTTATGTAGCGGTGAAATGCATAGATATAACGTAGAACACCAATTGCGAAGGCAGCTTACTAAACCATTATTGACGCTGATG…	Bacteria	Bacteroidota	Bacteroidia	Bacteroidales	Marinifilaceae	Marinifilum	NA	7	0	0	0	0	0	0	0	1	1	1	5	2	0	3	13	1	0	0	0	4	0	0	3	4	21	0	9	0	0	7	0	0	0	0	0	0	1	1
4850	#N/A	#N/A	TGAGGAATATTGGTCAATGGGCGCAAGCCTGAACCAGCCATGTCGCGTGCAGGATGACGGCCCTATGGGTTGTAAACTGCTTTTTTACAGGAATAAACGTTGCTACGTGTAGTGATTTGAATGTACTGTATGAATAAGGATCGGCTAACTCCGTGCCAGCAGCCGCGGTAATACGGAGGATTCGAGCGTTATCCGGATTTATTGGGTTTAAAGGGTCCGTAGGCGGTCTTTTAAGTCAGTGGTGAAATCCCAGAGCTCAACTCTGGAACTGCCATTGAAACTGAAAGACTTGAATATGGTTGAGGTAGGCGGAATACGTTATGTAGCGGTGAAATGCATAGATATAACGTAGAACACCAATTGCGAAGGCAGCTTACTAAACCATTATTGACGCTGATG…	Bacteria	Bacteroidota	Bacteroidia	Bacteroidales	Marinifilaceae	Marinifilum	NA	0	0	0	4	4	0	7	0	0	0	0	1	2	0	0	11	0	0	0	0	7	0	0	5	0	21	0	10	0	0	4	0	0	0	0	0	0	3	0
6374	#N/A	#N/A	TTCGCTCCCCACGCTTTCGTCCATCAGCGTCAATAATGGTTTAGTAAGCTGCCTTCGCAATTGGTGTTCTACGTTATATCTATGCATTTCACCGCTACATAACGTATTCCGCCTACCTCAACCATATTCAAGTTCTTCAGTTTCAATGGCAGTTCCAGAGTTGAGCTCTGGGATTTCACCACTGACTTAAAGAACCGCCTACGGACCCTTTAAACCCAATAAATCCGGATAACGCTCGAATCCTCCGTATTACCGCGGCTGCTGGCACGGAGTTAGCCGATCCTTATTCATACAGTACATTCAAATCGATACACGTATCGACAATTATTCCTGTAAAAAAGCAGTTTACAACCCATAGGGCCGTCATCCTGCACGCGACATGGCTGGTTCAGACTTGCG…	Bacteria	Bacteroidota	Bacteroidia	Bacteroidales	Marinifilaceae	Marinifilum	NA	0	0	0	4	0	0	0	0	0	0	0	0	0	0	0	0	0	0	0	0	0	0	0	0	0	0	0	0	48	0	0	0	0	0	0	0	0	0	0
6631	#N/A	#N/A	TGAGGAATATTGGTCAATGGACGAAAGTCTGAACCAGCCATGTCGCGTGCAGGATGACGGCCCTATGGGTTGTAAACTGCTTTTTTACAGGAATAATTGTCGATACGTGTATCGATTTGAATGTACTGTATGAATAAGGATCGGCTAACTCCGTGCCAGCAGCCGCGGTAATACGGAGGATTCGAGCGTTATCCGGATTTATTGGGTTTAAAGGGTCCGTAGGCGGTTCTTTAAGTCAGTGGTGAAATCCCAGAGCTCAACTCTGGAACTGCCATTGAAACTGAAGAACTTGAATATGGTTGAGGTAGGCGGAATACGTTATGTAGCGGTGAAATGCATAGATATAACGTAGAACACCAATTGCGAAGGCAGCTTACTAAACCATTATTGACGCTGATG…	Bacteria	Bacteroidota	Bacteroidia	Bacteroidales	Marinifilaceae	Marinifilum	NA	6	0	0	0	0	0	0	0	0	0	1	0	0	0	0	0	0	0	5	4	0	0	0	0	0	0	0	1	10	0	0	0	0	0	0	0	3	1	4
6864	#N/A	#N/A	TGAGGAATATTGGTCAATGGGCGCAAGCCTGAACCAGCCATGTCGCGTGCAGGATGACGGCCCTATGGGTTGTAAACTGCTTTTTTACAGGAATAAACGTTGCTACGTGTAGTGATTTGAATGTACTGTATGAATAAGGATCGGCTAACTCCGTGCCAGCAGCCGCGGTAATACGGAGGATTCGAGCGTTATCCGGATTTATTGGGTTTAAAGGGTCCGTAGGCGGTCTTTTAAGTCAGTGGTGAAATCCCAGAGCTCAACTCTGGAACTGCCATTGAAACTGAAGGACTTGAATATGGTTGAGGTAGGCGGAATACGTTATGTAGCGGTGAAATGCATAGATATAACGTAGAACACCAATTGCGAAGGCAGCTTACTAAACCATTATTGACGCTGATG…	Bacteria	Bacteroidota	Bacteroidia	Bacteroidales	Marinifilaceae	Marinifilum	NA	0	0	0	0	0	0	0	0	0	0	0	0	0	0	0	0	0	5	0	0	5	0	0	0	12	6	0	17	0	0	0	0	0	0	0	0	0	0	0
8427	#N/A	#N/A	TGAGGAATATTGGTCAATGGACGCAAGTCTGAACCAGCCATGTCGCGTGCAGGATGACGGCCCTATGGGTTGTAAACTGCTTTTTTACAGGAATAAACTTCTCTACGTGTAGGGAACTGAAGGTACTGTATGAATAAGGATCGGCTAACTCCGTGCCAGCAGCCGCGGTAATACGGAGGATTCGAGCGTTATCCGGATTTATTGGGTTTAAAGGGTCCGTAGGCGGGCTAATAAGTCAGTGGTGAAATCCCAGAGCTCAACTCTGGAACTGCCATTGATACTGTTAGTCTTGAATTTAGTTGAGGTGGGCGGAATACGTTATGTAGCGGTGAAATGCATAGATATAACGTAGAACACCGATTGCGAAGGCAGCTCACTAAACTAACATTGACGCTGATG…	Bacteria	Bacteroidota	Bacteroidia	Bacteroidales	Marinifilaceae	Marinifilum	NA	0	0	0	0	0	0	0	0	0	0	0	0	0	0	0	7	0	0	0	1	0	0	0	5	0	4	0	1	0	0	0	0	0	0	0	0	0	5	8
9776	#N/A	#N/A	TTCGCTCCCCACGCTTTCGTCCATCAGCGTCAATAATGGTTTAGTAAGCTGCCTTCGCAATTGGTGTTCTACGTTATATCTATGCATTTCACCGCTACATAACGTATTCCGCCTACCTCAACCATATTCAAGTTCTTCAGTTTCAATGGCAGTTCCAGAGTTGAGCTCTGGGATTTCACCACTGACTTAAAGAACCGCCTACGGACCCTTTAAACCCAATAAATCCGGATAACGCTCGAATCCTCCGTATTACCGCGGCTGCTGGCACGGAGTTAGCCGATCCTTATTCATACAGTACATTCAAACAAATACACGTATCTGCAATTATTCCTGTAAAAAAGCAGTTTACAACCCATAGGGCCGTCATCCTGCACGCGACATGGCTGGTTCAGACTTGCG…	Bacteria	Bacteroidota	Bacteroidia	Bacteroidales	Marinifilaceae	Marinifilum	NA	0	0	0	0	0	0	0	0	0	0	0	0	0	0	0	0	0	0	0	0	0	0	0	0	0	0	0	24	0	0	0	0	0	0	0	0	0	0	0
10864	#N/A	#N/A	TTCGCTACCCACGCTTTCGTCCATCAGCGTCAATATTGACTTAGTAAGCTGCCTTCGCAATTGGTGTTCTGAGAAATATCTACGCATTTCACCGCTACACTTCTCATTCCGCCTACCTCAATCATATTCAAGAGTCCCAGTATCAATGGCTGTTCTACAGTTAAGCTGCAGGCTTTCACCACTGACTTAAGACCCCGCCTACGGACCCTTTAAACCTAATAAATCCGGATAACGCTTGCACCCTCCGTATTACCGCGGCTGCTGGCACGGAGTTAGCCGGTGCTTATTCATTCAGTACATTCAGTTAACTACACGTAGCTAATTTTATTCCTAAATAAAAGCAGTTTACAATTCATAGAACCGTCTTCCTGCACGCGGCATGGCTGGGTCAGAGTTGCC…	Bacteria	Bacteroidota	Bacteroidia	Bacteroidales	Marinifilaceae	NA	NA	0	0	0	0	0	0	0	0	0	0	0	0	0	0	0	0	0	0	0	0	0	0	0	0	0	19	0	0	0	0	0	0	0	0	0	0	0	0	0
14236	#N/A	#N/A	TTCGATACCCACGCTTTCGTGCATCAGTGTCAATGTTAGTATAGTAAGCTGCCTTCGCAATTGGTGTTCTGAGTAATATCTATGCATTTCACCGCTACATTACTCATTCCGCCTACCTCTCCTAAATTCAAGACCCACAGTTTCAAAAGCAGTTTTACCGTTAAGCGGCAAGATTTCACTTCTGACTTATGAGTCCACCTACGCACCCTTTAAACCCAATAAATCCGGATAACGCTTGGATCCTCCGTATTACCGCGGCTGCTGGCACGGAGTTAGCCGATCCTTATTCTTATAGTACCGTCAATACAATACACGTATCGTAATTTCTTCCTATATAAAAGCAGTTTACAACCCATAGGGCAGTCCTCCTGCACGCGAGATGGCTGGTTCAGGCTTGCG…	Bacteria	Bacteroidota	Bacteroidia	Bacteroidales	Marinifilaceae	NA	NA	0	0	0	0	0	0	0	0	0	0	0	0	0	0	0	0	0	0	0	0	0	0	0	0	0	11	0	0	0	0	0	0	0	0	0	0	0	0	0
15395	#N/A	#N/A	TGAGGAATATTGGGCAATGGAGGCAACTCTGACCCAGCCATGCCGCGTGCAGGAAGACGGTTCTATGAATTGTAAACTGCTTTTATTCGGGAATAAACTTAGCTACGTGTAGCTAACTGAATGTACCGAAAGAATAAGCACCGGCTAACTCCGTGCCAGCAGCCGCGGTAATACGGAGGGTGCAAGCGTTATCCGGATTTATTAGGTTTAAAGGGTCCGTAGGCGGGAATTTAAGTCAGTGGTGAAATCTTGCAGCTTAACTGTAAAACAGCCATTGATACTGAATTTCTTGAATTTGATTGAGGTAGGCGGAATGAGAAGTGTAGCGGTGAAATGCGTAGATATTTCTCAGAACACCAATTGCGAAGGCAGCTTACTAAGTCAATATTGACGCTGATG…	Bacteria	Bacteroidota	Bacteroidia	Bacteroidales	Marinifilaceae	NA	NA	0	0	0	0	0	0	0	0	0	0	0	0	0	0	0	0	0	0	0	0	0	0	0	10	0	0	0	0	0	0	0	0	0	0	0	0	0	0	0
21483	#N/A	#N/A	TGAGGAATATTGGTCAATGGTCGAAAGACTGAACCAGCCATGTCGCGTGAAGGATGACGGCCCTATGGGTTGTAAACTTCTTTTGTATGGGAAGAAAAGCAGTTACGTGTAACTGTCTGCCGGTACCATACGAATAAGGATCGGCTAACTCCGTGCCAGCAGCCGCGGTAATACGGAGGATCCAAGCGTTATCCGGATTTATTGGGTTTAAAGGGTGCGTAGGCGGCTCTATAAGTCAGTAGTGAAATCTCGAAGCTCAACTTCGAACGTGCTATTGAAACTGTAGAGCTTGAGTACAGACGAGGCAGGCGGAATGTGTTGTGTAGCGGTGAAATGCTTAGATATAACACAGAACACCGATAGCGAAGGCAGCTTGCCAGACTGTAACTGACGCTGAGG…	Bacteria	Bacteroidota	Bacteroidia	Bacteroidales	Marinifilaceae	NA	NA	0	0	0	0	0	0	0	0	0	0	0	0	0	0	0	0	0	0	0	0	0	0	4	0	0	0	0	0	0	0	0	0	0	0	0	0	0	0	0
2347	#N/A	#N/A	TGAGGAATATTGGTCAATGGTCGAAAGACTGAACCAGCCATGTCGCGTGAAGGATGACGGCCCTATGGGTTGTAAACTTCTTTTGTATGGGAAGAAAAGCAGTTACGTGTAGCTGTCTGCCGGTACCATACGAATAAGGATCGGCTAACTCCGTGCCAGCAGCCGCGGTAATACGGAGGATCCAAGCGTTATCCGGATTTATTGGGTTTAAAGGGTGCGTAGGCGGCTCTATAAGTCAGTAGTGAAATCTCGAAGCTCAACTTCGAACGTGCTATTGAAACTGTAGAGCTTGAGTACAGACGAGGCAGGCGGAATGTGTTGTGTAGCGGTGAAATGCTTAGATATAACACAGAACACCGATAGCGAAGGCAGCTTGCCAGACTGTAACTGACGCTGAGG…	Bacteria	Bacteroidota	Bacteroidia	Bacteroidales	Marinifilaceae	NA	NA	10	4	8	0	0	0	0	0	5	2	11	0	2	6	5	28	0	0	8	0	11	0	0	0	0	5	5	6	0	0	7	0	0	0	0	0	0	0	3
478	#N/A	#N/A	TTCGCTCCCCACGCTTTCGTGCCTCAGCGTCAGTTACAGTCTGGCAAGCTGCCTTCGCTATCGGTGTTCTGTGTTATATCTAAGCATTTCACCGCTACACAACACATTCCGCCTGCCTCGTCTGTACTCAAGCTCTACAGTTTCAATAGCACGTTCGAAGTTGAGCTTCGAGATTTCACTACTGACTTATAGAGCCGCCTACGCACCCTTTAAACCCAATAAATCCGGATAACGCTTGGATCCTCCGTATTACCGCGGCTGCTGGCACGGAGTTAGCCGATCCTTATTCGTATGGTACCGGCAGACAGTTACACGTAACTGCTTTTCTTCCCATACAAAAGAAGTTTACAACCCATAGGGCCGTCATCCTTCACGCGACATGGCTGGTTCAGTCTTTCG…	Bacteria	Bacteroidota	Bacteroidia	Bacteroidales	Marinifilaceae	NA	NA	86	62	52	23	14	84	61	36	65	24	89	47	31	149	69	264	0	23	29	0	27	22	9	144	0	19	23	41	37	0	72	1	20	0	16	0	0	20	30
5618	#N/A	#N/A	TGAGGAATATTGGTCAATGGACGCAAGTCTGAACCAGCCATCTCGCGTGCAGGAGGACGGCCCTATGGGTTGTAAACTGCTTTTATATAGGAAGAAACGTTACTACGTGTAGTAATTTGACGGTACTATAAGAATAAGGATCGGCTAACTCCGTGCCAGCAGCCGCGGTAATACGGAGGATCCAAGCGTTATCCGGATTTATTGGGTTTAAAGGGTGCGTAGGCGGACCTATAAGTCAGAAGTGAAATCTTGCCGCTTAACGGTAAAACTGCTTTTGAAACTGTAGGTCTTGAATTTAGGAGAGGTAGGCGGAATGAGTAATGTAGCGGTGAAATGCATAGATATTACTCAGAACACCAATTGCGAAGGCAGCTTACTATACTAACATTGACGCTGAGG…	Bacteria	Bacteroidota	Bacteroidia	Bacteroidales	Marinifilaceae	NA	NA	0	1	0	2	0	2	0	0	0	0	0	0	0	0	0	0	0	0	2	0	4	0	0	2	0	27	0	9	0	0	6	0	0	0	1	0	0	5	0
798	#N/A	#N/A	TGAGGAATATTGGTCAATGGTCGAAAGACTGAACCAGCCATGTCGCGTGAAGGATGACGGCCCTATGGGTTGTAAACTTCTTTTGTATGGGAAGAAAAGCAGTTACGTGTAACTGTCTGCCGGTACCATACGAATAAGGATCGGCTAACTCCGTGCCAGCAGCCGCGGTAATACGGAGGATCCAAGCGTTATCCGGATTTATTGGGTTTAAAGGGTGCGTAGGCGGCTCTATAAGTCAGTAGTGAAATCTCGAAGCTCAACTTCGAACGTGCTATTGAAACTGTAGAGCTTGAGTACAGACGAGGCAGGCGGAATGTGTTGTGTAGCGGTGAAATGCTTAGATATAACACAGAACACCGATAGCGAAGGCAGCTTGCCAGACTGTAACTGACGCTGAGG…	Bacteria	Bacteroidota	Bacteroidia	Bacteroidales	Marinifilaceae	NA	NA	38	16	28	19	2	17	14	2	16	19	40	19	12	41	25	149	8	18	36	9	30	6	4	52	5	30	6	7	6	0	17	0	4	0	0	0	2	7	2
8881	#N/A	#N/A	TTCGATACCCACGCTTTCGTGCCTCAGCGTCAATGTTAGTATAGTAAGCTGCCTTCGCAATTGGTGTTCTGAGTAATATCTATGCATTTCACCGCTACATTACTCATTCCGCCTACCTCTCCTAAATTCAAGACCTACAGTTTCAAAAGCAGTTTTACCGTTAAGCGGCAAGATTTCACTTCTGACTTATAGGTCCGCCTACGCACCCTTTAAACCCAATAAATCCGGATAACGCTTGGATCCTCCGTATTACCGCGGCTGCTGGCACGGAGTTAGCCGATCCTTATTCTTATAGTACCGTCAAATTACTACACGTAGTAACGTTTCTTCCTATATAAAAGCAGTTTACAACCCATAGGGCCGTCCTCCTGCACGCGAGATGGCTGGTTCAGACTTGCG…	Bacteria	Bacteroidota	Bacteroidia	Bacteroidales	Marinifilaceae	NA	NA	0	0	0	0	0	0	0	0	0	0	0	0	0	0	0	0	0	0	0	0	0	0	0	0	0	28	0	0	0	0	0	0	0	0	0	0	0	0	0
11144	#N/A	#N/A	TGAGGAATATTGGTCAATGGGCGCAAGCCTGAACCAGCCATGTCGCGTGCAGGAAGACGGTCCTATGGATTGTAAACTGCTTTTATACGGGAATAAATAAATCTACGTGTAGATTTTTGAAGGTACCGTATGAATAAGGATCGGCTAACTCCGTGCCAGCAGCCGCGGTAATACGGAGGATCCGAGCGTTATCCGGATTTATTGGGTTTAAAGGGTGCGTAGGCGGACTCATAAGTCAGTGGTGAAATCTTGCAGCTTAACTGTAAAACTGCCATTGATACTGTTAGTCTTGAATTTAGTTGAGGTAGGCGGAATGTATTGTGTAGCGGTGAAATGCATAGATATAATACAGAACACCGATTGCGAAGGCAGCTTACTAAGCTATAATTGACGCTGATG…	Bacteria	Bacteroidota	Bacteroidia	Bacteroidales	Marinilabiliaceae	Labilibacter	marinus	0	0	0	0	0	0	0	0	0	0	0	0	0	0	0	0	0	0	0	0	0	0	0	0	0	18	0	0	0	0	0	0	0	0	0	0	0	0	0
17529	#N/A	#N/A	TGAGGAATATTGGTCAATGGGCGCAAGCCTGAACCAGCCATGTCGCGTGCAGGAAGACGGTCCTATGGATTGTAAACTGCTTTTATACGGGAATAAATAAATCTACGTGTAGATTTTTGAAGGTACCGTATGAATAAGGATCGGCTAACTCCGTGCCAGCAGCCGCGGTAATACGGAGGATCCGAGCGTTATCCGGATTTATTGGGTTTAAAGGGTGCGTAGGCGGACTAATAAGTCAGTGGTGAAATCTTGCAGCTTAACTGTAAAACTGCCATTGATACTGTTAGTCTTGAATTTAGTTGAGGTAGGCGGAATGTATTGTGTAGCGGTGAAATGCATAGATATAATACAGAACACCGATTGCGAAGGCAGCTTACTAAGCTATAATTGACGCTGATG…	Bacteria	Bacteroidota	Bacteroidia	Bacteroidales	Marinilabiliaceae	Labilibacter	marinus	0	0	0	0	0	0	0	0	0	0	0	0	0	0	0	0	0	0	0	0	0	0	0	0	0	7	0	0	0	0	0	0	0	0	0	0	0	0	0
10361	#N/A	#N/A	TTCGCTCCCCACGCTTTCGTGCATCAGCGTCAATTATAGCTTAGTAAGCTGCCTTCGCAATCGGTGTTCTGTATTATATCTATGCATTTCACCGCTACACAATACATTCCGCCTACCTCAACTAAATTCAAGACTAACAGTATCAATGGCAGTTTTACAGTTAAGCTGCAAGATTTCACCACTGACTTATTAGTCCGCCTACGCACCCTTTAAACCCAATAAATCCGGATAACGCTCGGATCCTCCGTATTACCGCGGCTGCTGGCACGGAGTTAGCCGATCCTTATTCATACGGTACCTTCAAAAATCTACACGTAGACTTATTTATTCCCGTATAAAAGCAGTTTACAATCCATAGGACCGTCTTCCTGCACGCGACATGGCTGGTTCAGACTTGCG…	Bacteria	Bacteroidota	Bacteroidia	Bacteroidales	Marinilabiliaceae	Labilibacter	NA	0	0	0	0	0	0	0	0	0	0	0	0	5	0	0	0	0	0	0	0	0	0	0	16	0	0	0	0	0	0	0	0	0	0	0	0	0	0	0
13468	#N/A	#N/A	TGAGGAATATTGGTCAATGGACGCAAGTCTGAACCAGCCATGTCGCGTGCAGGAAGACGGTCCTATGGATTGTAAACTGCTTTTATACGGGAATAAATAAGTCTACGTGTAGATTTTTGAAGGTACCGTATGAATAAGGATCGGCTAACTCCGTGCCAGCAGCCGCGGTAATACGGAGGATCCGAGCGTTATCCGGATTTATTGGGTTTAAAGGGTGCGTAGGCGGACTAATAAGTCAGTGGTGAAATCTTGCAGCTTAACTGTAAAACTGCCATTGATACTGTTAGTCTTGAATTTAGTTGAGGTAGGCGGAATGTATTGTGTAGCGGTGAAATGCATAGATATAATACAGAACACCGATTGCGAAGGCAGCTTACTAAGCTATAATTGACGCTGATG…	Bacteria	Bacteroidota	Bacteroidia	Bacteroidales	Marinilabiliaceae	Labilibacter	NA	0	0	0	0	0	0	0	0	0	0	0	0	0	0	0	0	0	0	0	0	0	0	0	13	0	0	0	0	0	0	0	0	0	0	0	0	0	0	0
15706	#N/A	#N/A	TGAGGAATATTGGTCAATGGGCGAAAGCCTGAACCAGCCATGTCGCGTGTAGGAAGACTGCCCTATGGGTTGTAAACTACTTTTATATGGGAAGAAACTTAGCTACGTGTAGTTAACTGCCGGTACCATATGAATAAGCATCGGCTAACTCCGTGCCAGCAGCCGCGGTAATACGGAGGATGCGAGCGTTATCCGGATTTATTGGGTTTAAAGGGTGCGTAGGCGGACTAATAAGTCAGTGGTGAAATCTTGCAGCTTAACTGTAAAACTGCCATTGATACTGTTAGTCTTGAATTTAGTTGAGGTAGGCGGAATGTATTGTGTAGCGGTGAAATGCATAGATATAATACAGAACACCGATTGCGAAGGCAGCTTACTAAGCTATAATTGACGCTGATG…	Bacteria	Bacteroidota	Bacteroidia	Bacteroidales	Marinilabiliaceae	Labilibacter	NA	0	0	0	0	0	0	0	0	0	0	0	0	0	0	0	0	0	0	0	0	0	0	0	0	0	9	0	0	0	0	0	0	0	0	0	0	0	0	0
6533	#N/A	#N/A	TTCGCTCCCCACGCTTTCGTGCATCAGCGTCAATTATAGCTTAGTAAGCTGCCTTCGCAATCGGTGTTCTGTATTATATCTATGCATTTCACCGCTACACAATACATTCCGCCTACCTCAACTAAATTCAAGACTAACAGTATCAATGGCAGTTTTACAGTTAAGCTGCAAGATTTCACCACTGACTTATGAGTCCGCCTACGCACCCTTTAAACCCAATAAATCCGGATAACGCTCGGATCCTCCGTATTACCGCGGCTGCTGGCACGGAGTTAGCCGATCCTTATTCATACGGTACCTTCAAAAATCTACACGTAGATCTATTTATTCCCGTATAAAAGCAGTTTACAATCCATAGGACCGTCTTCCTGCACGCGACATGGCTGGTTCAGACTTGCG…	Bacteria	Bacteroidota	Bacteroidia	Bacteroidales	Marinilabiliaceae	Labilibacter	NA	0	0	0	0	0	0	0	0	0	0	0	0	0	0	0	0	0	0	0	0	0	0	0	0	0	49	0	0	0	0	0	0	0	0	0	0	0	0	0
6611	#N/A	#N/A	TTCGCTCCCCACGCTTTCGTGCATCAGCGTCAATTATAGCTTAGTAAGCTGCCTTCGCAATCGGTGTTCTGTATTATATCTATGCATTTCACCGCTACACAATACATTCCGCCTACCTCAACTAAATTCAAGACTAACAGTATCAATGGCAGTTTTACAGTTAAGCTGCAAGATTTCACCACTGACTTATTAGTCCGCCTACGCACCCTTTAAACCCAATAAATCCGGATAACGCTCGGATCCTCCGTATTACCGCGGCTGCTGGCACGGAGTTAGCCGATCCTTATTCATACGGTACCTTCAAAAATCTACACGTAGATCTATTTATTCCCGTATAAAAGCAGTTTACAATCCATAGGACCGTCTTCCTGCACGCGACATGGCTGGTTCAGACTTGCG…	Bacteria	Bacteroidota	Bacteroidia	Bacteroidales	Marinilabiliaceae	Labilibacter	NA	0	0	0	0	0	0	0	0	0	0	0	0	0	0	0	0	0	0	0	0	0	0	0	0	0	48	0	0	0	0	0	0	0	0	0	0	0	0	0
8359	#N/A	#N/A	TTCGCTCCCCACGCTTTCGTGCATCAGCGTCAATTATAGCTTAGTAAGCTGCCTTCGCAATCGGTGTTCTGTATTATATCTATGCATTTCACCGCTACACAATACATTCCGCCTACCTCAACTAAATTCAAGACTAACAGTATCAATGGCAGTTTTACAGTTAAGCTGCAAGATTTCACCACTGACTTATGAGTCCGCCTACGCACCCTTTAAACCCAATAAATCCGGATAACGCTCGGATCCTCCGTATTACCGCGGCTGCTGGCACGGAGTTAGCCGATCCTTATTCATACGGTACCTTCAAAAATCTACACGTAGACTTATTTATTCCCGTATAAAAGCAGTTTACAATCCATAGGACCGTCTTCCTGCACGCGACATGGCTGGTTCAGACTTGCG…	Bacteria	Bacteroidota	Bacteroidia	Bacteroidales	Marinilabiliaceae	Labilibacter	NA	0	0	0	0	0	0	0	0	0	0	0	0	0	0	0	0	0	0	0	0	0	0	0	32	0	0	0	0	0	0	0	0	0	0	0	0	0	0	0
22545	#N/A	#N/A	TTTGATACCCACGCTTTCGTGCCTCAGCGTCAGTTGTATCCTAGTAAGCTGCCTTCGCAATTGGTGTTCTGTGTTATATCTAAGCATTTCACCGCTACACAACACATTCCGCTTACCTCGTTTACACTCAAGAACTACAGTTTCAATGGCAATTTTCCAGTTGAGCTGGAAGATTTCACCGCTGACTTGTAGTCCCGCCTACGCACCCTTTAAACCCAATAAATCCGGATAACGCTCGGACCCTCCGTATTACCGCGGCTGCTGGCACGGAGTTAGCCGGTCCTTATTCGATGGGTACATGCAAAAAGACAACTCGTGTCTCACTTTATTCCCCATTAAAAGAAGTTTACAACCCATAGGGCAGTCATCCTTCACGCTACTTGGCTGGTTCAGGCTCTC…	Bacteria	Bacteroidota	Bacteroidia	Bacteroidales	Paludibacteraceae	NA	NA	0	0	0	0	0	0	0	0	0	0	0	0	0	0	0	0	0	0	0	0	4	0	0	0	0	0	0	0	0	0	0	0	0	0	0	0	0	0	0
8879	#N/A	#N/A	TTTGATACCCACGCTTTCGTGCCTCAGCGTCAGTTGTATCCTAGTAAGCTGCCTTCGCAATTGGTGTTCTGTGTTATATCTAAGCATTTCACCGCTACACAACACATTCCGCTTACCTCGTTTACACTCAAGAACTACAGTTTCAATGGCAATTTTCCAGTTGAGCTGGAAGATTTCACCGCTGACTTGTAGTCCCGCCTACGCACCCTTTAAACCCAATAAATCCGGATAACGCTCGGATCCTCCGTATTACCGCGGCTGCTGGCACGGAGTTAGCCGATCCTTATTCATATAGTACATGCAAAATGGAAACGCGTTCCACACTTTATTCCTATATAAAAGAAGTTTACAACCCATAGGGCAGTCTTCCTTCACGCGATTTGGCTGGTTCAGGCTTGC…	Bacteria	Bacteroidota	Bacteroidia	Bacteroidales	Paludibacteraceae	NA	NA	0	0	0	0	0	0	0	0	0	0	0	0	0	0	0	0	0	0	0	0	0	0	0	0	0	28	0	0	0	0	0	0	0	0	0	0	0	0	0
13644	#N/A	#N/A	TTTGATACCCGCACTTTCGAGCCTCAGCGTCAGTTGCACTCCGGACATCTGCCTTCGCGATCGGAGTTCTTCATGATATCTGAGCATTTCACCGCTACACCATGAATTCCAACATCCCTGTGTGCACTCAAGACTTCCAGTTTCAACTGCAGTTCGACGGTTGAGCCGCCGTATTTCACAACTGACTTAAAAGTCCGCCTGCGCTCCCTTTAAACCCAATAAATCCGGATAACGCCTGGACCTTCCGTATTACCGCGGCTGCTGGCACGGAATTAGCCGGTCCTTTTTCTGATGGTACATACAAGGCGGTACACGTACCGCGTTTTATTCCCAACTAAAAGCAGTTTACAACCCGGAGGGCCGTCTTCCTGCACGCTACTTGGCTGGTTCAGACTTGCG…	Bacteria	Bacteroidota	Bacteroidia	Bacteroidales	Prevotellaceae	Alloprevotella	NA	0	0	0	0	0	0	0	0	0	0	0	0	0	0	0	0	0	0	0	0	0	0	0	0	0	0	0	0	0	0	12	0	0	0	0	0	0	0	0
15705	#N/A	#N/A	TTTGATACCCGCACTTTCGAGCCTCAGCGTCAGTTGCACTCCGGGCACATGCCTTCGCGATCGGAGTTCTTCATGATATCTAAGCATTTCACCGCTACACCATGAATTCCAGCACCCCTGCGTGCACTCAAGGCTGACAGTATCAACTGCAATTTCAAGGTTGAGCCCCGAACTTTCACAGCTGACTTACCAGCCCGCCTACGCTCCCTTTAAACCCAATAAATCCGGATAACGCCCGGACCTTCCGTATTACCGCGGCTGCTGGCACGGAATTAGCCGGTCCTTTTTCTGATGGTACATACAATACGGGCTACACGTAACCCCTTTTATTCCCAACTAAAAGCAGTTTACAACCCGGAGGGCCGTCATCCTGCACGCTACTTGGCTGGTTCAGCCTCT…	Bacteria	Bacteroidota	Bacteroidia	Bacteroidales	Prevotellaceae	Alloprevotella	NA	0	0	0	0	0	0	0	0	0	0	0	0	0	0	0	0	0	0	0	0	0	0	0	0	0	9	0	0	0	0	0	0	0	0	0	0	0	0	0
17541	#N/A	#N/A	TGAGGAATATTGGTCAATGGGCGAGAGCCTGAACCAGCCAAGTAGCGTGCAGGATGACGGCCCTATGGGTTGTAAACTGCTTTTATTCGGGAATAAAGTTAGCTACGTGTAGCTATTTGTATGTACCGAAAGAAAAAGGACCGGCTAATTCCGTGCCAGCAGCCGCGGTAATACGGAAGGTCCAGGCGTTATCCGGATTTATTGGGTTTAAAGGGAGCGTAGGCGGGATATTAAGTCAGTTGTGAAAGTTTGAGGCTCAACCTTAAAATTGCAATTGAAACTGGTATTCTTGAGTGCACATAAAGATGGTGGAATTCATGGTGTAGCGGTGAAATGCTTAGATATCATGACGAACTCCAATTGCGAAGGCAGCTATCTGGGGTGCAACTGACGCTGAGG…	Bacteria	Bacteroidota	Bacteroidia	Bacteroidales	Prevotellaceae	Alloprevotella	NA	0	0	0	0	0	0	0	0	0	0	0	0	0	0	0	0	0	0	0	0	0	0	0	0	0	7	0	0	0	0	0	0	0	0	0	0	0	0	0
3430	#N/A	#N/A	TTTGATACCCGCACTTTCGAGCCTCAGCGTCAGTTGCACTCCGGACATCTGCCTTCGCGATCGGAGTTCTTCATGATATCTGAGCATTTCACCGCTACACCATGAATTCCAACATCCCTGTGTGCACTCAAGACTTCCAGTTTCAACTGCAGTTCGACGGTTGAGCCGCCGTATTTCACAACTGACTTAAAAGTCCGCCTGCGCTCCCTTTAAACCCAATAAATCCGGATAACGCCCGGACCTTCCGTATTACCGCGGCTGCTGGCACGGAATTAGCCGGTCCTTTTTCTGATGGTACATACAAGGCGGTACACGTACCGCGTTTTATTCCCAACTAAAAGCAGTTTACAACCCGGAGGGCCGTCATCCTGCACGCTACTTGGCTGGTTCAGACTTGCG…	Bacteria	Bacteroidota	Bacteroidia	Bacteroidales	Prevotellaceae	Alloprevotella	NA	0	0	0	0	0	0	0	0	0	0	0	8	0	0	0	32	0	0	0	0	0	0	0	0	0	39	0	0	0	0	17	0	18	0	2	5	0	7	0
5261	#N/A	#N/A	TGAGGAATATTGGTCAATGGACGCAAGTCTGAACCAGCCAAGTAGCGTGCAGGATGACGGCCCTCCGGGTTGTAAACTGCTTTTAGTTGGGAATAAAACGCGGTACGTGTACCGCCTTGTATGTACCATCAGAAAAAGGACCGGCTAATTCCGTGCCAGCAGCCGCGGTAATACGGAAGGTCCGGGCGTTATCCGGATTTATTGGGTTTAAAGGGAGCGCAGGCGGACTTTTAAGTCAGTTGTGAAATACGGCGGCTCAACCGTCGAACTGCAGTTGAAACTGGAAGTCTTGAGTGCACACAGGGATGTTGGAATTCATGGTGTAGCGGTGAAATGCTCAGATATCATGAAGAACTCCGATCGCGAAGGCAGATGTCCGGAGTGCAACTGACGCTGAGG…	Bacteria	Bacteroidota	Bacteroidia	Bacteroidales	Prevotellaceae	Alloprevotella	NA	0	0	2	0	0	0	0	0	0	0	13	0	0	0	0	8	0	0	0	0	0	0	0	0	0	14	0	0	0	0	14	0	5	0	3	2	0	8	0
7450	#N/A	#N/A	TTTGATACCCGCACTTTCGAGCCTCAGCGTCAGTTGCACTCCGGACATCTGCCTTCGCGATCGGAGTTCTTCATGATATCTGAGCATTTCACCGCTACACCATGAATTCCAACATCCCTGTGTGCACTCAAGACTTCCAGTTTCAACTGCAGTTCGACGGTTGAGCCGCCGTATTTCACAACTGACTTAAAAGTCCGCCTGCGCTCCCTTTAAACCCAATAAATCCGGATAACGCCCGGACCTTCCGTATTACCGCGGCTGCTGGCACGGAATTAGCCGGTCCTTTTTCTGATGGTACATACAAGGCGGTACACGTACCGCGTTTTATTCCCAACTAAAAGCAGTTTACAACCCGGAGGGCCGTCGTCCTGCACGCTACTTGGCTGGTTCAGACTTGCG…	Bacteria	Bacteroidota	Bacteroidia	Bacteroidales	Prevotellaceae	Alloprevotella	NA	0	0	0	0	0	0	0	0	0	0	39	0	0	0	0	0	0	0	0	0	0	0	0	0	0	0	0	0	0	0	0	0	0	0	0	0	0	0	0
8148	#N/A	#N/A	TGAGGAATATTGGTCAATGGACGCAAGTCTGAACCAGCCAAGTAGCGTGCAGGACGACGGCCCTCCGGGTTGTAAACTGCTTTTAGTTGGGAATAAAACGCGGTACGTGTACCGCCTTGTATGTACCATCAGAAAAAGGACCGGCTAATTCCGTGCCAGCAGCCGCGGTAATACGGAAGGTCCGGGCGTTATCCGGATTTATTGGGTTTAAAGGGAGCGCAGGCGGACTTTTAAGTCAGTTGTGAAATACGGCGGCTCAACCGTCGAACTGCAGTTGAAACTGGAAGTCTTGAGTGCACACAGGGATGTTGGAATTCATGGTGTAGCGGTGAAATGCTCAGATATCATGAAGAACTCCGATCGCGAAGGCAGATGTCCGGAGTGCAACTGACGCTGAGG…	Bacteria	Bacteroidota	Bacteroidia	Bacteroidales	Prevotellaceae	Alloprevotella	NA	0	0	0	3	0	0	0	0	0	3	5	0	1	0	0	16	0	3	0	0	0	0	0	0	0	0	0	0	0	0	0	0	0	0	0	0	0	0	0
8184	#N/A	#N/A	TTTGATACCCGCACTTTCGAGCCTCAGCGTCAGTTGCACTCCGGACATCTGCCTTCGCGATCGGAGTTCTTCATGATATCTGAGCATTTCACCGCTACACCATGAATTCCAACATCCCTGTGTGCACTCAAGACTTCCAGTTTCAACTGCAGTTCGACGGTTGAGCCGCCGTATTTCACAACTGACTTAAAAGTCCGCCTGCGCTCCCTTTAAACCCAATAAATCCGGATAACGCCCGGACCTTCCGTATTACCGCGGCTGCTGGCACGGAATTAGCCGGTCCTTTTTCTGATGGTACATACAAGGCGGTACACGTACCGCGTTTTATTCCCAACTAAAAGCAGTTTACAACCCGGAGGGCCGTCTTCCTGCACGCTACTTGGCTGGTTCAGACTTGCG…	Bacteria	Bacteroidota	Bacteroidia	Bacteroidales	Prevotellaceae	Alloprevotella	NA	0	0	0	0	0	0	0	0	0	0	0	0	0	0	0	33	0	0	0	0	0	0	0	0	0	0	0	0	0	0	0	0	0	0	0	0	0	0	0
11084	#N/A	#N/A	TGAGGAATATTGGTCAATGGACGCAAGTCTGAACCAGCCATCCCGCGTGCAGGATGACGGCCCTATGGGTTGTAAACTGCTTTTGTTTGCCAAGAATGGTTACTACGTGTAGTGATTTGACGGTAGCAAATGAATAAGGACCGGCTAACTCCGTGCCAGCAGCCGCGGTAATACGGAGGGTCCAAGCGTTATCCGGATTCATTGGGTTTAAAGGGTGCGCAGGCGGACCTTTAAGTCAGTGGTGAAATCTTGCCGCTTAACGGTAAAATTGCCATTGATACTGAAGGTCTTGAATATGGTTGAGGTAGGCGGAATGTGTTGTGTAGCGGTGAAATGCATAGATATGACACAGAACGCCGATTGCGAAGGCAGCTTACTAAGCCATAATTGACGCTGAGG…	Bacteria	Bacteroidota	Bacteroidia	Bacteroidales	Prolixibacteraceae	Draconibacterium	NA	0	0	0	0	0	0	0	0	0	0	0	0	0	0	0	0	0	0	0	0	0	0	0	0	0	0	0	19	0	0	0	0	0	0	0	0	0	0	0
11749	#N/A	#N/A	TTCGCTCCCCACGCTTTCGTGCCTCAGCGTCAATAATGGCTTAGTAAGCTGCCTTCGCAATCGGCGTTCTGTGTCATATCTATGCATTTCACCGCTACACAACACATTCCGCCTACCTCAACCATATTCAAGAACTTCAGTATCAATGGCAATTTTACCGTTAAGCGGCAAGATTTCACCACTGACTTAAAGCTCCGCCTGCGCACCCTTTAAACCCAATGAATCCGGATAACGCTTGGACCCTCCGTATTACCGCGGCTGCTGGCACGGAGTTAGCCGGTCCTTATTCATTTGCTACCGTCAAATCACTACACGTAGTAACCATTCTTGGCAAACAAAAGCAGTTTACAACCCATAGGGCCGTCATCCTGCACGCGGGATGGCTGGTTCAGACTTGCG…	Bacteria	Bacteroidota	Bacteroidia	Bacteroidales	Prolixibacteraceae	Draconibacterium	NA	0	0	0	0	0	0	0	0	0	0	0	0	0	0	0	0	0	0	0	0	0	0	0	0	0	0	0	17	0	0	0	0	0	0	0	0	0	0	0
21476	#N/A	#N/A	TTCGCTCCCCACGCTTTCGTGCCTCAGCGTCAATAATGGCTTAGTAAGCTGCCTTCGCAATCGGCGTTCTGTGTCATATCTATGCATTTCACCGCTACACAACACATTCCGCCTACCTCAACCATATTCAAGAACTTCAGTATCAATGGCAATTTTACCGTTAAGCGGCAAGATTTCACCACTGACTTAAAGTTCCGCCTGCGCACCCTTTAAACCCAATGAATCCGGATAACGCTTGGACCCTCCGTATTACCGCGGCTGCTGGCACGGAGTTAGCCGGTCCTTATTCATTTGCTACCGTCAAATTACTACACGTAGTAACCATTCTTGGCAAACAAAAGCAGTTTACAACCCATAGGGCCGTCATCCTGCACGCGGGATGGCTGGGTCAGAGTTGCC…	Bacteria	Bacteroidota	Bacteroidia	Bacteroidales	Prolixibacteraceae	Draconibacterium	NA	0	0	0	0	0	0	0	0	0	0	0	0	0	0	0	0	0	0	0	0	0	0	4	0	0	0	0	0	0	0	0	0	0	0	0	0	0	0	0
11755	#N/A	#N/A	TTCGCTCCCCACGCTTTCGTGCCTCAGCGTCAGTAATGGCTTAGTAAGCTGCCTTCGCAATCGGCGTTCTGTGTCATATCTATGCATTTCACCGCTACACAACACATTCCGCCTACCTCAACCATACTCAAGACTCGCAGTATCAATGGCAATTCTACCGTTAAGCGGCAGCATTTCACCACTGACTTACAAGCCCACCTGCGCACCCTTTAAACCCAATGAATCCGGATAACGCTTGCATCCTCCGTATTACCGCGGCTGCTGGCACGGAGTTAGCCGATGCTTATTCCTACGCTACCGGCAACTGATTACTCGTAATCAGGTTTCTTGGCGTAGAAAAGCAGTTTACAACCCATAGGGCCGTCATCCTGCACGCGGGATGGCTGGTTCAGACTCTCG…	Bacteria	Bacteroidota	Bacteroidia	Bacteroidales	Prolixibacteraceae	NA	NA	0	0	0	0	0	0	0	0	0	0	0	0	0	0	0	0	0	0	0	0	0	0	0	0	0	0	0	17	0	0	0	0	0	0	0	0	0	0	0
6604	#N/A	#N/A	TGAGGAATATTGGTCAATGGGCGCGAGCCTGAACCAGCCATCCCGCGTGCAGGATGACGGCCCTATGGGTTGTAAACTGCTTTTCCACGCCAAGAAATCCCCCGACGTGTCGGGGGCTGACGGTAGCGTGGGAATAAGCATCGGCTAACTCCGTGCCAGCAGCCGCGGTAATACGGAGGATGCAAGCGTTATCCGGATTCATTGGGTTTAAAGGGTGCGCAGGCGGGCATTTAAGTCAGTGGTGAAATACTGCCGCTTAACGGTAGAACTGCCATTGATACTGAATGTCTTGAGTATGGTTGAGGTAGGCGGAATGTGTAGTGTAGCGGTGAAATGCATAGATATTACACAGAACTCCGATTGCGAAGGCAGCTTACTAAGCCATAACTGACGCTGAGG…	Bacteria	Bacteroidota	Bacteroidia	Bacteroidales	Prolixibacteraceae	NA	NA	0	0	0	0	0	0	3	0	0	3	0	0	0	0	1	1	0	0	0	0	0	0	0	0	26	0	0	7	0	0	7	0	0	0	0	0	0	0	0
1083	AHE_2584	OM317282	TTCGCTCCCCACGCTTTCGTACCTCAGTGTCAGTTACAGTTTAGTAAGCTGCCTTCGCAATCGGGGTTCTGTGTAATATCTAAGCATTTCACCGCTACACTACACATTCCGCCTACCTCAACTGTACTCAAGCCCAGCAGTATCAATGGCAGTTCTACCGTTAAGCGGCAGGATTTCACCACTGACTTACTGGGCCACCTACGTACCCTTTAAACCCAATGAATCCGGATAACGCTTGCATCCTCCGTATTACCGCGGCTGCTGGCACGGAGTTAGCCGATGCTTATTCCTGCACTACCGTCAAAACACTACACGTAATGTCCATTCTTGGTGCAGAAAAGAAGTTTACAACCCATAGGGCAGTCTTCCTTCACGCGGGATGGCTGGTTCAGGCTTGCG…	Bacteria	Bacteroidota	Bacteroidia	Bacteroidales	Prolixibacteraceae	Sunxiuqinia	NA	15	23	0	8	0	17	36	2	3	62	3	5	0	22	84	8	6	5	7	7	0	0	0	31	125	37	20	84	7	0	0	4	0	0	0	0	14	0	0
1709	#N/A	#N/A	TTCGCTCCCCACGCTTTCGTACCTCAGTGTCAGTTACAGTTTAGTAAGCTGCCTTCGCAATCGGGGTTCTGTGTAATATCTAAGCATTTCACCGCTACACTACACATTCCGCCTACCTCAACTGTACTCAAGCCCAGCAGTATCAATGGCAGTTCTACCGTTAAGCGGCAGGATTTCACCACTGACTTACTGGGCCACCTACGTACCCTTTAAACCCAATGAATCCGGATAACGCTTGCATCCTCCGTATTACCGCGGCTGCTGGCACGGAGTTAGCCGATGCTTATTCCTGCACTACCGTCAAAACCTTACACGTAAGGCCCATTCTTGGTGCAGAAAAGAAGTTTACAACCCATAGGGCCGTCTTCCTTCACGCGGGATGGCTGGTTCAGGCTTGCG…	Bacteria	Bacteroidota	Bacteroidia	Bacteroidales	Prolixibacteraceae	Sunxiuqinia	NA	0	0	0	0	0	0	4	0	2	10	0	0	0	0	30	7	0	0	6	6	4	0	0	13	171	9	0	7	5	0	0	0	0	0	0	11	0	0	0
2973	#N/A	#N/A	TGAGGAATATTGGTCAATGGGCGCAAGCCTGAACCAGCCATCCCGCGTGAAGGAAGACTGCCCTATGGGTTGTAAACTTCTTTTCTGCACCAAGAATGGACATTACGTGTAGTGTTTTGACGGTAGTGCAGGAATAAGCATCGGCTAACTCCGTGCCAGCAGCCGCGGTAATACGGAGGATGCAAGCGTTATCCGGATTCATTGGGTTTAAAGGGTACGTAGGTGGCCCAGTAAGTCAGTGGTGAAATCCTGCCGCTTAACGGTAGAACTGCCATTGATACTGCTGGGCTTGAGTACAGTTGAGGTAGGCGGAATGTGTAGTGTAGCGGTGAAATGCTTAGATATTACACAGAACCCCGATTGCGAAGGCAGCTTACTAAACTGTAACTGACACTGAGG…	Bacteria	Bacteroidota	Bacteroidia	Bacteroidales	Prolixibacteraceae	Sunxiuqinia	NA	0	0	0	1	0	2	9	0	0	14	0	0	3	4	14	4	3	2	0	1	1	1	1	6	44	13	2	20	4	0	0	0	3	0	0	0	8	0	0
5332	#N/A	#N/A	TGAGGAATATTGGTCAATGGGCGCAAGCCTGAACCAGCCATCCCGCGTGAAGGAAGACGGCCCTATGGGTTGTAAACTTCTTTTCTGCACCAAGAATGGGCCTTACGTGTAAGGTTTTGACGGTAGTGCAGGAATAAGCATCGGCTAACTCCGTGCCAGCAGCCGCGGTAATACGGAGGATGCAAGCGTTATCCGGATTCATTGGGTTTAAAGGGTACGTAGGTGGCCCAGTAAGTCAGTGGTGAAATCCTGCCGCTTAACGGTAGAACTGCCATTGATACTGCTGGGCTTGAGTACAGTTGAGGTAGGCGGAATGTGTAGTGTAGCGGTGAAATGCTTAGATATTACACAGAACCCCGATTGCGAAGGCAGCTTACTAAACTGTAACTGACACTGAGG…	Bacteria	Bacteroidota	Bacteroidia	Bacteroidales	Prolixibacteraceae	Sunxiuqinia	NA	0	0	0	0	0	0	3	0	0	0	0	0	0	0	2	4	0	0	0	4	1	0	0	4	44	0	0	1	0	0	0	0	0	0	0	5	0	0	0
14649	#N/A	#N/A	TTTGCTCCCCACGCTTTCGTGCCTCAGCGTCAGATATAGCTTGGTAAGCTGCCTTCGCAATCGGTGTTCTGTATGATCTCTAAGCATTTCACCGCTACACCATACATTCCGCCTACCGCAACTATTCTCTAGTCCAACAGTATCAACGGCAAGACCAATGTTAAGCACTGGCTTTTCACCGCTGACTTATCAAACCGCCTACGCACCCTTTAAACCCAATAATTCCGGATAACGCTTGAATCCTCCGTATTACCGCGGCTGCTGGCACGGAGTTAGCCGATCCTTATTCGTATGATACTTTCAGTCGTCTACACGTAGACGAGTTTACCCTCATACAAAAGCAGTTTACAACTCATAGAGCCGTCATCCTGCACGCGGCATGGCTGGTTCAGACTTGCG…	Bacteria	Bacteroidota	Bacteroidia	Bacteroidales	Rikenellaceae	Alistipes	NA	0	0	0	0	0	0	0	0	0	0	0	0	0	0	0	0	0	0	0	0	0	0	0	11	0	0	0	0	0	0	0	0	0	0	0	0	0	0	0
6523	#N/A	#N/A	TTTGCTACCCACGCTTTCGTGCCTCAACGTCAGATATAGTTTGGTAAGCTGCCTTCGCAATCGGTGTTCTGTATGATCTCTAAGCATTTCACCGCTACACCATACATTCCGCCTACCGCAACTACTCTCTAGCTCGACAGTATCAGAGGCAGTTTCAGGGTTAAGCCCTAATATTTCACCTCTAACTTATCAAACCGCCTACGCACCCTTTAAACCCAATAATTCCGGATAACGCTTGAATCCTCCGTATTACCGCGGCTGCTGGCACGGAGTTAGCCGATCCTTATTCGTATGATACTTTCAGTCACCTACTCGTAGATGAGTTTACCCTCATACAAAAGCAGTTTACAACTCATAGAGCCGTCATCCTGCACGCGGCATGGCTGGTTCAGACTTGCG…	Bacteria	Bacteroidota	Bacteroidia	Bacteroidales	Rikenellaceae	Alistipes	NA	3	0	1	1	0	0	0	0	0	0	10	0	0	0	1	17	0	0	0	0	0	0	0	0	0	0	0	0	0	0	7	0	0	0	0	0	0	6	0
7736	#N/A	#N/A	TTTGCTACCCACGCTTTCGTGCCTCAACGTCAGATATAGTTTGGTAAGCTGCCTTCGCAATCGGTGTTCTGTATGATCTCTAAGCATTTCACCGCTACACCATACATTCCGCCTACCGCAACTACTCTCTAGCTCGACAGTATTAGAGGCAGTTTCAGGGTTAAGCCCTAATATTTCACCTCTAACTTATCAAACCGCCTACGCACCCTTTAAACCCAATAATTCCGGATAACGCTTGAATCCTCCGTATTACCGCGGCTGCTGGCACGGAGTTAGCCGATCCTTATTCGTATGATACTTTCAGTCACCTACTCGTAGATGAGTTTACCCTCATACAAAAGCAGTTTACAACTCATAGAGCCGTCATCCTGCACGCGGCATGGCTGGTTCAGACTTGCG…	Bacteria	Bacteroidota	Bacteroidia	Bacteroidales	Rikenellaceae	Alistipes	NA	0	0	1	2	0	0	0	0	0	0	0	2	0	0	1	14	0	0	2	0	0	0	0	0	0	9	0	0	0	0	5	0	0	0	0	0	0	0	0
8987	#N/A	#N/A	TTTGCTACCCATGCTTTCGTGCCTGAGCGTCAGAGTTAGCTTGGTAAGCTGCCTTCGCAATCGGTGTTCTGTATGATCTCTAAGCATTTCACCGCTACACCATACATTCCGCCTACCGCAACTAATCTCTAGTCCGACAGTATCAGAGGCAGGCTTGGGGTTAAGCCCCAAGTTTTCACCACTGACTTATCAAACCGCCTGCGCACCCTTTAAACCCAATAAATCCGGATAACGCTTGGATCCTCCGTATTACCGCGGCTGCTGGCACGGAGTTAGCCGATCCTTATTCGTATGATACTTTCAGTCACCTACACGTAGGTGAGTTTACCCTCATACAAAAGCAGTTTACAACTCATAGAGCCGTCATCCTGCACGCGGCATGGCTGGTTCAGACTTGCG…	Bacteria	Bacteroidota	Bacteroidia	Bacteroidales	Rikenellaceae	Alistipes	NA	0	0	0	0	0	0	0	0	0	0	0	0	0	0	0	0	0	0	0	0	0	0	0	0	0	0	0	0	0	0	0	0	0	0	0	0	0	0	28
9757	#N/A	#N/A	TTCGATCCCCACACTTTCGTGCCTCAGCGTCAATGCCAGTTTCGTGAGATGCCTTCGCAATTGGTGTTCTGTGTAATCTCTATGCATTTCACCGCTACACTACACATTCCTCCCACGTCATCTGTATTCTAGTCTGCCAGTTTCAATGGCACGTTCGAGGTTGAGCCCCGAAATTTCACCACTGACTTAACAAACCGCCTACGCACCCTTTAAACCCAATAAATCCGGATAACGCTTGCACCCTCCGTATTACCGCGGCTGCTGGCACGGAGTTAGCCGGTGCTTATTCGTAAGATACTTTCATCGACCTACTCGTAGGTCTTATTACTCTCTTACAAAAGAAGTTTAAAATCCATAGGACCGTAATCCTTCACGCGGCATGGCTGGATCAGATTTCCA…	Bacteria	Bacteroidota	Bacteroidia	Bacteroidales	Rikenellaceae	Rikenellaceae RC9 gut group	NA	0	0	0	0	0	0	0	0	0	0	0	0	0	0	0	0	0	0	0	0	0	0	0	0	24	0	0	0	0	0	0	0	0	0	0	0	0	0	0
10596	#N/A	#N/A	TTCGCTACCCACGCTTTCGTGCCTGAGCGTCAATATCGGCTTGGTAAGCTGCCTTCGCGATCGGTGTTCTGTAGCATATCTATGCATTTCACCGCTACATGCTACATTCCGCCTACCTCAACCGTATTCAAGCCCTGCAGTATCAATGGCAGTTCCGAGGTTGAGCCCCGGGATTTCACCACTGACTGACAAGGCCGCCTGCACACCCTTTAAACCCAATAAATCCGGATAACGCTTGCACCCTCCGTATTACCGCGGCTGCTGGCACGGAGTTAGCCGGTGCTTATTCTTATAGTACCTTCAGTCATGTTCACGAACATGAGTTTATTCCTATATAAAAGCAGTTTACAACCCATAAGGCCGTCTTCCTGCACGCGGCATGGCTGGTTCAGACTTGCG…	Bacteria	Bacteroidota	Bacteroidia	Bacteroidetes VC2.1 Bac22	NA	NA	NA	0	0	0	0	0	0	0	0	0	0	4	0	0	0	0	0	0	0	7	0	0	0	0	0	0	0	9	0	0	0	0	0	0	0	0	0	0	0	0
11050	#N/A	#N/A	TTCGCTACCCACGCTTTCGTGCCTGAGCGTCAATATCGGCTTGGTAAGCTGCCTTCGCGATCGGTGTTCTGTAGCATATCTATGCATTTCACCGCTACATGCTACATTCCGCCTACCTCAACCGTATTCAAGACCTGTAGTATCAATGGCAGTTCCGGAGTTGAGCCCCGGGATTTCACCACTGACTGGCAGGTCCGCCTGCGCACCCTTTAAACCCAATAAATCCGGATAACGCTTGCACCCTCCGTATTACCGCGGCTGCTGGCACGGAGTTAGCCGGTGCTTATTCTTACAGTACCTTCAGCCTCGTTCACGAACGAGGGTTTATTCCTGTATAAAAGCAGTTTACAACCCATAAGGCCGTCTTCCTGCACGCGGCATGGCTGGTTCAGGCTTGCG…	Bacteria	Bacteroidota	Bacteroidia	Bacteroidetes VC2.1 Bac22	NA	NA	NA	0	0	0	0	0	0	0	0	0	0	0	0	0	0	0	0	0	0	0	0	0	0	0	19	0	0	0	0	0	0	0	0	0	0	0	0	0	0	0
11149	#N/A	#N/A	TAAGGAATATTGGTCAATGGACGCAAGTCTGAACCAGCCATGCCGCGTGCAGGAAGACGGCCTTATGGGTTGTAAACTGCTTTTATACAGGAATAATTGCTCATACGTGTATGGGCTTGAAGGTACTGTAAGAATAAGCACCGGCTAACTCCGTGCCAGCAGCCGCGGTAATACGGAGGGTGCAAGCGTTATCCGGATTTATTGGGTTTAAAGGGTGCGCAGGCGGATTTGTCAGTCAGTGGTGAAATCCCGAGGCTCAACTTCGGAACTGCCATTGATACTGCAAGTCTTGAATTCGGTTGAAGTAGGCGGAATGTAGCATGTAGCGGTGAAATGCATAGATATGCTACAGAACACCGATCGCGAAGGCAGCTTACTAAGCCGATATTGACGCTCAGG…	Bacteria	Bacteroidota	Bacteroidia	Bacteroidetes VC2.1 Bac22	NA	NA	NA	0	0	0	0	0	0	0	0	0	0	0	0	0	0	0	0	0	0	2	0	0	0	0	7	0	9	0	0	0	0	0	0	0	0	0	0	0	0	0
12658	#N/A	#N/A	TTCGCTACCCACGCTTTCGTGCCTGAGCGTCAGTATTGGTTTAGTGAGCTGCCTTCGCGATCGGTGTTCTGTAGCATATCTATGCATTTCACCGCTACATGCTACATTCCGCCCACTTCAACCAAACTCAAGACCTACAGTATCAATGGCAGTTCCGGAGTTGAGCCCCGGGATTTCACCACTGACTGATAGGTCCGCCTGCGCACCCTTTAAACCCAATAAATCCGGATAACGCTTGGACCCTCCGTATTACCGCGGCTGCTGGCACGGAGTTAGCCGGTCCTTATTCTTATAGTACCTTCAGTCATGTTCACGAACATGAGTTTATTCCTATATAAAAGCAGTTTACAACCCATAGGGCCGTCTTCCTGCACGCGGCATGGCTGGTTCAGACTTGCG…	Bacteria	Bacteroidota	Bacteroidia	Bacteroidetes VC2.1 Bac22	NA	NA	NA	0	0	0	0	0	0	0	0	0	0	0	0	0	0	0	0	0	0	0	0	0	0	0	0	0	14	0	0	0	0	0	0	0	0	0	0	0	0	0
13276	#N/A	#N/A	TTCGCTACCCACGCTTTCGTGCCTGAGCGTCAGTATTGGCTTAGTGAGCTGCCTTCGCGATCGGTGTTCTGTAGCATATCTATGCATTTCACCGCTACATGCTACATTCCGCCCACTTCAACCAAACTCAAGACCTACAGTATCAATGGCAGTTCCGGAGTTGAGCCCCGGGATTTCACCACTGACTGATAGGTCCGCCTGCGCACCCTTTAAACCCAATAAATCCGGATAACGCTTGGACCCTCCGTATTACCGCGGCTGCTGGCACGGAGTTAGCCGGTCCTTATTCGTATAGTACCTTCAGCCCATCTCACGAGATGGGGGTTATTCCTATATAAAAGCAGTTTACAACCCATAAGGCCGTCTTCCTGCACGCGGCATGGCTGGTTCAGGCTTGCG…	Bacteria	Bacteroidota	Bacteroidia	Bacteroidetes VC2.1 Bac22	NA	NA	NA	0	0	0	0	0	0	0	0	0	0	0	0	0	0	0	0	0	0	0	0	0	0	0	0	0	0	13	0	0	0	0	0	0	0	0	0	0	0	0
13518	#N/A	#N/A	TAAGGAATATTGGTCAATGGGCGCAAGCCTGAACCAGCCATGCCGCGTGCAGGAAGACGGCCTTATGGGTTGTAAACTGCTTTTATATAGGAATAAACTCATGTTCGTGAACATGACTGAAGGTACTATAAGAATAAGCACCGGCTAACTCCGTGCCAGCAGCCGCGGTAATACGGAGGGTGCAAGCGTTATCCGGATTTATTGGGTTTAAAGGGTGCGTAGGCGGACCTGCCAGTCAGTGGTGAAATCCCGGGGCTCAACTCCGGAACTGCCATTGATACTACAGGTCTTGAATACGGTTGAGGTAGGCGGAATGTAGCATGTAGCGGTGAAATGCATAGATATGCTACAGAACACCGATCGCGAAGGCAGCTTACCAAGCCGATATTGACGCTCAGG…	Bacteria	Bacteroidota	Bacteroidia	Bacteroidetes VC2.1 Bac22	NA	NA	NA	0	0	0	0	0	0	0	0	0	0	0	0	0	0	0	0	0	0	0	0	0	0	0	0	13	0	0	0	0	0	0	0	0	0	0	0	0	0	0
14635	#N/A	#N/A	TAAGGAATATTGGTCAATGGGCGCAAGCCTGAACCAGCCATGCCGCGTGCAGGAAGACGGCCCTATGGGTTGTAAACTGCTTTTATATAGGAATAAACTCTCGTTCGTGAACGAGACTGAAGGTACTATACGAATAAGGACCGGCTAACTCCGTGCCAGCAGCCGCGGTAATACGGAGGGTCCAAGCGTTATCCGGATTTATTGGGTTTAAAGGGTGCGCAGGCGGACCTATCAGTCAGTGGTGAAATCCCGGGGCTCAACTCCGGAACTGCCATTGATACTGTAGGTCTTGAGTTTGGTTGAAGTGGGCGGAATGTAGCATGTAGCGGTGAAATGCATAGATATGCTACAGAACACCGATCGCGAAGGCAGCTCACTAAACCAATACTGACGCTCAGG…	Bacteria	Bacteroidota	Bacteroidia	Bacteroidetes VC2.1 Bac22	NA	NA	NA	0	0	0	0	0	0	0	0	0	0	0	0	0	0	0	0	0	0	0	0	0	0	0	11	0	0	0	0	0	0	0	0	0	0	0	0	0	0	0
15340	#N/A	#N/A	TAAGGAATATTGGTCAATGGGCGCAAGCCTGAACCAGCCATGCCGCGTGCAGGAAGACGGCCTTATGGGTTGTAAACTGCTTTTATATAGGAATAAACTCCCGAACGTGTTCGGGACTGAAGGTACTATAAGAATAAGGACCGGCTAACTCCGTGCCAGCAGCCGCGGTAATACGGAGGGTCCAAGCGTTATCCGGATTTATTGGGTTTAAAGGGTGCGCAGGCGGACCTATTAGTCAGTGGTGAAATCCCGGGGCTCAACTCCGGAACTGCCATTGATACTGTAGGTCTTGAGTTTGGTTGAAGTGGGCGGAATGTAGCATGTAGCGGTGAAATGCATAGATATGCTACAGAACACCGATCGCGAAGGCAGCTCACTAAACCAATACTGACGCTCAGG…	Bacteria	Bacteroidota	Bacteroidia	Bacteroidetes VC2.1 Bac22	NA	NA	NA	0	0	0	0	0	0	0	0	0	0	0	0	0	0	0	0	0	0	0	0	0	0	0	0	0	0	0	0	0	0	0	0	0	10	0	0	0	0	0
4521	#N/A	#N/A	TTCGCTCCCCACGCTTTCGTGCCTGAGCGTCAATTTTGGCTTAGTGAGCTGCCTTCGCGATCGGTGTTCTGTAGCATATCTAAGCATTTCACCGCTACATGCTACATTCCGCCCACTTCAACCAAATTCAAGACTTCCAGTATCAATGGCAGTTCCGGGGTTGAGCCCCGGGATTTCACCACTGACTTAAAAGTCCGCCTGCGCACCCTTTAAACCCAATGAATCCGGATAACGCTTGCACCCTCCGTATTACCGCGGCTGCTGGCACGGAGTTAGCCGGTGCTTATTCTTTAGGTACCTTCAGCTCCGATCACGATCGGAGGTTTATTCCCTAATAAAAGAAGTTTACAACCCATAAGGCTGTCATCCTTCACGCGGCATGGCTGCGTCAGAGTTGCC…	Bacteria	Bacteroidota	Bacteroidia	Bacteroidetes VC2.1 Bac22	NA	NA	NA	0	0	0	7	1	0	0	0	0	4	5	11	6	6	0	0	2	9	0	0	0	0	9	0	26	0	0	0	0	0	0	0	3	0	0	0	0	0	0
9823	#N/A	#N/A	TTCGCTACCCACGCTTTCGTGCCTGAGCGTCAATATCGGCTTAGTAAGCTGCCTTCGCGATCGGTGTTCTGTAGCATATCTATGCATTTCACCGCTACATGCTACATTCCGCCTACTTCAACCGAATTCAAGACTTGCAGTATCAATGGCAGTTCCGAAGTTGAGCCTCGGGATTTCACCACTGACTGACAAATCCGCCTGCGCACCCTTTAAACCCAATAAATCCGGATAACGCTTGCACCCTCCGTATTACCGCGGCTGCTGGCACGGAGTTAGCCGGTGCTTATTCTTACAGTACCTTCAAGCCCATACACGTATGAGCAATTATTCCTGTATAAAAGCAGTTTACAACCCATAAGGCCGTCTTCCTGCACGCGGCATGGCTGGTTCAGACTTGCG…	Bacteria	Bacteroidota	Bacteroidia	Bacteroidetes VC2.1 Bac22	NA	NA	NA	0	0	0	0	0	0	0	0	0	0	0	0	0	0	0	0	0	0	0	0	0	0	0	0	0	23	0	0	0	0	0	0	0	0	0	0	0	0	0
12502	#N/A	#N/A	TTCGCTCCCCACGCTTTCGTCCCTCAGCGTCAGTAAAGGTATAGTCAGCTGCCTTCGCAATCGGTGTTCTACAGCATATCTACGCATTTCACCGCTACATGCTGTATTCCGCCAACTTCCACCTTACTCAAGACTGACAGTATCAATGGCAGTTCCATGGTTGAGCCATGGGATTTCACCACTGACTTATCAGCCCGCCTGCGGACCCTTTAAACCCAGTGATTCCGGATAACGCTTGCACCCTCCGTATTACCGCGGCTGCTGGCACGGAGTTAGCCGGTGCTTATTCATCAGATACCGTCATTTCTGGAATGAATTCCAGCCGTTCGTCTCTGATAAAAGCAGTTTACAATCCATAGGACATTCTTCCTGCACGCGGGATGGCTGGATCAGGGTTGC…	Bacteria	Bacteroidota	Bacteroidia	Chitinophagales	37-13	NA	NA	0	0	0	0	0	0	0	0	0	0	0	0	0	0	0	0	0	0	0	0	0	0	0	15	0	0	0	0	0	0	0	0	0	0	0	0	0	0	0
9216	#N/A	#N/A	TTCGCTACCCACGCTTTCGTGCCTCAGCGTCAATGTTCGTTCAGCCAGCTGCCTACGCAATCGGTGTTCTATATCATATCTATGCATTTCACCGCTACATGATATATTCCGCCAACCTCAACGAAATTCAAGATAAATAGTATCAAAGGCAGTTTCCGAGTTGAGCTCGGAGATTTCACCTCTGACTTAAATATCCGCCTACACACCCTTTAAACCCAGTAAATCCGGATAACGCTTGCACCCTCCGTATTACCGCGGCTGCTGGCACGGAGTTAGCCGGTGCTTATTCATATGGTACCGTCGGATACAGTAGAAACCGTACTTTTCTTCCCATATAAAAGAAGTTTACAACCCAGAAGGCTGTCATCCTCCACGCGGCATGGCTGGTTCAGACTTGCG…	Bacteria	Bacteroidota	Bacteroidia	Chitinophagales	Chitinophagaceae	Edaphobaculum	NA	0	0	0	0	0	0	0	0	0	0	0	0	0	0	27	0	0	0	0	0	0	0	0	0	0	0	0	0	0	0	0	0	0	0	0	0	0	0	0
1858	#N/A	#N/A	TAAGGAATATTGGTCAATGGACGAAAGTCTGAACCAGCCATGCCGCGTGAAGGATTAAGGTCCTCTGGATTGTAAACTTCTTTTATATGGGAAGAAAAAAGGGCATTATTGCTCACTTGACGGTACTATATGAATAAGCACCGGCTAACTCCGTGCCAGCAGCCGCGGTAATACGGAGGGTGCAAGCGTTATCCGGATTCACTGGGTTTAAAGGGTGCGTAGGCGGATAGGTAAGTCAGTGGTGAAATCTCGGAGCTTAACTCCGAAACTGCCATTGATACTATTTATCTTGAATATTGTGGAGGTTTGCGGAATATGTCATGTAGCGGTGAAATGCTTAGATATGACATAGAACACCTATTGCGAAGGCAGCAGGCTACACATATATTGACGCTGAGG…	Bacteria	Bacteroidota	Bacteroidia	Chitinophagales	Chitinophagaceae	Sediminibacterium	NA	0	0	0	63	0	0	0	0	3	0	0	122	0	0	0	0	18	0	0	0	0	33	0	0	0	0	56	0	0	0	0	0	0	0	0	9	0	0	0
1866	#N/A	#N/A	TTTGATCCCCACGCTTTCGTGCCTCAGCGTCAATATATGTGTAGCCTGCTGCCTTCGCAATAGGTGTTCTATGTCATATCTAAGCATTTCACCGCTACATGACATATTCCGCAAACCTCCACAATATTCAAGATAAATAGTATCAATGGCAGTTTCGGAGTTAAGCTCCGAGATTTCACCACTGACTTACCTATCCGCCTACGCACCCTTTAAACCCAGTGAATCCGGATAACGCTTGCACCCTCCGTATTACCGCGGCTGCTGGCACGGAGTTAGCCGGTGCTTATTCATATAGTACCGTCAAGTGAGCAATAATGCCCTTTTTTCTTCCCATATAAAAGAAGTTTACAATCCAGAGGACCTTAATCCTTCACGCGGCATGGCTGGTTCAGACTTTCG…	Bacteria	Bacteroidota	Bacteroidia	Chitinophagales	Chitinophagaceae	Sediminibacterium	NA	0	0	0	33	0	0	0	0	0	2	0	135	0	0	0	0	19	0	0	0	0	21	0	0	0	0	60	0	0	0	0	0	0	0	0	33	0	0	0
21618	#N/A	#N/A	TGAGGAATATTGGTCAATGGACGAAAGTCTGAACCAGCCATGCCGCGTGGAGGATGAAGGTCCTCTGGATTGTAAACTTCTTTTATTAGGGAAGAAACCCAAGATTTCTATCTTGGTTGACGGTACCTAACGAATAAGCACCGGCTAACTCCGTGCCAGCAGCCGCGGTAATACGGAGGGTGCAAGCGTTATCCGGATTTACTGGGTTTAAAGGGTGCGTAGGTGGACTTTTAAGTCAGTGGTGAAATCCCGAAGCTCAACTTCGGAACTGCCATTGATACTATTAGTCTTGAATTCTGCGGAGGTTAGCGGAATAAATCATGTAGCGGTGAAATGCTTAGATATGATTTAGAACACCGATTGCGAAGGCAGCTAACTACACAGATATTGACACTGAGG…	Bacteria	Bacteroidota	Bacteroidia	Chitinophagales	Chitinophagaceae	Taibaiella	NA	0	0	0	0	0	0	0	0	0	0	0	0	0	0	0	0	0	0	0	0	0	0	0	0	0	0	0	0	0	0	0	0	0	0	4	0	0	0	0
10136	#N/A	#N/A	TTCGCTCCCCACGCTTTCGTGCATGAGCGTCAGTAATGGTTTAGTAAGCTGCCTTCGCAATTGGTGTTCTACAACATATCTATGCATTTCACCGCTACATGTTGTATTCCGCCTACCTCTGCCATACTCAAGTGATTCAGTTTCAATGGCAGTTCTACAGTTGAGCTGTAGGCTTTCACCACTGACTTAATTCACCGCCTGCGCACCCTTTAAACCCAGTAAATCCGGATAACGCTTGCACCCTCCGTATTACCGCGGCTGCTGGCACGGAGTTAGCCGGTGCTTATTCATTAGGTACCGTCAAGTCTAGATAAATCTAAAGTTTTCTTCTCTAATAAAAGCAGTTTACAACCCAGAGGGCCTTATTCCTGCACGCGGGATGGCTGGATCAGACTTGCG…	Bacteria	Bacteroidota	Bacteroidia	Chitinophagales	NA	NA	NA	0	0	0	0	0	0	0	0	0	0	0	0	0	0	0	0	0	0	0	0	0	0	0	0	0	0	0	0	0	0	0	0	0	0	0	0	0	22	0
10661	#N/A	#N/A	TTCGCTCCCCACGCTTTCGTGCCTGAGCGTCAGTAATGGTTTAGTAAGCTGCCTTCGCAATCGGTGTTCTACAACATATCTATGCATTTCACCGCTACATGTTGTATTCCGCCTACCTCTTCCACACTCAAGTAATTCAGTTTCAATGGCAGTTCTACAGTTGAGCTGTAGGCTTTCACCACTGACTTAAATTACCGCCTGCGCACCCTTTAAACCCAGTAAATCCGGATAACGCTTGCACCCTCCGTATTACCGCGGCTGCTGGCACGGAGTTAGCCGGTGCTTATTCATTAGATACCGTCAAGATCTCATAAATGAGATGTTTTCTTCTCTAATAAAAGCAGTTTACAACCCAGAGGGCCTTAATCCTGCACGCGGGATGGCTGGATCAGACTTGCG…	Bacteria	Bacteroidota	Bacteroidia	Chitinophagales	NA	NA	NA	0	0	0	0	0	0	0	0	0	0	0	0	0	0	0	5	0	2	0	0	0	0	0	0	0	0	0	0	0	0	0	0	0	0	0	0	0	13	0
11387	#N/A	#N/A	TTCGCTACCCACGCTTTCGTGCCTGAGCGTCAGTATTGCCATAGAAATCTGCCTTCGCAATCGGTGTTCTGCGTAATATCTATGCATTTCACCGCTACACTACGCATTCCAACTTCCTCTGACATACTCAAGTTTACCAGTATCAATGGCGGGTATCCGGTTAAGCCGGACGATTTCACCACTAACTTAATAAACCGCCTGCGCACCCTTTAAACCCAATAAATCCGGACAACGCTTGCACCCTACGTATTACCGCGGCTGCTGGCACGTAGTTAGCCGGTGCTTATTCTTGAGGTACCTACAAAAGTTCGTATAGAACTCCATTAGTCCCACATAAAAGCAGTTTACAACCCAGAGGGCCGTCTTCCTGCACGCGGCATGGCTGGTTCAGGGTTGCCC…	Bacteria	Bacteroidota	Bacteroidia	Chitinophagales	NA	NA	NA	0	0	0	0	0	0	0	0	0	0	0	0	0	0	0	0	0	0	0	0	0	0	0	0	18	0	0	0	0	0	0	0	0	0	0	0	0	0	0
11581	#N/A	#N/A	TAAGGAATATTGGTCAATGGAGGCAACTCTGAACCAGCCATGCCGCGTGCAGGATGAAGGCCCTCTGGGTTGTAAACTGCTTTTGCTAGGGAATAAACTTCTTGATTTATTGAGAACTGAAGGTACCTAGAGAATAAGCACCGGCTAACTCCGTGCCAGCAGCCGCGGTAATACGGAGGGTGCAAGCGTTATCCGGAATCACTGGGTTTAAAGGGTGCGCAGGCGGAATAATAAGTCAGTGGTGAAAGGTTACAGCTTAACTGTAAGACTGCCATTGATACTGTTATTCTTGAATATAGTCGAGGTGGGCGGAATGTGTCATGTAGCGGTGAAATGCATAGATATGACACAGAACACCGATTGCGAAGGCAGCTTGCTAGACTATTATTGACGCTGAGG…	Bacteria	Bacteroidota	Bacteroidia	Chitinophagales	NA	NA	NA	0	0	0	0	0	0	0	0	0	0	0	0	0	0	0	2	0	0	0	0	0	0	0	0	0	0	11	2	0	0	0	0	0	0	0	0	0	2	0
11671	#N/A	#N/A	TTCGCTCCCCACGCTTTCGTCCCTTAGCGTCAGATATAGCTTAGTAAGCTGCCTTCGCAATCGGTGTTCTACAGCATATCTACGCATTTCACCGCTACATGCTGTATTCCGCCTACCTCAACTATTCTCAAGAATGGCAGTATCAATGGCAGTTCCGAAGTTGAGCTTCGGGCTTTCACCACTGACTTACCGTCCCGCCTGCGGACCCTTTAAACCCAGTAAATCCGGATAACGCTTGCACCCTCCGTATTACCGCGGCTGCTGGCACGGAGTTAGCCGGTGCTTATTCCTAAGGTACCGTCTCTCTCGGGATAAATCCCAAGCACTCTTCCCTTATAAAAGCAGTTTACAACCCATAGGGCAGTCATCCTGCACGCGGCGTGGCTGGTTCAGGGTTGC…	Bacteria	Bacteroidota	Bacteroidia	Chitinophagales	NA	NA	NA	0	0	0	0	0	0	0	0	0	0	0	0	0	0	0	0	0	0	0	0	0	0	0	0	0	0	0	0	0	0	0	0	0	0	0	0	0	0	17
12060	#N/A	#N/A	TTCGCTCCCCACGCTTTCGTGCATCAGCGTCAATAAGAGTCTAGCCAGCTGCCTTCGCAATCGGTGTTCTGTAACATATCTATGCATTTCACCGCTACACGTTACATTCCGCCAACCTCGACTCTATTCAAGACAATCAGTATCAATGGCAGTTCCGGGGTTGAGCCCCGGGCTTTCACCACTGACTTAATTGTCCGCCTACGCACCCTTTAAACCCAGTAAATCCGGATAACGCTTGCACCCTCCGTATTACCGCGGCTGCTGGCACGGAGTTAGCCGGTGCTTATTCTTGAGATACCGTCAGCCTCGGATAAATCCAAGGGTTTCTTCTCTCATAAAAGCAGTTTACAACCCAGAGGGCCTTCATCCTGCACGCGGCATGGCTGGATCAGGCTTGCG…	Bacteria	Bacteroidota	Bacteroidia	Chitinophagales	NA	NA	NA	0	0	0	0	0	0	0	0	0	0	0	0	0	0	0	0	0	0	0	0	0	0	0	16	0	0	0	0	0	0	0	0	0	0	0	0	0	0	0
12437	#N/A	#N/A	TTCGCTCCCCACGCTTTCGTGCCTGAGCGTCAGTAATGGTTTAGTAAGCTGCCTTCGCAATCGGTGTTCTACAACATATCTATGCATTTCACCGCTACATGTTGTATTCCGCCTACCTCTTCCACACTCAAGTAATTCAGTTTCAATGGCAGTTCTACAGTTGAGCTGTAGGCTTTCACCACTGACTTAAATTACCGCCTGCGCACCCTTTAAACCCAGTAAATCCGGATAACGCTTGCACCCTCCGTATTACCGCGGCTGCTGGCACGGAGTTAGCCGGTGCTTATTCATTAGATACCGTCAAGAGCAGATGAATCTGCTGTTTTCTTCTCTAATAAAAGCAGTTTACAACCCAGAGGGCCTTAATCCTGCACGCGGGATGGCTGGATCAGACTTGCG…	Bacteria	Bacteroidota	Bacteroidia	Chitinophagales	NA	NA	NA	0	0	0	0	0	0	0	0	0	0	0	0	0	0	0	0	0	0	0	0	0	0	0	0	0	0	0	0	0	0	0	0	0	0	0	0	0	0	15
13061	#N/A	#N/A	TAGGGAATATTGGACAATGGAGGCAACTCTGATCCAGCCATGCCGCGTGAAGGAAGACGGTTCTCTGAATTGTAAACTTCTTTTAGCAGGGAATAAACCTATCCTATATGGGTAGTTGAAGGTACCTGCAGAATAAGCACCGGCTAACTCCGTGCCAGCAGCCGCGGTAATACGGAGGGTGCAAGCGTTGTCCGGATTTATTGGGTTTAAAGGGTGCGTAGGCGGACTAATAAGTCAGTGGTGAAATGTTACGGCTTAACCGTAAACGGTCCATTGATACTGTTGGTCTTGAGTATGTTCGAGGTACTTGGAATGCGTAGTGTAGCGGTGAAATGCATAGATATTACGCAGAACACCAATTGCGAAGGCAGAGTACTGGGACATAACTGACGCTGAGGC…	Bacteria	Bacteroidota	Bacteroidia	Chitinophagales	NA	NA	NA	0	0	0	0	0	0	0	0	0	0	0	0	0	0	0	0	0	0	0	0	0	0	0	0	0	0	0	0	0	14	0	0	0	0	0	0	0	0	0
13278	#N/A	#N/A	TAAGGAATATTGGACAATGGGCGGAAGCCTGATCCAGCCATCCCGCGTGCAGGAAGACGGTTCTATGAATTGTAAACTGCTTTTATCAGAGACGAAAAGCTTGCATTTATGCAAGAATCGACGGTATCTGATGAATAAGCACCGGCTAACTCCGTGCCAGCAGCCGCGGTAATACGGAGGGTGCAAGCGTTATCCGGAATTACTGGGTTTAAAGGGTCCGCAGGCGGGCTGATAAGTCAGTGGTGAAATCCTACGGCTCAACCGTAGAACTGCCATTGATACTGTTAGTCTTGAGTAAGGTGGAAGTTGGCGGAATACAGCATGTAGCGGTGAAATGCGTAGATATGCTGTAGAACACCGATTGCGAAGGCAGCTGACTATACCTTTACTGACGCTGAG…	Bacteria	Bacteroidota	Bacteroidia	Chitinophagales	NA	NA	NA	0	0	0	0	0	0	0	0	0	0	0	0	0	0	0	0	0	0	0	0	0	0	0	0	0	0	13	0	0	0	0	0	0	0	0	0	0	0	0
13279	#N/A	#N/A	TAAGGAATATTGGACAATGGGCGCAAGCCTGATCCAGCCATCCCGCGTGCAGGATGACTGCCCTCTGGGTTGTAAACTGCTTTTATCAGGGAAGAATGGTTTCGACTTATCGAGAAGATGACGGTACCTGATGAATAAGCACCGGCTAACTCCGTGCCAGCAGCCGCGGTAATACGGAGGGTGCAAGCGTTATCCGGATTTACTGGGTTTAAAGGGTCCGCAGGCGGACTTCTAAGTCAGTGGTGAAAGCCCAGAGCTCAACTCTGGAACTGCCATTGATACTGGAGGTCTTGAGTGCAGTAGAGGTTGGCGGAATGTAGCATGTAGCGGTGAAATGCGTAGATATGCTACAGAACACCGATTGCGAAGGCAGCTGACTATACTGTAACTGACGCTGAG…	Bacteria	Bacteroidota	Bacteroidia	Chitinophagales	NA	NA	NA	0	0	0	0	0	0	0	0	0	0	0	0	0	0	0	0	0	0	0	0	0	0	0	0	0	0	13	0	0	0	0	0	0	0	0	0	0	0	0
13473	#N/A	#N/A	TTCGCTCCCCACGCTTTCGTCTCTCAGCGTCAATCGTAGTTTAGTCAGCTGCCTTCGCAATCGGTGTTCTGTAGCATATCTATGCATTTCACCGCTACATGCTACATTCCGCCAACCTCAACTACATTCAAGACTATCAGTTTCTATGGCAGCATTAATGTTTAGCATCAATATTTCACCACTGACTTAATAGCCCGCCTACAGACCCTTTAAACCCAGTAAATCCGGATAACGCTTGCACCCTCCGTATTACCGCGGCTGCTGGCACGGAGTTAGCCGGTGCTTATTCTTTAGGTACCGTCTAGTCACTTCATAACAAATGACCTTCTTCCCTAACAAAAGTCTTTTACGATTCATAGAACCTTAATCAGACACGCGGGATGGCTGGATCAGGGTTCC…	Bacteria	Bacteroidota	Bacteroidia	Chitinophagales	NA	NA	NA	0	0	0	0	0	0	0	0	0	0	0	0	0	0	0	0	0	0	0	0	0	0	0	13	0	0	0	0	0	0	0	0	0	0	0	0	0	0	0
13841	#N/A	#N/A	TTCGCTCCCCACGCTTTCGTGCCTCAGCGTCAGTTATGTCTTAGAAGTCTGCCTTCGCAATCGGTATTCTGCGTGATATCTATGCATTTCACCGCTACACCACGCATTCTAACTCCCTCAGACATACTCAAGTCTCCCAGTTTCCATGGCGGATATCCCGTTAAGCGGGAAGATTTCACCACGAACTTAAAAGACCGCCTACGCACCCTTTAAACCCAATAAATCCGGACAACGCTTGCACCCTACGTGTTACCGCGGCTGCTGGCACGTAGTTAGCCGGTGCTTATTCCTAAGGTACCTGCAAAATTGCATATAGCAACTCTTTAGTCCCCCAGAAAAGCAGTTTACGACCCAGAGGGCCTTCTTCCTCCACGCGGCATGGCTGGTTCAGGGTTGCCC…	Bacteria	Bacteroidota	Bacteroidia	Chitinophagales	NA	NA	NA	0	0	0	0	0	0	0	0	0	0	0	0	0	0	0	0	0	0	0	0	0	0	0	0	0	0	12	0	0	0	0	0	0	0	0	0	0	0	0
15394	#N/A	#N/A	TGAGGAATATTGGACAATGGGCGCAAGCCTGATCCAGCCATGCCGCGTGGAGGAAGAAGGTTCTCTGAATCGTAAACTCCTTTTGTCAGGGAATAAAGACGTGCTATATGCATGTTTGTAGGTACCTGAAGAATAAGCACCGGCTAACTACGTGCCAGCAGCCGCGGTAATACGTAGGGTGCAAGCGTTGTCCGGATTTATTGGGTTTAAAGGGTGCGCAGGCGGTTGATTAAGTTAGTGGTGAAATTGCCCCGCTTAACGGGGTACCCGCCATTGATACTGCTCAACTTGAGTGCGTCTGAGGAGGTTGGAATGCGTGGTGTAGCGGTGAAATGCATAGATATCACGCAGAACACCGATTGCGAAGGCAGACCTCTAAGGCGCAACTGACGCTGAGGC…	Bacteria	Bacteroidota	Bacteroidia	Chitinophagales	NA	NA	NA	0	0	0	0	0	0	0	0	0	0	0	0	0	0	0	0	0	0	0	0	0	0	0	10	0	0	0	0	0	0	0	0	0	0	0	0	0	0	0
15403	#N/A	#N/A	TTCGCTCCCCACGCTTTCGTGCATGAGCGTCAGTAATGGTTTAGTAAGCTGCCTTCGCAATTGGTGTTCTACAACATATCTATGCATTTCACCGCTACATGTTGTATTCCGCCTACCTCTGCCATACTCAAGTGATTCAGTTTCAATGGCAGTTCTACAGTTGAGCTGTAGGCTTTCACCACTGACTTAATTCACCGCCTGCGCACCCTTTAAACCCAGTAAATCCGGATAACGCTTGCACCCTCCGTATTACCGCGGCTGCTGGCACGGAGTTAGCCGGTGCTTATTCATTAGGTACCGTCAAGTCTAGATAAATCTAAAGTTTTCTTCTCTAATAAAAGCAGTTTACAACCCAGAGGGCCTTATTCCTGCACGCGGAATGGCTGGATCAGACTTGCG…	Bacteria	Bacteroidota	Bacteroidia	Chitinophagales	NA	NA	NA	0	0	0	0	0	0	0	0	0	0	0	0	0	0	0	0	0	0	0	0	0	0	0	10	0	0	0	0	0	0	0	0	0	0	0	0	0	0	0
16267	#N/A	#N/A	TTCGCTCCCCACGCTTTCGTGCCTCAGCGTCAGTTATGTCTTAGAAATCTGCCTTCGCAATCGGTATTCTGCGTGATATCTATGCATTTCACCGCTACACCACGCATTCTAATTTCCTCAGACATACTCAAGTCTGCCAGTATCCATGGCGGGTATCTCGTTAAGCGAGACGCTTTCACCACAAACTTAACAAACCGCCTGCGCACCCTTTAAACCCAATAAATCCGGACAACGCTTGCACCCTACGTGTTACCGCGGCTGCTGGCACGTAGTTAGCCGGTGCTTATTCCTAAGGTACCTGCAAATGTGCCTATAGCACATAGTTAGTCCCTCAGAAAAGCAGTTTACGACCCAGAGGGCCTTCTTCCTCCACGCGGCATGGCTGGTTCAGGGTTGCCC…	Bacteria	Bacteroidota	Bacteroidia	Chitinophagales	NA	NA	NA	0	0	0	0	0	0	0	0	0	0	0	0	0	0	0	0	0	0	0	0	0	0	0	9	0	0	0	0	0	0	0	0	0	0	0	0	0	0	0
2745	#N/A	#N/A	TTCGCTACCCACGCTTTCGTGCATCAGCGTCAATAAAGGTCTAGCCAGCTGCCTTCGCAATTGGTGTTCTGTAACATATCTATGCATTTCACCGCTACATGTTACATTCCGCCAGCCTCGTCCTTATTCAAGACAGTCAGTATCAATGGCAATTCTGATGGTTGAGCCACAGCATTTCACCACTGACTTAATTGTCCGCCTACGCACCCTTTAAACCCAATAAATCCGGATAACGCTTGCACCCTCCGTATTACCGCGGCTGCTGGCACGGAGTTAGCCGGTGCTTATTCCTGCAATACCGTCATACACCCATAAATGGATGCCATTCTTCTTGCAGAAAAGTAGTTTACAACCCATAGGGCAGTCGTCCTACACGCGGGATGGCTGGGTCAGAGTTGC…	Bacteria	Bacteroidota	Bacteroidia	Chitinophagales	NA	NA	NA	0	0	0	0	0	0	0	0	0	0	0	0	0	0	0	0	0	0	0	3	0	0	0	0	0	10	28	91	0	0	0	0	0	0	0	7	0	5	19
3287	#N/A	#N/A	TTCGCTACCCACGCTTTCGTCCATCAGCGTCAGTAATAGTCTAGTCAGCTGCCTTCGCAATCGGTGTTCTGTAACATATCTACGCATTTCACCGCTACATGTTACATTCCGCCAACCTCTACTATACTCTAGCCAAACAGTATCAATGGCAGTTCTCCAGTTAAGCTCGAGAATTTCACCACTGACTTATCTAACCGCCTGCGGACCCTTTAAACCCAGTGAATCCGGATAACGCTTGCACCCTCCGTATTACCGCGGCTGCTGGCACGGAGTTAGCCGGTGCTTATTCATCAAGTACCGTCACAGCTCTCTTAATGAGAACCTTTCTTCCTTGATAAAAGTAGTTTACAATCCATAGAACCTTCATCCTACACGCGGGATGGCTGGATCAGAGTTGCC…	Bacteria	Bacteroidota	Bacteroidia	Chitinophagales	NA	NA	NA	0	0	0	0	0	7	0	0	0	0	0	0	0	0	0	0	0	18	0	0	0	4	0	26	0	0	4	61	0	0	0	0	0	0	0	0	0	16	4
3424	#N/A	#N/A	TTCGCTACCCACGCTTTCGTCCATTAGCGTCAGATTTAGCCTTGCAAGCTGCCTTCGCAATTGGTGTTCTGAAGCATCTCTATGCATTTCACCGCTACATGCTTCATTCCGCCTACATCTACTAATCTCAAGACTATCAGTTTCTATGGCAGTTCCATCGTTTAGCGATGGGATTTCACCACTGACTTAATAGCCAACCTGCGGACCCTTTAAACCCAGTGATTCCGGATAACGCTTGCACCCTCCGTATTACCGCGGCTGCTGGCACGGAGTTAGCCGGTGCTTATTCATCAAGTACCGTCAATTAAAGCATAAATGCCCTAAATTCTTCCTTGATAAAAGAGGTTTACAACCCAGAGGGCAGTCATCCCTCACGCGGCGTGGCTGGTTCAGGGTTGC…	Bacteria	Bacteroidota	Bacteroidia	Chitinophagales	NA	NA	NA	0	0	0	0	0	0	0	0	0	0	0	0	4	0	0	0	0	0	0	0	0	3	0	0	0	0	34	0	0	0	0	0	0	0	0	0	0	82	10
3426	#N/A	#N/A	TTCGCTCCCCACGCTTTCGTGCATGAGCGTCAGTAATGGTTTAGTAAGCTGCCTTCGCAATCGGTGTTCTGAGTCATATCTATGCATTTCACCGCTACATGACTCATTCCGCCTACCTCTACCACACTCAAGTAATCCAGTATCAATGGCAGTTCTACAGTTGAGCTGTAGGCTTTCACCACTGACTTAAATTACCGCCTGCGCACCCTTTAAACCCAGTAAATCCGGATAACGCTTGCACCCTCCGTATTACCGCGGCTGCTGGCACGGAGTTAGCCGGTGCTTATTCATATACTACCGTCAAGATCTCATAAATGAAACGTTTTCTTGGTATATAAAAGCAGTTTACAACCCAGAGGGCCTTAATCCTGCACGCGGGATGGCTGGATCAGACTTGCG…	Bacteria	Bacteroidota	Bacteroidia	Chitinophagales	NA	NA	NA	0	0	0	0	0	0	0	0	0	0	0	0	0	0	0	0	0	0	0	0	0	0	0	0	0	0	0	0	0	0	0	0	0	0	0	0	0	0	133
3939	#N/A	#N/A	TTCGCTACCCACGCTTTCGTGCCTCAGCGTCAGTTACGCCCTAGAGATCTGCCTTCGCAATCGGTATTCTGCGTGATATCTATGCATTTCACCGCTACACCACGCATTCTAATCTCCTCAGACGTACTCAAGTTCTCCAGTATCAATGGCGGGTATCCGGTTAAGCCGGACGATTTCACCACTAACTTAAAGAACCGCCTGCGCACCCTTTAAACCCAATAAATCCGGACAACGCTTGCACCCTACGTATTACCGCGGCTGCTGGCACGTAGTTAGCCGGTGCTTATTCTTCTGGTACCTACAAGCCTGCGTATAGCAGGATATTATTCCCAGATAAAAGCAGTTTACAACCCAGAGGGCTGTCGTCCTGCACGCGGCATGGCTGGTTCAGGGTTGCCC…	Bacteria	Bacteroidota	Bacteroidia	Chitinophagales	NA	NA	NA	0	0	0	0	0	0	0	0	0	0	0	0	0	0	0	0	0	0	0	0	0	0	0	19	9	0	63	19	0	0	0	0	0	0	0	0	0	0	0
4177	#N/A	#N/A	TTCGCTACCCACGCTTTCGTGCCTCAGCGTCAATAATAGTCTAGCAAGCTGCCTTCGCAATCGGTGTTCTGTGTCATATCTATGCATTTCACCGCTACATGACACATTCCGCCCACCTCGACTATATTCAAGAATAACAGTATCAATGGCAGTCTTACAGTTAAGCTGTAACCTTTCACCACTGACTTATTATTCCGCCTGCGCACCCTTTAAACCCAGTGATTCCGGATAACGCTTGCACCCTCCGTATTACCGCGGCTGCTGGCACGGAGTTAGCCGGTGCTTATTCTCTAGGTACCTTCAGTTCTCAATAAATCAAGAAGTTTATTCCCTAGCAAAAGCAGTTTACAACCCAGAGGGCCTTCATCCTGCACGCGGCATGGCTGGTTCAGAGTTGCC…	Bacteria	Bacteroidota	Bacteroidia	Chitinophagales	NA	NA	NA	0	0	0	2	0	0	0	0	0	0	0	5	0	0	0	0	3	0	0	0	0	0	0	0	0	0	41	16	0	0	0	0	0	0	0	0	0	25	9
4342	#N/A	#N/A	TTCGCTCCCCACGCTTTCGTCCCTTAGCGTCAGATATAGCTTAGTAAGCTGCCTTCGCAATCGGTGTTCTACAGCATATCTACGCATTTCACCGCTACATGCTGTATTCCGCCTACCTCAACTATTCTCAAGAATGGCAGTATCAATGGCAGTTCCGAAGTTGAGCTTCGGGCTTTCACCACTGACTTACCGTCCCGCCTGCGGACCCTTTAAACCCAGTAAATCCGGATAACGCTTGCACCCTCCGTATTACCGCGGCTGCTGGCACGGAGTTAGCCGGTGCTTATTCTTAAGGTACCGTCTCTCTCGGGATAAATCCCAAGCACTCTTCCCTTATAAAAGCAGTTTACAACCCATAGGGCAGTCATCCTGCACGCGGCGTGGCTGGGTCAGGGTTGC…	Bacteria	Bacteroidota	Bacteroidia	Chitinophagales	NA	NA	NA	0	0	0	0	0	0	0	0	0	0	0	0	0	0	0	0	0	0	0	0	0	0	0	0	0	0	86	0	0	0	0	0	0	0	0	0	0	10	0
4535	#N/A	#N/A	TTCGCTCCCCACGCTTTCGTGCCTCAGCGTCAGTACCGTCTTAGTGATCTGCCTTCGCAATAGGTGTTCTGCGTAATATCTATGCATTTCACCGCTACACTACGCATTCCAACCACCTCAAACGGACTCAAGTACTACAGTATCTATGGCAATTTTACGGTTAAGCCGCAAGATTTCACCACTGACTTATAATACCGCCTACGCACCCTTTAAACCCAATAAATCCGGACAACGCTTGCACCCTCCGTATTACCGCGGCTGCTGGCACGGAGTTAGCCGGTGCTTATTCTGCAGGTACCTTCAGCCCGGGATATACCCGGGGTTTATTCCCTGCTAAAAGAAGTTTACAACTACTAGAGCCGTCTTCCTTCACGCGGCATGGCTGGATCAGACTTGCGT…	Bacteria	Bacteroidota	Bacteroidia	Chitinophagales	NA	NA	NA	0	0	0	0	0	0	0	0	0	3	0	0	0	0	0	0	0	0	0	0	0	0	0	87	0	0	0	0	0	0	0	0	0	0	0	0	0	0	0
5766	#N/A	#N/A	TTCGCTCCCCACGCTTTCGTGCCTCAGCGTCAGTTGCGCCTTAGAGGTCTGCCTTCGCAATCGGTGTTCTGCGTGATATCTATGCATTTCACCGCTACACCACGCATTCCAACCTCCTCAGACGCACTCAAGTTGAGCAGTATCAATGGCGGGTACCCCGTTAAGCGGGGCAATTTCACCACTAACTTAATCAACCGCCTGCGCACCCTTTAAACCCAATAAATCCGGACAACGCTTGCACCCTACGTATTACCGCGGCTGCTGGCACGTAGTTAGCCGGTGCTTATTCTTCAGGTACCTACAAACATGCATATAGCACGTCTTTATTCCCTGACAAAAGGAGTTTACGATTCAGAGAACCTTCTTCCTCCACGCGGCATGGCTGGATCAGGCTTGCGC…	Bacteria	Bacteroidota	Bacteroidia	Chitinophagales	NA	NA	NA	0	0	0	0	0	0	0	0	0	3	0	0	0	0	7	0	0	0	0	0	0	0	0	39	0	0	0	12	0	0	0	0	0	0	0	0	0	0	0
6091	#N/A	#N/A	TAAGGAATATTGGTCAATGGGGGCAACCCTGAACCAGCCACGCCGCGTGAGGGATGACTGCCCTCTGGGTTGTAAACCTCTTTTATCAAGGAAGAATTTAGGGCATTTATGCTTTAATTGACGGTACTTGATGAATAAGCACCGGCTAACTCCGTGCCAGCAGCCGCGGTAATACGGAGGGTGCAAGCGTTATCCGGAATCACTGGGTTTAAAGGGTCCGCAGGTTGGCTATTAAGTCAGTGGTGAAATCCCATCGCTAAACGATGGAACTGCCATAGAAACTGATAGTCTTGAGATTAGTAGATGTAGGCGGAATGAAGCATGTAGCGGTGAAATGCATAGAGATGCTTCAGAACACCAATTGCGAAGGCAGCTTGCAAGGCTAAATCTGACGCTAAT…	Bacteria	Bacteroidota	Bacteroidia	Chitinophagales	NA	NA	NA	0	0	0	0	0	0	0	0	0	0	0	0	0	0	0	0	1	0	0	0	0	0	0	0	0	0	10	0	0	0	0	0	0	0	0	0	0	44	1
6232	#N/A	#N/A	TTCGCTCCCCACGCTTTCGTGCCTGAGCGTCAGTAATGGTTTAGTAAGCTGCCTTCGCAATCGGTGTTCTGAGTCATATCTATGCATTTCACCGCTACATGACTCATTCCGCCTACCTCTACCACACTCAAGTATTTCAGTTTCAATGGCAGTTCTACAGTTGAGCTGTAGGCTTTCACCACTGACTTAAATTACCGCCTGCGCACCCTTTAAACCCAGTAAATCCGGATAACGCTTGCACCCTCCGTATTACCGCGGCTGCTGGCACGGAGTTAGCCGGTGCTTATTCATTAGATACCGTCAAGATCTCATAAATGAGATGTTTTCTTCTCTAATAAAAGCAGTTTACAACCCAGAGGGCCTTAATCCTGCACGCGGGATGGCTGGATCAGACTTGCG…	Bacteria	Bacteroidota	Bacteroidia	Chitinophagales	NA	NA	NA	1	0	0	0	0	0	0	0	0	0	0	0	0	0	0	11	0	5	0	0	0	0	0	0	0	0	0	0	0	0	0	0	0	0	0	0	0	14	23
6515	#N/A	#N/A	TTCGCTCCCCACGCTTTCGTGCCTCAGCGTCAGTTATGTCCCAGTACTCTGCCTTCGCAATTGGTGTTCTGCGTAATATCTATGCATTTCACCGCTACACTACGCATTCCAAGTACCTCGAACATACTCAAGACCAACAGTATCAATGGACCGTTTACGGTTAAGCCGTAACATTTCACCACTGACTTATTAGTCCGCCTACGCACCCTTTAAACCCAATAAATCCGGACAACGCTTGCACCCTCCGTATTACCGCGGCTGCTGGCACGGAGTTAGCCGGTGCTTATTCTGCAGGTACCTTCAACTACCCATATAGGATAGGTTTATTCCCTGCTAAAAGAAGTTTACAATTCAGAGAACCGTCTTCCTTCACGCGGCATGGCTGGATCAGAGTTGCCT…	Bacteria	Bacteroidota	Bacteroidia	Chitinophagales	NA	NA	NA	0	0	0	0	0	0	0	0	0	0	0	0	0	0	0	0	0	0	0	0	0	0	0	0	0	0	0	0	0	50	0	0	0	0	0	0	0	0	0
6805	#N/A	#N/A	TTCGCTCCCCACGCTTTCGTCCCTCAGCGTCAGTAAAGGTATAGTCAGCTGCCTTCGCAATCGGTGTTCTACAGCATATCTACGCATTTCACCGCTACATGCTGTATTCCGCCAACTTCCACCTTACTCAAGACTAACAGTATCAATGGCAGTTCTACGGTTGAGCCGTAGGATTTCACCACTGACTTATCAGCCCGCCTGCGGACCCTTTAAACCCAGTAATTCCGGATAACGCTTGCACCCTCCGTATTACCGCGGCTGCTGGCACGGAGTTAGCCGGTGCTTATTCATCAGATACCGTCGATTCTTGCATAAATGCAAGCTTTTCGTCTCTGATAAAAGCAGTTTACAATTCATAGAACCGTCTTCCTGCACGCGGGATGGCTGGATCAGGCTTCC…	Bacteria	Bacteroidota	Bacteroidia	Chitinophagales	NA	NA	NA	0	0	0	0	0	0	0	0	0	0	0	0	0	0	0	0	0	0	0	0	0	0	0	0	0	0	22	24	0	0	0	0	0	0	0	0	0	0	0
6900	#N/A	#N/A	TAAGGAATATTGGTCAATGGGGGCAACCCTGAACCAGCCATGCCGCGTGCAGGACGACAGCCCTCTGGGTTGTAAACTGCTTTTATCTGGGAATAATATCCTGCTATACGCAGGCTTGTAGGTACCAGAAGAATAAGCACCGGCTAACTACGTGCCAGCAGCCGCGGTAATACGTAGGGTGCAAGCGTTGTCCGGATTTATTGGGTTTAAAGGGTGCGCAGGCGGTTCTTTAAGTTAGTGGTGAAATCGTCCGGCTTAACCGGATACCCGCCATTGATACTGGAGAACTTGAGTACGTCTGAGGAGATTAGAATGCGTGGTGTAGCGGTGAAATGCATAGATATCACGCAGAATACCGATTGCGAAGGCAGATCTCTAGGGCGTAACTGACGCTGAGGC…	Bacteria	Bacteroidota	Bacteroidia	Chitinophagales	NA	NA	NA	0	0	0	0	0	0	1	0	0	0	0	0	0	0	3	0	0	0	0	0	0	0	0	4	12	0	24	0	0	0	0	0	0	0	0	0	0	0	0
7254	#N/A	#N/A	TAAGGAATATTGGGCAATGGAGGCAACTCTGACCCAGCCATCCCGCGTGTAGGACGACTGCCCTATGGGTTGTAAACTACTTTTCTGCAAGAAGAATGGCATCCATTTATGGGTGTATGACGGTATTGCAGGAATAAGCACCGGCTAACTCCGTGCCAGCAGCCGCGGTAATACGGAGGGTGCAAGCGTTATCCGGATTTATTGGGTTTAAAGGGTGCGTAGGCGGACAATTAAGTCAGTGGTGAAATGCTGTGGCTCAACCATCAGAATTGCCATTGATACTGACTGTCTTGAATAAGGACGAGGCTGGCGGAATGTAACATGTAGCGGTGAAATGCATAGATATGTTACAGAACACCAATTGCGAAGGCAGCTGGCTAGACCTTTATTGACGCTGAT…	Bacteria	Bacteroidota	Bacteroidia	Chitinophagales	NA	NA	NA	0	0	0	0	0	0	0	0	0	0	0	3	0	0	0	0	0	0	0	0	0	0	0	0	0	0	6	18	0	0	0	0	0	0	0	0	0	4	10
7846	#N/A	#N/A	TTCGCTCCCCACGCTTTCGTCCCTTAGCGTCAGATATAGCTTAGTAAGCTGCCTTCGCAATCGGTGTTCTACAGCATATCTACGCATTTCACCGCTACATGCTGTATTCCGCCTACCTCAACTATTCTCAAGAATGGCAGTATCAATGGCAGTTCCGAAGTTGAGCTTCGGGCTTTCACCACTGACTTACCGTCCCGCCTGCGGACCCTTTAAACCCAGTAAATCCGGATAACGCTTGCACCCTCCGTATTACCGCGGCTGCTGGCACGGAGTTAGCCGGTGCTTATTCCTAAGGTACCGTCTCTCTCGGGATAAATCCCAAGCACTCTTCCCTTATAAAAGCAGTTTACAACCCATAGGGCAGTCATCCTGCACGCGGCGTGGCTGGGTCAGGGTTGC…	Bacteria	Bacteroidota	Bacteroidia	Chitinophagales	NA	NA	NA	0	0	0	0	0	0	0	0	0	0	0	0	0	0	0	0	0	0	0	0	0	0	0	0	36	0	0	0	0	0	0	0	0	0	0	0	0	0	0
8523	#N/A	#N/A	TTCGCTACCCACGCTTTCGTGCCTCAGCGTCAATAATAGTTTAGCAAGCTGCCTTCGCAATTGGTGTTCTACAACATATCTATGCATTTCACCGCTACATGTTGTATTCCGCCTGCCTCAACTATATTCAAGAAAATCAGTTTCAATGGCAGTTCCCAAGTTGAGCTCGGGGCTTTCACCACTGACTTAATTTCCCGCCTACGCACCCTTTAAACCCAGTGAATCCGGATAACGCTTGCACCCTCCGTATTACCGCGGCTGCTGGCACGGAGTTAGCCGGTGCTTATTCGTATAGTACCGTCAGCCTCGGAGTGAATCCAAGGGTTTCTTCCTATATAAAAGGAGTTTACAACCCAGAGGGCAGTCATCCTCCACGCGGCATGGCTGGTTCAGACTTGC…	Bacteria	Bacteroidota	Bacteroidia	Chitinophagales	NA	NA	NA	0	0	0	0	0	0	0	0	0	0	0	0	0	0	0	0	0	0	0	0	0	0	0	0	31	0	0	0	0	0	0	0	0	0	0	0	0	0	0
8526	#N/A	#N/A	TTCGCTCCCCACGCTTTCGTGCCTCAGCGTCAATAATAGTTTAGTAAGCTGCCTTCGCAGTTGGTGTTCTACAACATATCTATGCATTTCACCGCTACATGTTGTATTCCGCCTACCTCAACTATATTCAAGAAAATCAGTATCAATGGCAGTTCCCAAGTTGAGCTCGGGGCTTTCACCACTGACTTAATTTCCCGCCTGCGCACCCTTTAAACCCAGTGAATCCGGATAACGCTTGCACCCTCCGTATTACCGCGGCTGCTGGCACGGAGTTAGCCGGTGCTTATTCGTATGGTACCGTCAGCCCCGGATGAATCCGGGGGTTTCTTCCCATATAAAAGGAGTTTACAACTCTGAGAGCCGTCATCCTCCACGCGGCATGGCTGGTTCAGGCTTTCG…	Bacteria	Bacteroidota	Bacteroidia	Chitinophagales	NA	NA	NA	0	0	0	0	0	0	0	0	0	0	0	0	0	0	0	0	0	0	0	0	0	0	0	0	0	0	0	31	0	0	0	0	0	0	0	0	0	0	0
8614	#N/A	#N/A	TAAGGAATATTGGGCAATGGGGGCAACCCTGACCCAGCCACGCCGCGTGCAGGATGACTGCCCTATGGGTTGTAAACTGCTTTTATAAGGGAAGAGTGCTTGGGATTTATCCCGAGAGAGACGGTACCTTAAGAATAAGCACCGGCTAACTCCGTGCCAGCAGCCGCGGTAATACGGAGGGTGCAAGCGTTATCCGGATTTACTGGGTTTAAAGGGTCCGCAGGCGGGACGGTAAGTCAGTGGTGAAAGCCCGAAGCTCAACTTCGGAACTGCCATTGATACTGCCATTCTTGAGAATAGTTGAGGTAGGCGGAATACAGCATGTAGCGGTGAAATGCGTAGATATGCTGTAGAACACCGATTGCGAAGGCAGCTTACTAAGCTATATCTGACGCTAAG…	Bacteria	Bacteroidota	Bacteroidia	Chitinophagales	NA	NA	NA	0	0	0	0	0	0	0	0	0	0	0	0	0	0	0	0	0	0	0	0	0	0	0	0	0	0	30	0	0	0	0	0	0	0	0	0	0	0	0
8625	#N/A	#N/A	TTCGCTACCCACGCTTTCGTGCCTCAGCGTCAGTTGTGACATAGAACTCTGCCTTCGCAATTGGTGTTCTGCGTAATATCTATGCATTTCACCGCTACACTACGCATTCCAAGTTCCTCTGCCACACTCAAGTTGGCCAGTATCAATGGCGGGTATTCCGTTGAGCGGAACGATTTCACCACTAACTTAACCAACCGCCTGCGCACCCTTTAAACCCAATAAATCCGGACAACGCTTGCACCCTACGTATTACCGCGGCTGCTGGCACGTAGTTAGCCGGTGCTTATTCTTCAGGTACCTGCAAATGGGCGTATAGCCCACCTTTATCCCCTGATAAAAGGAGTTTACAATTCAGAGAACCGTCTTCCTCCACGCGGCATGGCTGGTTCAGGGTTGCCC…	Bacteria	Bacteroidota	Bacteroidia	Chitinophagales	NA	NA	NA	0	0	0	0	0	0	0	0	0	0	0	0	0	0	0	0	0	0	0	0	0	0	0	0	0	0	0	8	0	0	0	0	0	0	0	0	0	22	0
8650	#N/A	#N/A	TAGGGAATATTGGACAATGGACGCAAGTCTGATCCAGCCATCCCGCGTGCAGGATTAAGGCCCTCTGGGTTGTAAACTGCTTTTATATACCAAGAAAACGTTTCATTTATGAGATCTTGACGGTAGTATATGAATAAGCACCGGCTAACTCCGTGCCAGCAGCCGCGGTAATACGGAGGGTGCAAGCGTTATCCGGATTTACTGGGTTTAAAGGGTGCGCAGGCGGTAATTTAAGTCAGTGGTGAAAGCCTACAGCTCAACTGTAGAACTGCCATTGATACTGGATTACTTGAGTGTGGTAGAGGTAGGCGGAATGAGTCATGTAGCGGTGAAATGCATAGATATGACTCAGAACACCGATTGCGAAGGCAGCTTACTAAACCATTACTGACGCTCATG…	Bacteria	Bacteroidota	Bacteroidia	Chitinophagales	NA	NA	NA	0	0	0	0	0	0	0	0	0	0	0	0	0	0	0	0	0	0	0	0	0	0	0	0	0	0	0	0	0	0	0	0	0	0	0	0	0	0	30
8988	#N/A	#N/A	TTCGCTCCCCACGCTTTCGTGCATGAGCGTCAGTAATGGTTTAGTAAGCTGCCTTCGCAATCGGTGTTCTGAGTCATATCTATGCATTTCACCGCTACATGACTCATTCCGCCTACCTCTACCATACTCAAGTAATCCAGTATCAATGGCAGTTCTACAGTTGAGCTGTAGGCTTTCACCACTGACTTAAATTACCGCCTGCGCACCCTTTAAACCCAGTAAATCCGGATAACGCTTGCACCCTCCGTATTACCGCGGCTGCTGGCACGGAGTTAGCCGGTGCTTATTCATATACTACCGTCAAGATCTCATAAATGAAACGTTTTCTTGGTATATAAAAGCAGTTTACAACCCAGAGGGCCTTAATCCTGCACGCGGGATGGCTGGATCAGACTTGCG…	Bacteria	Bacteroidota	Bacteroidia	Chitinophagales	NA	NA	NA	0	0	0	0	0	0	0	0	0	0	0	0	0	0	0	0	0	0	0	0	0	0	0	0	0	0	0	0	0	0	0	0	0	0	0	0	0	0	28
9344	#N/A	#N/A	TTCGCTACCCACGCTTTCGTACATCAGCGTCAGTTATGGACTGGTAAGCTGCCTTCGCTATTGGTGTTCTGTAGCATATCTATGCATTTCACCGCTACATGCTACATTCCACTTACCTCGACCACACTCAAGATAGACAGTTTCAATGGCAGTTCTCCCGTTGAGCGGGAGGATTTCACCACTGACTTATCAATCCGCCTACGTACCCTTTAAACCCAGTAAATCCGGATAACGCTTGCACCCTCCGTATTACCGCGGCTGCTGGCACGGAGTTAGCCGGTGCTTATTCATACAATACCGTCAAACTCTCACGCATGAGAGCATTTCTTCCTGTATAAAAGCAGTTTACAACCCATAGGGCATTCTTCCTGCACGCGGGATGGCTGGATCAGACTCTCG…	Bacteria	Bacteroidota	Bacteroidia	Chitinophagales	NA	NA	NA	0	0	0	0	0	0	0	0	0	0	0	0	0	0	0	0	0	0	0	0	0	0	0	0	0	0	0	0	0	0	0	0	0	0	0	0	26	0	0
9543	#N/A	#N/A	TAGGGAATATTGGACAATGGACGCAAGTCTGATCCAGCCATGCCGCGTGAAGGAAGACGGCTCTAGTAGTTGTAAACTTCTTTTAGCAGGGAATAAACCCCGGGTATATCCCGGGCTGAAGGTACCTGCAGAATAAGCACCGGCTAACTCCGTGCCAGCAGCCGCGGTAATACGGAGGGTGCAAGCGTTGTCCGGATTTATTGGGTTTAAAGGGTGCGTAGGCGGTATTATAAGTCAGTGGTGAAATCTTGCGGCTTAACCGTAAAATTGCCATAGATACTGTAGTACTTGAGTCCGTTTGAGGTGGTTGGAATGCGTAGTGTAGCGGTGAAATGCATAGATATTACGCAGAACACCTATTGCGAAGGCAGATCACTAAGACGGTACTGACGCTGAGGC…	Bacteria	Bacteroidota	Bacteroidia	Chitinophagales	NA	NA	NA	0	0	0	0	0	0	0	0	0	0	0	0	0	0	0	0	0	0	0	0	0	0	0	25	0	0	0	0	0	0	0	0	0	0	0	0	0	0	0
12023	#N/A	#N/A	TAAGGAATATTGGTCAATGGAGGCAACTCTGAACCAGCCATGCCGCGTGTGTGATGAATGCCCTTTGGGTTGTAAAGCACTTTTATCTGGGAAGAATGACAGGGATTTATCCTTGGAGAGACGGTACCAGAAGAATAAGCACCGGCTAACTCCGTGCCAGCAGCCGCGGTAATACGGAGGGTGCAAGCGTTATCCGGAATCACTGGGTTTAAAGGGTACGTAGGCGGTTTTATAAGTCAGACGTCAAAGGCTGTGGCTAAACCACGGTACGCGTTTGAAACTGTAAGACTTGAATATGTTCGAGGTGCATGGAATGCTTCATGTAGCGGTGAAATGCATAGATATGAAGTAGAACACCAATTGCGAAGGCAGTGCACTAGGACATTATTGACGCTGAGG…	Bacteria	Bacteroidota	Bacteroidia	Chitinophagales	Saprospiraceae	Aureispira	NA	0	0	0	0	0	0	0	0	0	0	0	0	0	0	0	0	0	0	0	0	0	0	0	0	0	0	0	0	0	0	0	0	0	0	0	0	0	0	16
1310	#N/A	#N/A	TTCGCTACCCACGCTTTCGTACCTCAGCGTCAATGATGCCCTAGTGCACTGCCTTCGCATTTGGTGTTCTACGTCATATCTATGCATTTCACCGCTACATGACGCATTCCGTGCACCTCGAACATATTCAAGTGATATAGTTTCAAACGCGTACTATGGTTTAGCCACAGCCTTTGACGTCTGACTTATATTACAGCCTACGTACCCTTTAAACCCAGTGATTCCGGATAACGCTTGCACCCTCCGTATTACCGCGGCTGCTGGCACGGAGTTAGCCGGTGCTTATTCTTCTGGTACCGTCGCTTCCACCATAAATGGCGGCCATTCTTCCCAGATAAAAGTGCTTTACAACCCAAAGGGCATTCATCACACACGCGGCATGGCTGGTTCAGGCTTTCG…	Bacteria	Bacteroidota	Bacteroidia	Chitinophagales	Saprospiraceae	Aureispira	NA	0	6	4	78	0	0	0	2	16	16	0	56	14	0	0	29	12	17	17	3	37	79	12	7	16	0	42	0	0	0	0	0	0	0	0	8	0	7	11
1326	#N/A	#N/A	TAAGGAATATTGGTCAATGGGCGAAAGCCTGAACCAGCCATGCCGCGTGTGTGATGAATGCCCTTTGGGTTGTAAAGCACTTTTATCTGGGAAGAATGGCCGCCATTTATGGTGGAAGCGACGGTACCAGAAGAATAAGCACCGGCTAACTCCGTGCCAGCAGCCGCGGTAATACGGAGGGTGCAAGCGTTATCCGGAATCACTGGGTTTAAAGGGTACGTAGGCTGTAATATAAGTCAGACGTCAAAGGCTGTGGCTAAACCATAGTACGCGTTTGAAACTATATCACTTGAATATGTTCGAGGTGCACGGAATGCGTCATGTAGCGGTGAAATGCATAGATATGACGTAGAACACCAAATGCGAAGGCAGTGCACTAGGGCATCATTGACGCTGAGG…	Bacteria	Bacteroidota	Bacteroidia	Chitinophagales	Saprospiraceae	Aureispira	NA	4	3	0	89	6	1	4	1	25	18	4	69	14	4	5	7	15	14	11	8	7	60	16	2	12	0	41	10	5	0	0	0	0	0	0	11	1	5	3
14062	#N/A	#N/A	TAAGGAATATTGGTCAATGGAGGCAACTCTGAACCAGCCATGCCGCGTGTGTGATGAATGCCCTTTGGGTTGTAAAGCACTTTTATCTGGGAAGAATGACAGGGATTTATCCTTGGAGAGACGGTACCAGAAGAATAAGCACCGGCTAACTCCGTGCCAGCAGCCGCGGTAATACGGAGGGTGCAAGCGTTATCCGGAATCACTGGGTTTAAAGGGTACGTAGGCGGTTTTATAAGTCAGACGTCAAAGGCTGTGGCTAAACCACGGTACGCGTTTGAAACTGTAAGACTTGAATATGTTCGAGGTGCATGGAATGCTTCATGTAGCGGTGAAATGCATAGATATGAAGTAGAACACCAATTGCGAAGGCAGTGCACTAGGACATCATTGACGCTGAGG…	Bacteria	Bacteroidota	Bacteroidia	Chitinophagales	Saprospiraceae	Aureispira	NA	0	0	0	0	0	0	0	0	0	0	0	0	0	0	0	0	0	0	0	3	0	0	0	9	0	0	0	0	0	0	0	0	0	0	0	0	0	0	0
21305	#N/A	#N/A	CCGCGGTAATACGGAGGGTGCAAGCGTTATCCGGAATCACTGGGTTTAAAGGGTACGTAGGCTGTAATATAAGTCAGACGTCAAAGGCTGTGGCTAAACCATAGTACGCGTTTGAAACTATATCACTTGAATATGTTCGAGGTGCACGGAATGCGTCATGTAGCGGTGAAATGCATAGATATGACGTAGAACACCAAATGCGAAGGCAGTGCACTAGGGCATCATTGACGCTGAGGTACGAAAGCGTGGGTAGCGAACA	Bacteria	Bacteroidota	Bacteroidia	Chitinophagales	Saprospiraceae	Aureispira	NA	0	0	0	0	0	0	0	0	0	0	0	0	0	0	0	0	0	0	0	0	0	5	0	0	0	0	0	0	0	0	0	0	0	0	0	0	0	0	0
22646	#N/A	#N/A	TAAGGAATATTGGTCAATGGAGGAAACTCTGAACCAGCCATGCCGCGTGTGTGATGAATGCCCTTTGGGTTGTAAAGCACTTTTGGATAGGAAGAATGGTCGGGATTTATCCTGGACGCGACGGTACTATCAGAATAAGCACCGGCTAACTCCGTGCCAGCAGCCGCGGTAATACGGAGGGTGCAAGCGTTATCCGGAATCACTGGGTTTAAAGGGTACGTAGGCGGTAATATAAGTCAGACGTCAAAGGCTGTGGCTAAACCATAGTACGCGTTTGAAACTATATCACTTGAATATGTTCGAGGTGCACGGAATGCGTCATGTAGCGGTGAAATGCATAGATATGACGTAGAACACCAATTGCGAAGGCAGTGCACTAGGGCATCATTGACGCTGAGG…	Bacteria	Bacteroidota	Bacteroidia	Chitinophagales	Saprospiraceae	Aureispira	NA	0	0	0	0	0	0	0	0	0	0	0	0	0	0	0	0	0	0	4	0	0	0	0	0	0	0	0	0	0	0	0	0	0	0	0	0	0	0	0
5214	#N/A	#N/A	TAAGGAATATTGGTCAATGGAGGAAACTCTGAACCAGCCATGCCGCGTGTGTGATGAAGGCCCTTTGGGTTGTAAAGCACTTTTGTCTGGGAAGAATGGCCGCCATTTATGGTGGAAGCGACGGTACCAGAAGAATAAGCACCGGCTAACTCCGTGCCAGCAGCCGCGGTAATACGGAGGGTGCAAGCGTTATCCGGAATCACTGGGTTTAAAGGGTACGTAGGCGGTAATATAAGTCAGACGTCAAAGGCTGTGGCTAAACCATAGTACGCGTTTGAAACTATATCACTTGAATATGTTCGAGGTGCACGGAATGCGTCATGTAGCGGTGAAATGCATAGATATGACGTAGAACACCAATTGCGAAGGCAGTGCACTAGGGCATCATTGACGCTGAGG…	Bacteria	Bacteroidota	Bacteroidia	Chitinophagales	Saprospiraceae	Aureispira	NA	3	2	0	4	0	2	0	0	5	11	0	0	0	8	1	0	0	0	9	1	0	8	0	3	0	0	0	0	0	0	3	2	1	0	0	4	0	1	0
1753	#N/A	#N/A	TTTGCTCCCCACGCTTTCGTGCCTCAGCGTCAATACAGATCCAGCCAGCTGCCTTCGCAATCGATGTTCTATGACATATCTATGCATTTCACCGCTACATGTCACATTCCGCCAACCTCAATCTGATTCAAGCCAAACAGTATCAAAGGCAATCTCCCGGTTGAGCCGGAAACTTTCACCTCTGACTTATCTGGCCGCCTACGCACCCTTTAAACCCAGTGATTCCGGATAACGCTTGCACCCTCCGTATTACCGCGGCTGCTGGCACGGAGTTAGCCGGTGCTTATTCGTCTGGTACCGTCAAATACTCTTAAAAGAATACATTTCTTCCCAAACAAAAGCAGTTTACAACCCATAGGGCATTCGTCCTGCACGCGGGATGGCTGGGTCAGACTTGCG…	Bacteria	Bacteroidota	Bacteroidia	Chitinophagales	Saprospiraceae	Candidatus Aquirestis	NA	0	0	0	0	0	0	8	11	0	0	24	0	0	3	26	34	0	0	0	8	59	0	0	4	31	100	0	0	0	8	5	0	7	0	0	0	0	0	0
4518	#N/A	#N/A	TAAGGAATATTGGGCAATGGACGCAAGTCTGACCCAGCCATCCCGCGTGCAGGACGAATGCCCTATGGGTTGTAAACTGCTTTTGTTTGGGAAGAAATGTATTCTTTTAAGAGTATTTGACGGTACCAGACGAATAAGCACCGGCTAACTCCGTGCCAGCAGCCGCGGTAATACGGAGGGTGCAAGCGTTATCCGGAATCACTGGGTTTAAAGGGTGCGTAGGCGGCCAGATAAGTCAGAGGTGAAAGTTTCCGGCTCAACCGGGAGATTGCCTTTGATACTGTTTGGCTTGAATCAGATTGAGGTTGGCGGAATGTGACATGTAGCGGTGAAATGCATAGATATGTCATAGAACATCGATTGCGAAGGCAGCTGGCTGGATCTGTATTGACGCTGAGG…	Bacteria	Bacteroidota	Bacteroidia	Chitinophagales	Saprospiraceae	Candidatus Aquirestis	NA	0	0	0	0	0	0	3	0	0	0	14	0	0	0	4	21	0	0	0	3	8	0	0	0	3	21	0	0	0	0	6	0	7	0	0	0	0	0	0
5963	#N/A	#N/A	TTTGCTCCCCACGCTTTCGTGCCTCAGCGTCAATACAGATCCAGCCAGCTGCCTTCGCAATCGATGTTCTATGACATATCTATGCATTTCACCGCTACATGTCACATTCCGCCAACCTCAATCTGATTCAAGCCAAACAGTATCAAAGGCAATCTCCCGGTTGAGCCGGAAACTTTCACCTCTGACTTATATGGCCGCCTACGCACCCTTTAAACCCAGTGATTCCGGATAACGCTTGCACCCTCCGTATTACCGCGGCTGCTGGCACGGAGTTAGCCGGTGCTTATTCGTCTGGTACCGTCAAATACTCTTAAAAGAATACATTTCTTCCCAAACAAAAGCAGTTTACAACCCATAGGGCATTCGTCCTGCACGCGGGATGGCTGGGTCAGACTTGCG…	Bacteria	Bacteroidota	Bacteroidia	Chitinophagales	Saprospiraceae	Candidatus Aquirestis	NA	0	0	0	0	0	0	0	2	0	0	0	0	0	0	1	14	0	0	3	6	11	0	0	8	0	4	0	0	0	0	8	0	0	0	0	0	0	0	0
10183	#N/A	#N/A	TAAGGAATATTGGACAATGGAGGCAACTCTGATCCAGCCATCCCGCGTGCAGGATGACGGCGCTACGCGTTGTAAACTGCTTTTGTGTAAGATGAAACACTTCCATTTATGGAGGCTTGACGTTATTACAAGAATAAGCACCGGCTAACTCCGTGCCAGCAGCCGCGGTAATACGGAGGGTGCAAGCGTTATCCGGAATCACTGGGTTTAAAGGGTGCGTAGGTGGGCCAATAAGTCAGAGGTGAAAGCCCGTCGCTTAACGACGGAACTGCCTTTGATACTGTTGGTCTTGAATCAGGTTGAGGTATGCGGAATGTGGCATGTAGCGGTGAAATGCGTAGATATGCCATAGAACACCGATTGCGAAGGCAGCATACTGGCCCTGTATTGACACTGAGG…	Bacteria	Bacteroidota	Bacteroidia	Chitinophagales	Saprospiraceae	Lewinella	agarilytica	0	0	0	0	0	0	0	0	0	0	0	0	0	0	0	0	0	0	0	0	0	0	0	0	0	0	0	0	0	0	0	0	0	0	0	0	0	0	22
10623	#N/A	#N/A	TTCGCTCCCCACGCTTTCGTGCCTCAGTGTCAATACAGGGCCAGTATGCTGCCTTCGCAATCGGTGTTCTATGGCATATCTACGCATTTCACCGCTACATGCCACATTCCGCATACCTCAACCTGATTCAAGACAAGCAGTATCAAAGGCAGTTCCGTCGTTAAGCGACGGGATTTCACCTCTGACTTACTAGTCCACCTACGCACCCTTTAAACCCAGTGATTCCGGATAACGCTTGCACCCTCCGTATTACCGCGGCTGCTGGCACGGAGTTAGCCGGTGCTTATTCTTATAATAACGTCAGCTGAGGATAAATCCCCAGGTTTCATCTTATACAAAAGCAGTTTACAACGCGTAGCGCCGTCATCCTGCACGCGGGATGGCTGGATCAGAGTTGCC…	Bacteria	Bacteroidota	Bacteroidia	Chitinophagales	Saprospiraceae	Lewinella	agarilytica	0	0	0	0	0	0	2	0	7	0	0	2	0	0	1	0	0	0	2	1	0	0	0	5	0	0	0	0	0	0	0	0	0	0	0	0	0	0	0
10796	#N/A	#N/A	TTCGCTCCCCACGCTTTCGTGCCTCAGTGTCAATACAGGGCCAGTATGCTGCCTTCGCAATCGGTGTTCTATGGCATATCTACGCATTTCACCGCTACATGCCACATTCCGCATACCTCAACCTGATTCAAGACTAACAGTATCAAAGGCAGTTCCGCAGTTAAGCTGCGGGCTTTCACCTCTGACTTATTAGCCCACCTACGCACCCTTTAAACCCAGTGATTCCGGATAACGCTTGCACCCTCCGTATTACCGCGGCTGCTGGCACGGAGTTAGCCGGTGCTTATTCTTGTAATAACGTCAAGCCCGGAGTAAATCCAGGTGTTTCATCTTACACAAAAGCAGTTTACAACGCGTAGCGCCGTCATCCTGCACGCGGGATGGCTGGATCAGAGTTGC…	Bacteria	Bacteroidota	Bacteroidia	Chitinophagales	Saprospiraceae	Lewinella	agarilytica	0	0	0	0	0	0	0	0	0	0	0	0	0	0	0	0	0	0	0	0	0	0	0	0	0	0	0	20	0	0	0	0	0	0	0	0	0	0	0
10865	#N/A	#N/A	TTCGCTCCCCACGCTTTCGTGCCTCAGTGTCAATACAGGGCCAGTATGCTGCCTTCGCAATCGGTGTTCTATGGCATATCTACGCATTTCACCGCTACATGCCACATTCCGCATACCTCAACCTGATTCAAGACAAGCAGTATCAAAGGCAGTTCCGTCGTTAAGCGACGGGATTTCACCTCTGACTTACTAGTCCACCTACGCACCCTTTAAACCCAGTGATTCCGGATAACGCTTGCACCCTCCGTATTACCGCGGCTGCTGGCACGGAGTTAGCCGGTGCTTATTCTTATAATAACGTCAGACAAGGATAAATCCCTGTGTTTCATCTTATACAAAAGCAGTTTACAACGCGTAGCGCCGTCATCCTGCACGCGGGATGGCTGGATCAGAGTTGCC…	Bacteria	Bacteroidota	Bacteroidia	Chitinophagales	Saprospiraceae	Lewinella	agarilytica	0	0	0	0	0	0	0	0	0	0	0	0	0	0	0	0	0	0	0	0	0	0	0	0	0	17	0	0	0	0	0	0	0	0	0	0	0	0	2
14034	#N/A	#N/A	TAAGGAATATTGGGCAATGGAGGCAACTCTGACCCAGCCATCCCGCGTGCAGGATGACGGCGCTACGCGTTGTAAACTGCTTTTGTGTAAGATGAAACCTAGGGATTTATCCTTAGCTGACGTTATTACAAGAATAAGCACCGGCTAACTCCGTGCCAGCAGCCGCGGTAATACGGAGGGTGCAAGCGTTATCCGGAATCACTGGGTTTAAAGGGTGCGTAGGTGGGCTAATAAGTCAGAGGTGAAAGCCCGCAGCTTAACTGCGGAACTGCCTTTGATACTGTTAGTCTTGAATCAGGTTGAGGTATGCGGAATGTGGCATGTAGCGGTGAAATGCGTAGATATGCCATAGAACACCGATTGCGAAGGCAGCATACTGGCCCTGTATTGACACTGAGG…	Bacteria	Bacteroidota	Bacteroidia	Chitinophagales	Saprospiraceae	Lewinella	agarilytica	0	0	0	0	0	0	0	0	0	0	0	0	0	0	0	0	0	0	0	0	0	0	0	12	0	0	0	0	0	0	0	0	0	0	0	0	0	0	0
2448	#N/A	#N/A	TTCGCTCCCCACGCTTTCGTGCCTCAGTGTCAATACAGGGCCAGTATGCTGCCTTCGCAATCGGTGTTCTATGGCATATCTACGCATTTCACCGCTACATGCCACATTCCGCATACCTCAACCTGATTCAAGACCAACAGTATCAAAGGCAATTCCGTCGTTAAGCGACGGGCTTTCACCTCTGACTTACTGGTCCACCTACGCACCCTTTAAACCCAGTGATTCCGGATAACGCTTGCACCCTCCGTATTACCGCGGCTGCTGGCACGGAGTTAGCCGGTGCTTATTCTTATAATAACGTCAGCTGAGGATAAATCCCCAGGTTTCATCTTATACAAAAGCAGTTTACAACGCGTAGCGCCGTCATCCTGCACGCGGGATGGCTGGATCAGAGTTGCC…	Bacteria	Bacteroidota	Bacteroidia	Chitinophagales	Saprospiraceae	Lewinella	agarilytica	2	0	0	0	0	0	14	0	7	9	0	3	0	14	5	0	0	0	4	17	0	0	0	16	53	0	20	0	19	24	0	0	0	0	0	0	0	0	0
3681	#N/A	#N/A	TTCGCTCCCCACGCTTTCGTGCCTCAGTGTCAATACAGGGCCAGTATGCTGCCTTCGCAATCGGTGTTCTATGGCATATCTACGCATTTCACCGCTACATGCCACATTCCGCATACCTCAACCTGATTCAAGACCAACAGTATCAAAGGCAGTTCCGTCGTTAAGCGACGGGCTTTCACCTCTGACTTATTGGCCCACCTACGCACCCTTTAAACCCAGTGATTCCGGATAACGCTTGCACCCTCCGTATTACCGCGGCTGCTGGCACGGAGTTAGCCGGTGCTTATTCTTGTAATAACGTCAAGCCTCCATAAATGGAAGTGTTTCATCTTACACAAAAGCAGTTTACAACGCGTAGCGCCGTCATCCTGCACGCGGGATGGCTGGATCAGAGTTGCC…	Bacteria	Bacteroidota	Bacteroidia	Chitinophagales	Saprospiraceae	Lewinella	agarilytica	0	0	0	0	0	0	0	0	0	0	0	0	0	0	0	0	0	0	0	0	0	0	0	0	0	3	0	0	0	0	0	0	0	0	0	0	0	0	98
4778	#N/A	#N/A	TAAGGAATATTGGACAATGGAGGCAACTCTGATCCAGCCATCCCGCGTGCAGGATGACGGCGCTACGCGTTGTAAACTGCTTTTGTATAAGATGAAACACAGGGATTTATCCTTGTCTGACGTTATTATAAGAATAAGCACCGGCTAACTCCGTGCCAGCAGCCGCGGTAATACGGAGGGTGCAAGCGTTATCCGGAATCACTGGGTTTAAAGGGTGCGTAGGTGGACTAGTAAGTCAGAGGTGAAATCCCGCAGCTTAACTGCGGAACTGCCTTTGATACTGCTTGTCTTGAATCAGGTTGAGGTATGCGGAATGTGGCATGTAGCGGTGAAATGCGTAGATATGCCATAGAACACCGATTGCGAAGGCAGCATACTGGCCCTGTATTGACACTGAGG…	Bacteria	Bacteroidota	Bacteroidia	Chitinophagales	Saprospiraceae	Lewinella	agarilytica	0	0	0	0	0	0	0	0	0	1	0	5	5	0	0	3	0	1	0	0	0	9	7	0	0	3	14	5	0	0	0	0	0	0	0	0	0	13	14
4834	#N/A	#N/A	TAAGGAATATTGGACAATGGAGGCAACTCTGATCCAGCCATCCCGCGTGCAGGATGACGGCGCTACGCGTTGTAAACTGCTTTTGTATAAGATGAAACCTGGGGATTTATCCTCAGCTGACGTTATTATAAGAATAAGCACCGGCTAACTCCGTGCCAGCAGCCGCGGTAATACGGAGGGTGCAAGCGTTATCCGGAATCACTGGGTTTAAAGGGTGCGTAGGTGGACCAGTAAGTCAGAGGTGAAAGCCCGTCGCTTAACGACGGAATTGCCTTTGATACTGTTGGTCTTGAATCAGGTTGAGGTATGCGGAATGTGGCATGTAGCGGTGAAATGCGTAGATATGCCATAGAACACCGATTGCGAAGGCAGCATACTGGCCCTGTATTGACACTGAGG…	Bacteria	Bacteroidota	Bacteroidia	Chitinophagales	Saprospiraceae	Lewinella	agarilytica	0	0	0	0	0	0	4	0	4	1	0	0	0	0	3	0	0	0	6	6	1	0	0	0	36	0	4	0	0	16	0	0	0	0	0	0	0	0	0
4862	#N/A	#N/A	TTCGCTCCCCACGCTTTCGTGCCTCAGTGTCAATACAGGGCCAGTATGCTGCCTTCGCAATCGGTGTTCTATGGCATATCTACGCATTTCACCGCTACATGCCACATTCCGCATACCTCAACCTGATTCAAGACAAGCAGTATCAAAGGCAGTTCCGCAGTTAAGCTGCGGGATTTCACCTCTGACTTACTAGTCCACCTACGCACCCTTTAAACCCAGTGATTCCGGATAACGCTTGCACCCTCCGTATTACCGCGGCTGCTGGCACGGAGTTAGCCGGTGCTTATTCTTATAATAACGTCAGACAAGGATAAATCCCTGTGTTTCATCTTATACAAAAGCAGTTTACAACGCGTAGCGCCGTCATCCTGCACGCGGGATGGCTGGATCAGAGTTGCC…	Bacteria	Bacteroidota	Bacteroidia	Chitinophagales	Saprospiraceae	Lewinella	agarilytica	0	0	0	0	0	0	0	0	0	0	0	0	0	0	0	0	0	0	0	0	4	0	0	0	0	5	14	16	0	0	0	0	0	0	0	0	0	18	11
8618	#N/A	#N/A	TTCGCTCCCCACGCTTTCGTGCCTCAGTGTCAATACAGGGCCAGTATGCTGCCTTCGCAATCGGTGTTCTATGGCATATCTACGCATTTCACCGCTACATGCCACATTCCGCATACCTCAACCTGATTCAAGACAAGCAGTATCAAAGGCAGTTCCGCAGTTAAGCTGCGGGATTTCACCTCTGACTTACTAGTCCACCTACGCACCCTTTAAACCCAGTGATTCCGGATAACGCTTGCACCCTCCGTATTACCGCGGCTGCTGGCACGGAGTTAGCCGGTGCTTATTCTTGTAATAACGTCAAGCCTGGATAAATCCAAGTGTTTCATCTTACACAAAAGCAGTTTACAACGCGTAGCGCCGTCATCCTGCACGCGGGATGGCTGGATCAGAGTTGCC…	Bacteria	Bacteroidota	Bacteroidia	Chitinophagales	Saprospiraceae	Lewinella	agarilytica	0	0	0	0	0	0	0	0	0	0	0	0	0	0	0	0	0	0	0	0	0	0	0	0	0	0	30	0	0	0	0	0	0	0	0	0	0	0	0
1093	#N/A	#N/A	TTCGCTCCCCACGCTTTCGTGCCTCAGTGTCAATTCAGGGCCAGTGAGCTGCCTTCGCAATTGGTGTTCTATGGCATATCTATGCATTTCACCGCTACATGCCACATTCCGCCCACCTCAACCTGATTCAAGTTCAGCAGTATCAAATGCAATTCCGACGTTGAGCGCCGGGCTTTCACATCTGACTTACTAAACCACCTACGCACCCTTTAAACCCAGTGATTCCGGATAACGCTTGCACCCTCCGTATTACCGCGGCTGCTGGCACGGAGTTAGCCGGTGCTTATTCATAAGATACCGTCAGGCCCGGATAAATCCAGGCGTTTCTTCTCAAATAAAAGGAGTTTACAACCCATAGGGCAGTCATCCTCCACGCGGGATGGCTGGATCAGGCTTGCG…	Bacteria	Bacteroidota	Bacteroidia	Chitinophagales	Saprospiraceae	Lewinella	cohaerens	0	0	0	0	0	0	13	0	4	15	12	12	5	14	35	23	13	8	2	0	9	17	11	56	11	0	34	166	9	115	0	0	0	0	0	20	13	0	0
12233	#N/A	#N/A	TTCGCTCCCCACGCTTTCGTGCCTCAGTGTCAATTCAGGGCCAGTGAGCTGCCTTCGCAATTGGTGTTCTATGGCATATCTATGCATTTCACCGCTACATGCCACATTCCGCCCACCTCAACCTGATTCAAGTTCAGCAGTATCAAATGCAATTCCGACGTTGAGCGCCGGGCTTTCACATCTGACTTACTAAACCACCTACGCACCCTTTAAACCCAGTGATTCCGGATAACGCTTGCACCCTCCGTATTACCGCGGCTGCTGGCACGGAGTTAGCCGGTGCTTATTCATAAGATACCGTCAGGCCCGGATAAATCCAGGCGTTTCTTCTCTAATAAAAGGAGTTTACAACCCATAGGGCAGTCATCCTCCACGCGGGATGGCTGGATCAGGCTTTCG…	Bacteria	Bacteroidota	Bacteroidia	Chitinophagales	Saprospiraceae	Lewinella	cohaerens	0	0	0	0	0	0	0	0	0	0	0	0	0	0	0	0	0	0	0	0	0	0	0	0	0	0	0	0	0	0	0	0	0	0	0	0	0	0	0
13646	#N/A	#N/A	TTCGCTCCCCACGCTTTCGTGCCTCAGTGTCAATATAGGGCCAGTGAGCTGCCTTCGCAATTGGTGTTCTATGGCATATCTATGCATTTCACCGCTACATGCCACATTCCGCCCACCTCAACCTAATTCAAGTTCTACAGTATCAAATGCAATTCCGACGTTAAGCGCCGGGCTTTCACATCTGACTTATAAAACCACCTACGCACCCTTTAAACCCAGTGATTCCGGATAACGCTTGCACCCTCCGTATTACCGCGGCTGCTGGCACGGAGTTAGCCGGTGCTTATTCATATGATACCGTCAGCCCCCGATAAATCGGGGGGTTTCTTTTCATATAAAAGAAGTTTACAACCCGTAGGGCAGTCATCCTTCACGCGGGATGGCTGGATCAGGCTTGCG…	Bacteria	Bacteroidota	Bacteroidia	Chitinophagales	Saprospiraceae	Lewinella	cohaerens	0	0	0	0	0	0	0	0	0	0	0	0	0	0	0	0	0	0	0	0	0	0	0	0	0	0	0	0	0	0	12	0	0	0	0	0	0	0	0
17582	#N/A	#N/A	TAAGGAATATTGGACAATGGGCGAAAGCCTGATCCAGCCATCCCGCGTGGAGGATGACTGCCCTATGGGTTGTAAACTCCTTTTATTAGAGAAGAAACGCCTGGATTTATCCGGGCCTGACGGTATCTTATGAATAAGCACCGGCTAACTCCGTGCCAGCAGCCGCGGTAATACGGAGGGTGCAAGCGTTATCCGGAATCACTGGGTTTAAAGGGTGCGTAGGTGGTTTAGTAAGTCAGATGTGAAAGCCCGGCGCTCAACGTCGGAATTGCATTTGATACTGCTGAACTTGAATCAGGTTGAGGTGGGCGGAATGTGGCATGTAGCGGTGAAATGCATAGATATGCCATAGAACACCAATTGCGAAGGCAGCTCACTGGCCCTGAATTGACACTGAGG…	Bacteria	Bacteroidota	Bacteroidia	Chitinophagales	Saprospiraceae	Lewinella	cohaerens	0	0	0	0	0	0	0	0	0	0	0	0	0	0	0	0	0	0	0	0	0	0	0	0	0	0	0	0	0	0	0	0	0	0	0	0	0	0	0
3538	#N/A	#N/A	TAAGGAATATTGGACAATGGGCGCAAGCCTGATCCAGCCATCCCGCGTGGAGGATGACTGCCCTATGGGTTGTAAACTCCTTTTATTTGAGAAGAAACGCCTGGATTTATCCGGGCCTGACGGTATCTTATGAATAAGCACCGGCTAACTCCGTGCCAGCAGCCGCGGTAATACGGAGGGTGCAAGCGTTATCCGGAATCACTGGGTTTAAAGGGTGCGTAGGTGGTTTAGTAAGTCAGATGTGAAAGCCCGGCGCTCAACGTCGGAATTGCATTTGATACTGCTGAACTTGAATCAGGTTGAGGTGGGCGGAATGTGGCATGTAGCGGTGAAATGCATAGATATGCCATAGAACACCAATTGCGAAGGCAGCTCACTGGCCCTGAATTGACACTGAGG…	Bacteria	Bacteroidota	Bacteroidia	Chitinophagales	Saprospiraceae	Lewinella	cohaerens	0	0	0	0	0	0	3	0	0	7	4	8	0	0	4	4	0	2	0	0	0	3	0	6	3	1	6	35	0	27	0	0	0	0	0	10	4	0	0
12839	#N/A	#N/A	TTCGCTCCCCACGCTTTCGTGCCTCAGCGTCAATCAAGGGCCAGTTAGCTGCCTTCGCAATCGGTGTTCTATGGCATATCTAAGCATTTCACCGCTACATGCCACATTCCGCTAACCTCAACCTAATTCAAGACCAACAGTATCAAAGGCAATTCCACCGTTAAGCGGTGGGCTTTCACCTCTGACTTACTGGCCCGCCTACGCACCCTTTAAACCCAGTGATTCCGGATAACGCTTGCACCCTCCGTATTACCGCGGCTGCTGGCACGGAGTTAGCCGGTGCTTATTCTGACAATAACGTCAAGGGATCATAAATGACCCGGTTTCATCTTGTCCAAAAGCAGTTTACAACGCGGAGCGCCGTCATCCTGCACGCGGGATGGCTGGATCAGAGTTGCC…	Bacteria	Bacteroidota	Bacteroidia	Chitinophagales	Saprospiraceae	Lewinella	marina	0	0	0	0	0	0	0	0	0	0	0	0	0	0	0	0	0	0	0	0	0	0	0	0	0	0	0	0	0	0	0	0	0	0	0	0	0	14	0
3402	#N/A	#N/A	TTCGCTCCCCACGCTTTCGTGCCTCAGCGTCAATCAAGGGCCAGTTAGCTGCCTTCGCAATCGGTGTTCTATGGCATATCTAAGCATTTCACCGCTACATGCCACATTCCGCTAACCTCAACCTAATTCAAGACCAACAGTATCAAAGGCAATTCCACCGTTAAGCGGTGGGCTTTCACCTCTGACTTACTGGCCCGCCTACGCACCCTTTAAACCCAGTGATTCCGGATAACGCTTGCACCCTCCGTATTACCGCGGCTGCTGGCACGGAGTTAGCCGGTGCTTATTCTGACAATAACGTCAAGCCGGGATAAATCCCAGTGTTTCATCTTGTCCAAAAGCAGTTTACAACGCGGAGCGCCGTCATCCTGCACGCGGGATGGCTGGATCAGAGTTGCC…	Bacteria	Bacteroidota	Bacteroidia	Chitinophagales	Saprospiraceae	Lewinella	marina	0	0	0	0	0	0	0	0	0	0	0	0	0	0	0	0	0	0	0	0	0	0	0	0	0	0	0	0	0	0	0	0	0	0	0	0	0	62	23
9324	AHE_2064	OM316874	TAAGGAATATTGGACAATGGAGGCAACTCTGATCCAGCCATCCCGCGTGCAGGATGACGGCGCTCCGCGTTGTAAACTGCTTTTGGACAAGATGAAACACTGGGATTTATCCCGGCTTGACGTTATTGTCAGAATAAGCACCGGCTAACTCCGTGCCAGCAGCCGCGGTAATACGGAGGGTGCAAGCGTTATCCGGAATCACTGGGTTTAAAGGGTGCGTAGGCGGGCCAGTAAGTCAGAGGTGAAAGCCCACCGCTTAACGGTGGAATTGCCTTTGATACTGTTGGTCTTGAATTAGGTTGAGGTTAGCGGAATGTGGCATGTAGCGGTGAAATGCTTAGATATGCCATAGAACACCGATTGCGAAGGCAGCTAACTGGCCCTTGATTGACGCTGAGG…	Bacteria	Bacteroidota	Bacteroidia	Chitinophagales	Saprospiraceae	Lewinella	marina	0	0	0	0	0	0	0	0	0	0	0	0	0	0	0	0	0	0	0	0	0	0	0	0	0	0	0	0	0	0	0	0	0	0	0	0	0	26	0
10119	#N/A	#N/A	TTCGCTCCCCACGCTTTCGTGCCTCAGCGTCAATACAAGTCTAGCCAGCTGCCTTCGCATTTGGTGTTCTATGACATATCTATGCATTTCACCGCTACATGTCACATTCCGCCAACCTCAACTTGATTCAAGTTATTCAGTTTCAAAGGCAATTTGATCGTTGAGCGACCAGATTTCACCTCTGACTTAAACAACCGCCTACGCACCCTTTAAACCCAGTGATTCCGGATAACGCTTGCACCCTCCGTATTACCGCGGCTGCTGGCACGGAGTTAGCCGGTGCTTATTCGTGTGATACCGTCAGACACTTCCGCAGAAATGTGTTTCTTCTCACATAAAAGAAGTTTACAACGCGTAGCGCATTCATCCTTCACGCGGGATGGCTGGATCAGAGTTGCC…	Bacteria	Bacteroidota	Bacteroidia	Chitinophagales	Saprospiraceae	Lewinella	NA	0	0	0	0	0	0	0	0	0	0	0	0	0	0	0	0	0	0	0	0	0	0	0	0	0	0	22	0	0	0	0	0	0	0	0	0	0	0	0
11054	#N/A	#N/A	TAAGGAATATTGGACAATGGAGGAAACTCTGATCCAGCCATCCCGCGTGAAGGATGAATGCCCTCTGGGTAGTAAACTTCTTTTATATACCAAGAATAGCAGTCATTTATGATTGTGTGACGGTAGTATATGAATAAGCACCGGCTAACTCCGTGCCAGCAGCCGCGGTAATACGGAGGGTGCAAGCGTTATCCGGAATTACTGGGTTTAAAGGGTGCGTAGGCGGTTTAATAAGTCAGAAGTGAAAAGTCCGAGCTCAACTTGGGCCTTGCTTTTGATACTGTTAGACTTGAATCAGGCTGAGGTTAGCGGAATGTGACATGTAGCGGTGAAATGCATAGATATGTCATAGAACACCAATTGCGAAGGCAGCTAACTAGACCTCGATTGACGCTGAGG…	Bacteria	Bacteroidota	Bacteroidia	Chitinophagales	Saprospiraceae	Lewinella	NA	0	0	0	0	0	0	0	0	0	0	0	0	0	0	0	0	0	0	0	0	0	0	0	19	0	0	0	0	0	0	0	0	0	0	0	0	0	0	0
1205	#N/A	#N/A	TTCGCTCCCCACGCTTTCGTGCCTCAGCGTCAATGCAGGTCTAGCCAGCTGCCTTCGCATTTGGTGTTCTATGACATATCTATGCATTTCACCGCTACATGTCACATTCCGCCAACCTCAACCTGATTCAAGTTAGTCAGTTTCAAAGGCAATTTGATCGTTGAGCGACCAGATTTCACCTCTGACTTAATTAACCGCCTACGCACCCTTTAAACCCAGTGATTCCGGATAACGCTTGCACCCTCCGTATTACCGCGGCTGCTGGCACGGAGTTAGCCGGTGCTTATTCGTGTGATACCGTCAGACACATCCGCAGACATGTGTTTCTTCTCACATAAAAGAAGTTTACAACCCGTAGGGCATTCGTCCTTCACGCGGGATGGCTGGATCAGAGTTGCC…	Bacteria	Bacteroidota	Bacteroidia	Chitinophagales	Saprospiraceae	Lewinella	NA	0	0	0	0	0	0	0	0	0	0	0	11	0	0	0	8	6	0	4	0	0	12	0	12	0	21	198	82	0	0	0	0	2	0	0	0	22	106	61
12134	#N/A	#N/A	TTCGCTCCCCACGCTTTCGTGCCTCAGCGTCAATCGAGGTCTAGTTAGCTGCCTTCGCAATTGGTGTTCTATGACATATCTATGCATTTCACCGCTACATGTCACATTCCGCTAACCTCAGCCTGATTCAAGTCTAACAGTATCAAAAGCAAGGCCCCAGTTGAGCTCGGACTTTTCACTTCTGACTTATTAAACCGCCTACGCACCCTTTAAACCCAGTAATTCCGGATAACGCTTGCACCCTCCGTATTACCGCGGCTGCTGGCACGGAGTTAGCCGGTGCTTATTCATATACTACCGTCATACCAGGATAAATCCTGGCTATTCTTGGTATATAAAAGAAGTTTACTACCCAGAGGGCATTCATCCTTCACGCGGGATGGCTGGATCAGAGTTGCC…	Bacteria	Bacteroidota	Bacteroidia	Chitinophagales	Saprospiraceae	Lewinella	NA	0	0	0	0	0	0	0	0	0	0	0	0	0	0	0	0	0	0	0	0	0	0	0	0	0	0	0	0	0	16	0	0	0	0	0	0	0	0	0
12799	#N/A	#N/A	TTCGCTCCCCACGCTTTCGTGCCTCAGCGTCAATCGAGGTCTAGTTAGCTGCCTTCGCAATTGGTGTTCTATGACATATCTATGCATTTCACCGCTACATGTCACATTCCGCTAACCTCAGCCTGATTCAAGTCTAACAGTATCAAAAGCAAGGCCCCAGTTGAGCTCGGACTTTTCACTTCTGACTTATTAAACCGCCTACGCACCCTTTAAACCCAGTAATTCCGGATAACGCTTGCACCCTCCGTATTACCGCGGCTGCTGGCACGGAGTTAGCCGGTGCTTATTCATATACTACCGTCATACAAAGATAAATCTCTGCTATTCTTGGTATATAAAAGAAGTTTACTACCCAGAGGGCATTCATCCTTCACGCGGGATGGCTGGATCAGAGTTTCC…	Bacteria	Bacteroidota	Bacteroidia	Chitinophagales	Saprospiraceae	Lewinella	NA	0	0	0	0	0	0	0	0	0	0	0	0	0	0	0	0	0	0	0	0	0	0	0	0	0	0	14	0	0	0	0	0	0	0	0	0	0	0	0
15398	#N/A	#N/A	TAAGGAATATTGGACAATGGGCGAAAGCCTGATCCAGCCATCCCGCGTGCAGGATGACTGCCCTATGGGTTGTAAACTGCTTTTATATGGGAAGAAACGCCTGGTTTTAACCGGGCCTGACGGTACCATACGAATAAGCACCGGCTAACTCCGTGCCAGCAGCCGCGGTAATACGGAGGGTGCAAGCGTTATCCGGAATCACTGGGTTTAAAGGGTGCGTAGGCGGCCTAGTAAGTCAGAGGTGAAAGCCCACAGCTCAACTGTGGAATTGCCTTTGATACTGCTAAGCTTGAATTAGGTTGAGGTTGGCGGAATGTGACATGTAGCGGTGAAATGCATAGATATGTCATAGAACACCAATTGCGAAGGCAGCTGGCTAGACCTTAATTGACGCTGAGG…	Bacteria	Bacteroidota	Bacteroidia	Chitinophagales	Saprospiraceae	Lewinella	NA	0	0	0	0	0	0	0	0	0	0	0	0	0	0	0	0	0	0	0	0	0	0	0	10	0	0	0	0	0	0	0	0	0	0	0	0	0	0	0
16330	#N/A	#N/A	TTCGCTCCCCACGCTTTCGTGCCTCAGCGTCAATCAAGGTCTAGTTAGCTGCCTTCGCAATTGGTGTTCTATGACATATCTATGCATTTCACCGCTACATGTCACATTCCGCTAACCTCAGCCTGATTCAAGTCTAACAGTATCAAAAGCAAGGCCCCAGTTGAGCTCGGACTTTTCACTTCTGACTTATTAAACCGCCTACGCACCCTTTAAACCCAGTAATTCCGGATAACGCTTGCACCCTCCGTATTACCGCGGCTGCTGGCACGGAGTTAGCCGGTGCTTATTCATATACTACCGTCACACAATCATAAATGACTGCTATTCTTGGTATATAAAAGAAGTTTACTACCCAGAGGGCATTCATCCTTCACGCGGGATGGCTGGATCAGAGTTTCC…	Bacteria	Bacteroidota	Bacteroidia	Chitinophagales	Saprospiraceae	Lewinella	NA	0	0	0	0	0	0	0	0	0	0	0	0	0	0	0	0	0	0	9	0	0	0	0	0	0	0	0	0	0	0	0	0	0	0	0	0	0	0	0
17122	#N/A	#N/A	TAAGGAATATTGGACAATGGAGGCAACTCTGATCCAGCCATCCCGCGTGAAGGACGAAGGCCCTCTGGGTCGTAAACTTCTTTTATATACCAAGAATAGCAGTAATTTACTTATTGTATGACGGTAGTATATGAATAAGCACCGGCTAACTCCGTGCCAGCAGCCGCGGTAATACGGAGGGTGCAAGCGTTATCCGGAATCACTGGGTTTAAAGGGTGCGTAGGCGGTTTAATAAGTCAGAAGTGAAAAGTCCGAGCTTAACTGGGGCCTTGCTTTTGATACTGTTAGACTTGAATTAGGCTGAGGTTAGCGGAATGTGACATGTAGCGGTGAAATGCATAGATATGTCATAGAACACCAATTGCGAAGGCAGCTAGCTAGACCTTAATTGACGCTGAG…	Bacteria	Bacteroidota	Bacteroidia	Chitinophagales	Saprospiraceae	Lewinella	NA	0	0	0	0	0	0	0	0	0	0	0	0	0	0	0	0	0	0	0	0	0	0	0	8	0	0	0	0	0	0	0	0	0	0	0	0	0	0	0
1800	#N/A	#N/A	TTCGCTCCCCACGCTTTCGTGCCTCAGCGTCAATCGAGGTCTAGTTAGCTGCCTTCGCAATTGGTGTTCTATGACATATCTATGCATTTCACCGCTACATGTCACATTCCGCTAACCTCAGCCTGATTCAAGTCTAACAGTATCAAAAGCAAGGCCCCAGTTGAGCTCGGACTTTTCACTTCTGACTTATTAAACCGCCTACGCACCCTTTAAACCCAGTAATTCCGGATAACGCTTGCACCCTCCGTATTACCGCGGCTGCTGGCACGGAGTTAGCCGGTGCTTATTCATATACTACCGTCATACCAGGATAAATCCCAGCTATTCTTGGTATATAAAAGAAGTTTACTACCCAGAGGGCATTCATCCTTCACGCGGGATGGCTGGATCAGAGTTTCC…	Bacteria	Bacteroidota	Bacteroidia	Chitinophagales	Saprospiraceae	Lewinella	NA	0	0	0	4	2	0	5	0	0	0	5	7	5	19	0	15	10	10	0	0	10	0	3	0	0	42	9	31	0	0	0	0	0	0	0	0	0	57	78
18174	#N/A	#N/A	TTCGCTCCCCACGCTTTCGTGCCTCAGCGTCAAATAAAGTCTAGTAAGCTGCCTTCGCAATTGGTGTTCTATGACATATCTATGCATTTCACCGCTACATGTCACATTCCGCCTACCTCAACTTATTTCAAGTCTCACAGTTTCAATGGCAAGGCCTCGGTTGAGCCCAGACTTTTCACCACTGACTTATAAAACCGCCTACGCACCCTTTAAACCCAGTAATTCCGGATAACGCTTGCACCCTCCGTATTACCGCGGCTGCTGGCACGGAGTTAGCCGGTGCTTATTCATATACTACCGTCAAACCCTTACACGTAAAGGCGTTTCTTGGTATATAAAAGCAGTTTACAACGCAGAGCGCCGTCATCCTGCACGCGGGATGGCTGGATCAGGCTTCCG…	Bacteria	Bacteroidota	Bacteroidia	Chitinophagales	Saprospiraceae	Lewinella	NA	0	0	0	0	0	0	0	0	0	0	0	0	0	0	0	0	0	0	0	0	0	0	0	7	0	0	0	0	0	0	0	0	0	0	0	0	0	0	0
18414	#N/A	#N/A	TAAGGAATATTGGACAATGGAGGCAACTCTGATCCAGCCATCCCGCGTGAAGGATGAATGCCCTCTGGGTAGTAAACTTCTTTTATATACCAAGAATAGCCAGGATTTATCCTGGTATGACGGTAGTATATGAATAAGCACCGGCTAACTCCGTGCCAGCAGCCGCGGTAATACGGAGGGTGCAAGCGTTATCCGGAATTACTGGGTTTAAAGGGTGCGTAGGCGGTTTAATAAGTCAGAAGTGAAAAGTCCGAGCTCAACTGGGGCCTTGCTTTTGATACTGTTAGACTTGAATCAGGCTGAGGTTAGCGGAATGTGACATGTAGCGGTGAAATGCATAGATATGTCATAGAACACCAATTGCGAAGGCAGCTAACTAGACCTCGATTGACGCTGAGG…	Bacteria	Bacteroidota	Bacteroidia	Chitinophagales	Saprospiraceae	Lewinella	NA	0	0	0	0	0	0	0	0	0	0	0	0	0	0	0	0	0	0	0	0	0	0	0	0	0	0	0	0	0	7	0	0	0	0	0	0	0	0	0
2124	#N/A	#N/A	TAAGGAATATTGGACAATGGAGGAAACTCTGATCCAGCCATCCCGCGTGAAGGATGAATGCCCTCTGGGTAGTAAACTTCTTTTATATACCAAGAATAGCAGTCATTTATGATTGTGTGACGGTAGTATATGAATAAGCACCGGCTAACTCCGTGCCAGCAGCCGCGGTAATACGGAGGGTGCAAGCGTTATCCGGAATTACTGGGTTTAAAGGGTGCGTAGGCGGTTTAATAAGTCAGAAGTGAAAAGTCCGAGCTCAACTGGGGCCTTGCTTTTGATACTGTTAGACTTGAATCAGGCTGAGGTTAGCGGAATGTGACATGTAGCGGTGAAATGCATAGATATGTCATAGAACACCAATTGCGAAGGCAGCTAACTAGACCTCGATTGACGCTGAGG…	Bacteria	Bacteroidota	Bacteroidia	Chitinophagales	Saprospiraceae	Lewinella	NA	2	0	0	3	0	0	0	0	2	0	0	8	16	4	0	7	0	22	6	0	0	14	33	9	1	4	17	43	0	0	0	0	0	0	0	0	30	19	9
2508	#N/A	#N/A	TTCGCTCCCCACGCTTTCGTGCCTCAGCGTCAATGCAGGTCTAGCCAGCTGCCTTCGCATTTGGTGTTCTATGACATATCTATGCATTTCACCGCTACATGTCACATTCCGCCAACCTCAACCTGATTCAAGTTACTCAGTTTCAAAGGCAATTTGATCGTTAAGCGACCAGATTTCACCTCTGACTTAAGTAACCGCCTACGCACCCTTTAAACCCAGTGATTCCGGATAACGCTTGCACCCTCCGTATTACCGCGGCTGCTGGCACGGAGTTAGCCGGTGCTTATTCGTGTGATACCGTCAGACACTTCCGCAGAAATGTGTTTCTTCTCACATAAAAGAAGTTTACAACGCGTAGCGCATTCATCCTTCACGCGGGATGGCTGGATCAGAGTTGCC…	Bacteria	Bacteroidota	Bacteroidia	Chitinophagales	Saprospiraceae	Lewinella	NA	0	0	0	0	0	0	0	0	0	0	0	1	5	0	0	2	1	0	0	0	0	0	4	0	0	3	54	65	0	0	0	0	0	0	0	0	0	15	42
2517	#N/A	#N/A	TTCGCTCCCCACGCTTTCGTGCCTCAGCGTCAATCGAGGTCTAGTTAGCTGCCTTCGCAATTGGTGTTCTATGACATATCTATGCATTTCACCGCTACATGTCACATTCCGCTAACCTCAGCCTGATTCAAGTCTAACAGTATCAAAAGCAAGGCCCAAGTTGAGCTCGGACTTTTCACTTCTGACTTATTAAACCGCCTACGCACCCTTTAAACCCAGTAATTCCGGATAACGCTTGCACCCTCCGTATTACCGCGGCTGCTGGCACGGAGTTAGCCGGTGCTTATTCATATACTACCGTCATACCAGGATAAATCCCAGCTATTCTTGGTATATAAAAGAAGTTTACTACCCAGAGGGCATTCATCCTTCACGCGGGATGGCTGGATCAGAGTTTCC…	Bacteria	Bacteroidota	Bacteroidia	Chitinophagales	Saprospiraceae	Lewinella	NA	0	0	0	0	0	0	0	0	0	0	0	6	0	2	0	0	5	6	0	0	0	0	3	0	0	0	32	68	0	0	0	0	0	0	0	0	0	30	44
3098	#N/A	#N/A	TAAGGAATATTGGACAATGGAGGCAACTCTGATCCAGCCATCCCGCGTGAAGGACGAATGCCCTACGGGTTGTAAACTTCTTTTATGTGAGAAGAAACACATGTCTGCGGATGTGTCTGACGGTATCACACGAATAAGCACCGGCTAACTCCGTGCCAGCAGCCGCGGTAATACGGAGGGTGCAAGCGTTATCCGGAATCACTGGGTTTAAAGGGTGCGTAGGCGGTTAATTAAGTCAGAGGTGAAATCTGGTCGCTCAACGATCAAATTGCCTTTGAAACTGACTAACTTGAATCAGGTTGAGGTTGGCGGAATGTGACATGTAGCGGTGAAATGCATAGATATGTCATAGAACACCAAATGCGAAGGCAGCTGGCTAGACCTGCATTGACGCTGAGG…	Bacteria	Bacteroidota	Bacteroidia	Chitinophagales	Saprospiraceae	Lewinella	NA	0	0	0	0	0	0	0	0	2	2	0	6	0	0	0	2	3	3	1	0	0	3	0	3	1	0	57	13	0	0	0	0	0	0	0	0	9	34	14
3466	#N/A	#N/A	TAAGGAATATTGGACAATGGAGGAAACTCTGATCCAGCCATCCCGCGTGAAGGATGAATGCCCTCTGGGTAGTAAACTTCTTTTATATACCAAGAATAGCTGGGATTTATCCTGGTATGACGGTAGTATATGAATAAGCACCGGCTAACTCCGTGCCAGCAGCCGCGGTAATACGGAGGGTGCAAGCGTTATCCGGAATTACTGGGTTTAAAGGGTGCGTAGGCGGTTTAATAAGTCAGAAGTGAAAAGTCCGAGCTCAACTGGGGCCTTGCTTTTGATACTGTTAGACTTGAATCAGGCTGAGGTTAGCGGAATGTGACATGTAGCGGTGAAATGCATAGATATGTCATAGAACACCAATTGCGAAGGCAGCTAACTAGACCTCGATTGACGCTGAGG…	Bacteria	Bacteroidota	Bacteroidia	Chitinophagales	Saprospiraceae	Lewinella	NA	0	0	0	0	0	0	0	0	0	0	6	4	0	0	0	7	11	0	0	0	0	3	3	0	0	7	20	14	0	0	0	0	0	0	0	0	0	26	23
3934	#N/A	#N/A	TTCGCTCCCCACGCTTTCGTGCCTCAGCGTCAATTAAGGTCTAGCCAGCTGCCTTCGCAATTGGTGTTCTATGACATATCTATGCATTTCACCGCTACATGTCACATTCCGCCAACCTCAACCTAATTCAAGCTTAGCAGTATCAAAGGCAATTCCACAGTTGAGCTGTGGGCTTTCACCTCTGACTTACTAGGCCGCCTACGCACCCTTTAAACCCAGTGATTCCGGATAACGCTTGCACCCTCCGTATTACCGCGGCTGCTGGCACGGAGTTAGCCGGTGCTTATTCGTATGGTACCGTCAGGCCCGGTTAAAACCAGGCGTTTCTTCCCATATAAAAGCAGTTTACAACCCATAGGGCAGTCATCCTGCACGCGGGATGGCTGGATCAGGCTTTCG…	Bacteria	Bacteroidota	Bacteroidia	Chitinophagales	Saprospiraceae	Lewinella	NA	0	0	0	0	0	3	3	0	2	0	0	0	0	5	15	3	0	0	12	5	0	0	0	45	0	0	0	0	15	0	0	0	2	0	0	0	0	0	0
4202	#N/A	#N/A	TTCGCTCCCCACGCTTTCGTGCCTCAGCGTCAATTAAGGTCTAGCTAGCTGCCTTCGCAATTGGTGTTCTATGACATATCTATGCATTTCACCGCTACATGTCACATTCCGCTAACCTCAGCCTAATTCAAGTCTAGCAGTATCAAAAGCAAGGCCAAAGTTAAGCTCTGACTTTTCACTTCTGACTTACTAAACCGCCTACGCACCCTTTAAACCCAGTAATTCCGGATAACGCTTGCACCCTCCGTATTACCGCGGCTGCTGGCACGGAGTTAGCCGGTGCTTATTCATATACTACCGTCATACAAGCATAAATGCCTGCTATTCTTGGTATATAAAAGCAGTTTACGACCCAGAGGGCCTTCGTCCTGCACGCGGGATGGCTGGATCAGAGTTGCC…	Bacteria	Bacteroidota	Bacteroidia	Chitinophagales	Saprospiraceae	Lewinella	NA	0	0	0	0	0	0	0	0	0	0	2	0	0	0	0	0	0	0	0	0	6	0	1	0	0	0	12	7	0	0	0	0	0	0	0	0	0	12	60
4217	#N/A	#N/A	TTCGCTCCCCACGCTTTCGTGCCTCAGCGTCAATCGAGGTCTAGTTAGCTGCCTTCGCAATTGGTGTTCTATGACATATCTATGCATTTCACCGCTACATGTCACATTCCGCTAACCTCAGCCTGATTCAAGTCTAACAGTATCAAAAGCAAGGCCCCAGTTAAGCTCGGACTTTTCACTTCTGACTTATTAAACCGCCTACGCACCCTTTAAACCCAGTAATTCCGGATAACGCTTGCACCCTCCGTATTACCGCGGCTGCTGGCACGGAGTTAGCCGGTGCTTATTCATATACTACCGTCACACAATCATAAATGACTGCTATTCTTGGTATATAAAAGCAGTTTACTACCCAGAGGGCATTCATCCTGCACGCGGGATGGCTGGATCAGAGTTTCC…	Bacteria	Bacteroidota	Bacteroidia	Chitinophagales	Saprospiraceae	Lewinella	NA	0	0	0	0	0	0	0	0	0	0	0	0	0	0	0	0	0	0	0	0	0	0	0	0	0	0	0	47	0	0	0	0	0	0	0	0	11	5	37
5366	#N/A	#N/A	TAAGGAATATTGGACAATGGAGGCAACTCTGATCCAGCCATCCCGCGTGCAGGATGACGGCGCTACGCGTTGTAAACTGCTTTTGTGTAAGATGAAACACCTGGATTTACTCCGGGCTTGACGTTATTACAAGAATAAGCACCGGCTAACTCCGTGCCAGCAGCCGCGGTAATACGGAGGGTGCAAGCGTTATCCGGAATCACTGGGTTTAAAGGGTGCGTAGGTGGACTAGTAAGTCAGAGGTGAAATCCCGCAGCTTAACTGCGGAACTGCCTTTGATACTGCTTGTCTTGAATCAGGTTGAGGTATGCGGAATGTGGCATGTAGCGGTGAAATGCGTAGATATGCCATAGAACACCGATTGCGAAGGCAGCATACTGGCCCTGTATTGACACTGAG…	Bacteria	Bacteroidota	Bacteroidia	Chitinophagales	Saprospiraceae	Lewinella	NA	0	0	0	0	0	2	0	0	0	0	0	0	0	0	0	0	0	0	0	0	2	0	3	0	0	6	12	10	0	0	0	0	0	0	0	0	0	13	20
5715	#N/A	#N/A	TTCGCTCCCCACGCTTTCGTGCCTCAGTGTCAATACAGGGCCAGTATGCTGCCTTCGCAATCGGTGTTCTATGGCATATCTACGCATTTCACCGCTACATGCCACATTCCGCATACCTCAACCTGATTCAAGACAAGCAGTATCAAAGGCAGTTCCGCAGTTAAGCTGCGGGATTTCACCTCTGACTTACTAGTCCACCTACGCACCCTTTAAACCCAGTGATTCCGGATAACGCTTGCACCCTCCGTATTACCGCGGCTGCTGGCACGGAGTTAGCCGGTGCTTATTCTTACAATAACGTCAGCTAAGGATAAATCCCTAGGTTTCATCTTGTACAAAAGCAGTTTACAACGCGTAGCGCCGTCATCCTGCACGCGGGATGGCTGGATCAGAGTTGCC…	Bacteria	Bacteroidota	Bacteroidia	Chitinophagales	Saprospiraceae	Lewinella	NA	0	0	0	0	0	0	0	0	0	0	0	0	0	0	0	0	0	0	0	0	0	0	0	0	0	0	0	62	0	0	0	0	0	0	0	0	0	0	0
6266	#N/A	#N/A	TAAGGAATATTGGACAATGGAGGCAACTCTGATCCAGCCATCCCGCGTGCAGGATGACGGCGCTACGCGTTGTAAACTGCTTTTGGACAAGATGAAACCCGGTTACGTGTAACCGATTGACGTTATTGTCAGAATAAGCACCGGCTAACTCCGTGCCAGCAGCCGCGGTAATACGGAGGGTGCAAGCGTTATCCGGAATCACTGGGTTTAAAGGGTGCGTAGGCGGGCCAGTAAGTCAGAGGTGAAAGCCCATCGCTTAACGATGGAATTGCCTTTGATACTGCTGGTCTTGAATTAGGTTGAGGTTAGCGGAATGTGGCATGTAGCGGTGAAATGCTTAGATATGCCATAGAACACCGATTGCGAAGGCAGCTAACTGGCCCTTGATTGACGCTGAGG…	Bacteria	Bacteroidota	Bacteroidia	Chitinophagales	Saprospiraceae	Lewinella	NA	0	0	0	0	0	0	0	0	0	0	0	0	0	0	0	0	0	0	0	0	0	0	0	0	0	0	0	0	0	0	0	0	0	0	0	0	1	10	13
6435	#N/A	#N/A	TTCGCTCCCCACGCTTTCGTGCCTCAGCGTCAATCGAGGTCTAGTTAGCTGCCTTCGCAATTGGTGTTCTATGACATATCTATGCATTTCACCGCTACATGTCACATTCCGCTAACCTCAGCCTGATTCAAGTCTAACAGTATCAAAAGCAAGGCCCCAGTTGAGCTCGGACTTTTCACTTCTGACTTATTAAACCGCCTACGCACCCTTTAAACCCAGTAATTCCGGATAACGCTTGCACCCTCCGTATTACCGCGGCTGCTGGCACGGAGTTAGCCGGTGCTTATTCATATACTACCGTCATACCAGGATAAATCCCAGCTATTCTTGGTATATAAAAGCAGTTTACTACCCAGAGGGCATTCATCCTGCACGCGGGATGGCTGGATCAGAGTTTCC…	Bacteria	Bacteroidota	Bacteroidia	Chitinophagales	Saprospiraceae	Lewinella	NA	0	0	0	0	0	0	0	0	0	0	0	0	0	0	0	0	0	0	0	0	0	0	0	0	0	0	0	0	0	0	0	0	0	0	0	0	0	51	0
6989	#N/A	#N/A	TAAGGAATATTGGACAATGGAGGAAACTCTGATCCAGCCATCCCGCGTGCAGGATGAATGCCCTCTGGGTAGTAAACTGCTTTTATATACCAAGAATAGCTGGGATTTATCCTGGTATGACGGTAGTATATGAATAAGCACCGGCTAACTCCGTGCCAGCAGCCGCGGTAATACGGAGGGTGCAAGCGTTATCCGGAATTACTGGGTTTAAAGGGTGCGTAGGCGGTTTAATAAGTCAGAAGTGAAAAGTCCGAGCTCAACTGGGGCCTTGCTTTTGATACTGTTAGACTTGAATCAGGCTGAGGTTAGCGGAATGTGACATGTAGCGGTGAAATGCATAGATATGTCATAGAACACCAATTGCGAAGGCAGCTAACTAGACCTCGATTGACGCTGAGG…	Bacteria	Bacteroidota	Bacteroidia	Chitinophagales	Saprospiraceae	Lewinella	NA	0	0	0	0	0	0	0	0	0	0	0	5	1	3	0	0	0	0	0	0	0	0	0	0	0	0	0	4	0	0	0	0	0	0	0	0	0	21	10
7104	#N/A	#N/A	TTCGCTCCCCACGCTTTCGTGCCTCAGTGTCAATACAGGGCCAGTATGCTGCCTTCGCAATCGGTGTTCTATGGCATATCTACGCATTTCACCGCTACATGCCACATTCCGCATACCTCAACCTGATTCAAGACAAGCAGTATCAAAGGCAGTTCCGTCGTTAAGCGACGGGATTTCACCTCTGACTTACTAGTCCACCTACGCACCCTTTAAACCCAGTGATTCCGGATAACGCTTGCACCCTCCGTATTACCGCGGCTGCTGGCACGGAGTTAGCCGGTGCTTATTCTTACAATAACGTCAGCTAAGGATAAATCCCTAGGTTTCATCTTGTACAAAAGCAGTTTACAACGCGTAGCGCCGTCATCCTGCACGCGGGATGGCTGGATCAGAGTTGCC…	Bacteria	Bacteroidota	Bacteroidia	Chitinophagales	Saprospiraceae	Lewinella	NA	0	0	0	0	0	0	0	0	0	0	0	0	0	0	0	0	0	0	0	0	0	0	0	0	0	0	0	43	0	0	0	0	0	0	0	0	0	0	0
7744	#N/A	#N/A	TAAGGAATATTGGACAATGGAGGCAACTCTGATCCAGCCATCCCGCGTGAAGGATGAATGCGCTACGCGTTGTAAACTTCTTTTATGTGAGAAGAAACACATTTCTGCGGAAGTGTCTGACGGTATCACACGAATAAGCACCGGCTAACTCCGTGCCAGCAGCCGCGGTAATACGGAGGGTGCAAGCGTTATCCGGAATCACTGGGTTTAAAGGGTGCGTAGGCGGTTACTTAAGTCAGAGGTGAAATCTGGTCGCTTAACGATCAAATTGCCTTTGAAACTGAGTAACTTGAATCAGGTTGAGGTTGGCGGAATGTGACATGTAGCGGTGAAATGCATAGATATGTCATAGAACACCAAATGCGAAGGCAGCTGGCTAGACCTGCATTGACGCTGAGG…	Bacteria	Bacteroidota	Bacteroidia	Chitinophagales	Saprospiraceae	Lewinella	NA	0	0	0	0	0	0	0	0	0	0	0	0	0	0	0	0	0	0	0	0	0	0	1	0	0	1	14	9	0	0	0	0	0	0	0	0	0	6	5
8210	#N/A	#N/A	TTCGCTCCCCACGCTTTCGTGCCTCAGCGTCAATTAAGGTCTAGCTAGCTGCCTTCGCAATTGGTGTTCTATGACATATCTATGCATTTCACCGCTACATGTCACATTCCGCTAACCTCAGCCTAATTCAAGTCTAACAGTATCAAAAGCAAGGCCCCAGTTAAGCTCGGACTTTTCACTTCTGACTTATTAAACCGCCTACGCACCCTTTAAACCCAGTGATTCCGGATAACGCTTGCACCCTCCGTATTACCGCGGCTGCTGGCACGGAGTTAGCCGGTGCTTATTCATATACTACCGTCATACAAATACAAGTATCTGCTATTCTTGGTATATAAAAGAAGTTTACGACCCAGAGGGCCTTCATCCTTCACGCGGGATGGCTGGATCAGAGTTGCC…	Bacteria	Bacteroidota	Bacteroidia	Chitinophagales	Saprospiraceae	Lewinella	NA	0	0	0	0	0	0	0	0	0	0	0	0	0	0	0	0	0	0	0	0	0	0	0	33	0	0	0	0	0	0	0	0	0	0	0	0	0	0	0
9238	#N/A	#N/A	TTCGCTCCCCACGCTTTCGTGCCTCAGCGTCAATTAAGGTCTAGCTAGCTGCCTTCGCAATTGGTGTTCTATGACATATCTATGCATTTCACCGCTACATGTCACATTCCGCTAACCTCAGCCTAATTCAAGTCTAGCAGTATCAAAAGCAAGGCCAAAGTTAAGCTCTGACTTTTCACTTCTGACTTACTAAACCGCCTACGCACCCTTTAAACCCAGTAATTCCGGATAACGCTTGCACCCTCCGTATTACCGCGGCTGCTGGCACGGAGTTAGCCGGTGCTTATTCATATACTACCGTCACACAATCATAAATGACTGCTATTCTTGGTATATAAAAGAAGTTTACTACCCAGAGGGCATTCATCCTTCACGCGGGATGGCTGGATCAGAGTTTCC…	Bacteria	Bacteroidota	Bacteroidia	Chitinophagales	Saprospiraceae	Lewinella	NA	0	0	0	0	0	2	0	0	0	0	1	0	1	0	0	0	0	0	1	0	0	0	0	0	0	0	0	0	0	0	1	0	0	0	0	0	0	6	14
953	#N/A	#N/A	TTCGCTCCCCACGCTTTCGTGCCTCAGCGTCAATCGAGGTCTAGTTAGCTGCCTTCGCAATTGGTGTTCTATGACATATCTATGCATTTCACCGCTACATGTCACATTCCGCTAACCTCAGCCTGATTCAAGTCTAACAGTATCAAAAGCAAGGCCCCAGTTGAGCTCGGACTTTTCACTTCTGACTTATTAAACCGCCTACGCACCCTTTAAACCCAGTAATTCCGGATAACGCTTGCACCCTCCGTATTACCGCGGCTGCTGGCACGGAGTTAGCCGGTGCTTATTCATATACTACCGTCACACAATCATAAATGACTGCTATTCTTGGTATATAAAAGAAGTTTACTACCCAGAGGGCATTCATCCTTCACGCGGGATGGCTGGATCAGAGTTTCC…	Bacteria	Bacteroidota	Bacteroidia	Chitinophagales	Saprospiraceae	Lewinella	NA	0	0	0	9	4	8	0	3	0	0	9	21	48	0	0	0	20	62	16	0	16	59	78	40	0	0	45	158	0	0	6	0	0	0	0	0	58	51	41
9562	#N/A	#N/A	TTCGCTCCCCACGCTTTCGTGCCTCAGCGTCAATGCAGGTCTAGCCAGCTGCCTTCGCATTTGGTGTTCTATGACATATCTATGCATTTCACCGCTACATGTCACATTCCGCCAACCTCAACCTGATTCAAGTTAGTCAGTTTCAAAGGCAATTTGATCGTTGAGCGACCAGATTTCACCTCTGACTTAATTAACCGCCTACGCACCCTTTAAACCCAGTGATTCCGGATAACGCTTGCACCCTCCGTATTACCGCGGCTGCTGGCACGGAGTTAGCCGGTGCTTATTCGTGTGATACCGTCAGACACATCCGCAGACATGTGTTTCTTCTCACATAAAAGAAGTTTACAACCCGTAGGGCATTCGTCCTTCACGCGGGATGGCTGGATCAGAGTAGCC…	Bacteria	Bacteroidota	Bacteroidia	Chitinophagales	Saprospiraceae	Lewinella	NA	0	0	0	0	0	0	0	0	0	0	0	0	0	0	0	0	0	0	0	0	0	0	0	0	25	0	0	0	0	0	0	0	0	0	0	0	0	0	0
986	#N/A	#N/A	TTCGCTCCCCACGCTTTCGTGCCTCAGCGTCAATCAAGGGCCAGTTAGCTGCCTTCGCAATCGGTGTTCTATGGCATATCTAAGCATTTCACCGCTACATGCCACATTCCGCTAACCTCAACCTAATTCAAGACCAGCAGTATCAAAGGCAATTCCATCGTTAAGCGATGGGCTTTCACCTCTGACTTACTGGCCCGCCTACGCACCCTTTAAACCCAGTGATTCCGGATAACGCTTGCACCCTCCGTATTACCGCGGCTGCTGGCACGGAGTTAGCCGGTGCTTATTCTGACAATAACGTCAATCGGTTACACGTAACCGGGTTTCATCTTGTCCAAAAGCAGTTTACAACGCGTAGCGCCGTCATCCTGCACGCGGGATGGCTGGATCAGAGTTGCC…	Bacteria	Bacteroidota	Bacteroidia	Chitinophagales	Saprospiraceae	Lewinella	NA	0	0	0	0	0	0	0	0	0	0	0	0	0	0	0	0	0	0	0	0	0	0	0	0	0	0	0	0	0	0	0	0	0	0	0	0	0	9	7
1626	#N/A	#N/A	TTCGCTCCCCACGCTTTCGTGCCTCAGCGTCAATTAAGGTCTAGTCAGCTGCCTTCGCAATTGGTGTTCTATGACATATCTATGCATTTCACCGCTACATGTCACATTCCGCCAACCTCAACCTAATTCAAGTTTAACAGTTTCAAAAGCAATTTTACAGTTAAGCTGCAAGCTTTCACTTCTGACTTATTAAACCGCCTACGCACCCTTTAAACCCAGTGATTCCGGATAACGCTTGCACCCTCCGTATTACCGCGGCTGCTGGCACGGAGTTAGCCGGTGCTTATTCTTACAGTACCGTCAGGTCCAGATAAATCCAGACGTTTCTTCCTGTACAAAAGCAGTTTACAACGCGTAGCGCCGTCATCCTGCACGCGGGATGGCTGGATCAGACTTCCG…	Bacteria	Bacteroidota	Bacteroidia	Chitinophagales	Saprospiraceae	Lewinella	nigricans	0	0	0	0	0	3	0	0	0	17	2	2	2	4	32	17	0	0	28	26	5	11	0	38	146	14	0	15	0	0	4	0	0	0	0	0	0	0	0
4027	#N/A	#N/A	TAAGGAATATTGGACAATGGACGGAAGTCTGATCCAGCCATCCCGCGTGCAGGATGACGGCGCTACGCGTTGTAAACTGCTTTTGTACAGGAAGAAACGTCTGGATTTATCTGGACCTGACGGTACTGTAAGAATAAGCACCGGCTAACTCCGTGCCAGCAGCCGCGGTAATACGGAGGGTGCAAGCGTTATCCGGAATCACTGGGTTTAAAGGGTGCGTAGGCGGTTTAATAAGTCAGAAGTGAAAGCTTGCAGCTTAACTGTAAAATTGCTTTTGAAACTGTTAAACTTGAATTAGGTTGAGGTTGGCGGAATGTGACATGTAGCGGTGAAATGCATAGATATGTCATAGAACACCAATTGCGAAGGCAGCTGACTAGACCTTAATTGACGCTGAGG…	Bacteria	Bacteroidota	Bacteroidia	Chitinophagales	Saprospiraceae	Lewinella	nigricans	0	0	2	0	0	0	0	0	0	7	0	0	0	0	6	8	1	0	7	4	0	3	0	9	51	3	0	3	0	0	2	0	0	0	0	0	0	0	0
6589	#N/A	#N/A	TTCGCTCCCCACGCTTTCGTGCCTCAGCGTCAATTAAGGTCTAGTCAGCTGCCTTCGCAATTGGTGTTCTATGACATATCTATGCATTTCACCGCTACATGTCACATTCCGCCAACCTCAACCTAATTCAAGTTCAGCAGTATCAAAAGCAATTCTACGGTTAAGCCGCAGGCTTTCACTTCTGACTTACTAAACCGCCTACGCACCCTTTAAACCCAGTGATTCCGGATAACGCTTGCACCCTCCGTATTACCGCGGCTGCTGGCACGGAGTTAGCCGGTGCTTATTCTTACAGTACCGTCAGGCCCAGATAAATCCAGGCGTTTCTTCCTGTACAAAAGCAGTTTACAACGCGTAGCGCCTTCATCCTGCACGCGGGATGGCTGGATCAGACTTCCG…	Bacteria	Bacteroidota	Bacteroidia	Chitinophagales	Saprospiraceae	Lewinella	nigricans	0	0	0	0	0	0	0	0	0	0	0	0	0	0	0	0	0	0	0	0	0	0	0	0	49	0	0	0	0	0	0	0	0	0	0	0	0	0	0
14073	#N/A	#N/A	TAAGGAATATTGGACAATGGAGGCAACTCTGATCCAGCCATCCCGCGTGCAGGATGAAGGCGCTACGCGTCGTAAACTGCTTTTGTGTAAGATGAAACACCGGGATTTATCCTGGCTTGACGTTATTACAAGAATAAGCACCGGCTAACTCCGTGCCAGCAGCCGCGGTAATACGGAGGGTGCAAGCGTTATCCGGAATCACTGGGTTTAAAGGGTGCGTAGGTGGACTAGTAAGTCAGAGGTGAAATCCCGTCGCTTAACGACGGAACTGCCTTTGATACTGCTTGTCTTGAATCAGGTTGAGGTATGCGGAATGTGGCATGTAGCGGTGAAATGCGTAGATATGCCATAGAACACCGATTGCGAAGGCAGCATACTGGCCCTGTATTGACACTGAGG…	Bacteria	Bacteroidota	Bacteroidia	Chitinophagales	Saprospiraceae	Lewinella	persica	0	0	0	0	0	0	0	0	0	0	0	0	0	0	0	0	0	0	0	0	0	0	0	0	12	0	0	0	0	0	0	0	0	0	0	0	0	0	0
6040	#N/A	#N/A	TTCGCTCCCCACGCTTTCGTGCCTCAGTGTCAATACAGGGCCAGTATGCTGCCTTCGCAATCGGTGTTCTATGGCATATCTACGCATTTCACCGCTACATGCCACATTCCGCATACCTCAACCTGATTCAAGACAAGCAGTATCAAAGGCAGTTCCGTCGTTAAGCGACGGGATTTCACCTCTGACTTACTAGTCCACCTACGCACCCTTTAAACCCAGTGATTCCGGATAACGCTTGCACCCTCCGTATTACCGCGGCTGCTGGCACGGAGTTAGCCGGTGCTTATTCTTGTAATAACGTCAAGCCAGGATAAATCCCGGTGTTTCATCTTACACAAAAGCAGTTTACGACGCGTAGCGCCTTCATCCTGCACGCGGGATGGCTGGATCAGAGTTGCC…	Bacteria	Bacteroidota	Bacteroidia	Chitinophagales	Saprospiraceae	Lewinella	persica	0	0	0	0	0	0	0	0	0	0	0	0	0	0	0	0	0	0	0	0	0	0	0	0	57	0	0	0	0	0	0	0	0	0	0	0	0	0	0
8274	#N/A	#N/A	TAAGGAATATTGGGCAATGGAGGCAACTCTGACCCAGCCATCCCGCGTGCAGGATGAAGGCGCTACGCGTCGTAAACTGCTTTTGTACAAGATGAAACCTAGGGATTTATCCTTAGCTGACGTTATTGTAAGAATAAGCACCGGCTAACTCCGTGCCAGCAGCCGCGGTAATACGGAGGGTGCAAGCGTTATCCGGAATCACTGGGTTTAAAGGGTGCGTAGGTGGACTAGTAAGTCAGAGGTGAAATCCCGTCGCTTAACGACGGAACTGCCTTTGATACTGCTTGTCTTGAATCAGGTTGAGGTATGCGGAATGTGGCATGTAGCGGTGAAATGCGTAGATATGCCATAGAACACCGATTGCGAAGGCAGCATACTGGCCCTGTATTGACACTGAGG…	Bacteria	Bacteroidota	Bacteroidia	Chitinophagales	Saprospiraceae	Lewinella	persica	0	0	0	0	0	0	0	0	0	0	0	0	0	0	0	3	0	0	0	0	4	0	0	0	0	4	0	4	0	0	0	0	0	0	0	0	0	12	4
9145	#N/A	#N/A	TTCGCTCCCCACGCTTTCGTGCCTCAGTGTCAATACAGGGCCAGTATGCTGCCTTCGCAATCGGTGTTCTATGGCATATCTACGCATTTCACCGCTACATGCCACATTCCGCATACCTCAACCTGATTCAAGACAAGCAGTATCAAAGGCAGTTCCGTCGTTAAGCGACGGGATTTCACCTCTGACTTACTAGTCCACCTACGCACCCTTTAAACCCAGTGATTCCGGATAACGCTTGCACCCTCCGTATTACCGCGGCTGCTGGCACGGAGTTAGCCGGTGCTTATTCTTACAATAACGTCAGCTAAGGATAAATCCCTAGGTTTCATCTTGTACAAAAGCAGTTTACGACGCGTAGCGCCTTCATCCTGCACGCGGGATGGCTGGGTCAGAGTTGCC…	Bacteria	Bacteroidota	Bacteroidia	Chitinophagales	Saprospiraceae	Lewinella	persica	0	0	0	0	0	0	0	0	0	0	0	0	0	0	0	0	0	0	0	0	0	0	0	0	0	0	0	0	0	0	0	0	0	0	0	0	0	27	0
10142	#N/A	#N/A	TTCGCTCCCCACGCTTTCGTGCCTCAGCGTCAATCAAGTGCCAGTCAGCTGCCTTCGCAATCGGTGTTCCATGACATATCTATGCATTTCACCGCTACATGTCACATTCCGCTAACCTCATTCTGATTCAAGCCAAACAGTATCAAAGGCAATTCTATCGTTAAGCGATAGCATTTCACCTCTGACTTATCTGGCCGCCTACGCACCCTTTAAACCCAGTGATTCCGGATAACGCTTGCACCCTCCGTATTACCGCGGCTGCTGGCACGGAGTTAGCCGGTGCTTATTCATGAGATACCGTCAGACCTCTATTAATAAAGGCGTTTCTTCTCTCATAAAAGCAGTTTACAACCCATAGGGCCGTCATCCTGCACGCGGGATGGCTGGATCAGACTTTCG…	Bacteria	Bacteroidota	Bacteroidia	Chitinophagales	Saprospiraceae	NA	NA	0	0	0	0	0	0	0	0	0	0	0	0	0	0	0	0	0	0	0	0	0	0	0	0	0	0	0	0	0	0	0	0	0	0	0	0	0	13	0
10168	#N/A	#N/A	TTCGCTCCCCACGCTTTCGTGCCTCAGCGTCAATATATGCCTAGCTAGCTGCCTACGCAATTGGTGTTCTAAGTCATATCTATGCATTTCACCGCTACATGACTCATTCCGCTAACCTCAACATAATTCTAGCTTGACAGTTTCAAAGGCAATTCACCAGTTAAGCTCGTGTATTTCACCTCTGACTTGTCAGGCCGCCTACGCACCCTTTAAACCCAGTGATTCCGGATAACGCTTGCACCCTCCGTATTACCGCGGCTGCTGGCACGGAGTTAGCCGGTGCTTATTCTGATAGTACCGTCAAACATCGATAAATCAATGCATTTCTTCCTATCTAAAAGAAGTTTACAACCCATAGGGCAGTCATCCTTCACGCGGGATGGCTGGATCAGAGTTCCC…	Bacteria	Bacteroidota	Bacteroidia	Chitinophagales	Saprospiraceae	NA	NA	0	0	0	0	0	0	0	0	0	0	0	0	0	0	0	0	0	0	0	0	0	0	0	0	0	0	0	0	0	0	0	0	0	0	0	0	22	0	0
10181	#N/A	#N/A	TAAGGAATATTGGACAATGGGCGCAAGCCTGATCCAGCCATCCCGCGTGAAGGATGACTGCCCTATGGGTTGTAAACTTCTTTTATCAGGGAAGAAACCCTTTCATTTATGAGAGGCTGACGGTACCTGAAGAATAAGCACCGGCTAACTCCGTGCCAGCAGCCGCGGTAATACGGAGGGTGCAAGCGTTATCCGGAATCACTGGGTTTAAAGGGTGCGTAGGCGGATAAATAAGTCAGAGGTGAAAGCTTTCCGCTTAACGGGAAAATTGCCTTTGATACTGTTTATCTTGAATCATGTTGAGGTTAGCGGAATGTGACATGTAGCGGTGAAATGCATAGATATGTCATAGAACACCAATTGCGAAGGCAGCTAGCTAGGCATGTATTGACGCTGAGG…	Bacteria	Bacteroidota	Bacteroidia	Chitinophagales	Saprospiraceae	NA	NA	0	0	0	0	0	0	0	0	0	0	0	0	0	0	0	0	0	0	0	0	0	0	0	0	0	0	0	0	0	0	0	0	0	0	0	0	0	0	22
10187	#N/A	#N/A	TTCGCTCCCCACGCTTTCGTGCCTCAGCGTCAAGTATGGTCTAGTAAGCTGCCTTCGCAATCGGTGTTCTACGACATATCTATGCATTTCACCGCTACATGTCGCATTCCGCCTACCTCATCCATCTTCTAGCATAACAGTATCAAAGGCAGTTCCATCGTTTAGCGATAGCATTTCACCTCTGACTTATTACGCAGCCTGCGCACCCTTTAAACCCAGTAATTCCGGATAACGCTTGCACCCTCCGTATTACCGCGGCTGCTGGCACGGAGTTAGCCGGTGCTTATTCATATACTACCGTCACACGAACATGAATGCTCGCTATTCTTGGTATATAAAAGCAGTTTACAACCCAGAGGGCCTTCTTCCTGCACGCGGCATGGCTGGATCAGGCTTTCG…	Bacteria	Bacteroidota	Bacteroidia	Chitinophagales	Saprospiraceae	NA	NA	0	0	0	0	0	0	0	0	0	0	0	0	0	0	0	0	0	0	0	0	0	0	0	0	0	0	0	0	0	0	0	0	0	0	0	0	0	0	22
10299	#N/A	#N/A	TTCGCTACCCACGCTTTCGTGCCTCAGCGTCAATACAGGTCTAGTAAGCTGCCTACGCAATTGGTGTTCTATGACATATCTAAGCATTTCACCGCTACATGTCACATTCCGCCTACCTCAACCTGATTCAAGCCAAACAGTATCAAAGGCAATTCTCCCGTTGAGCGGGAGCCTTTCACCTCTGACTTATCTGGCCGCCTACGCACCCTTTAAACCCAGTGAATCCGGATAACGCTTGCACCCTCCGTATTACCGCGGCTGCTGGCACGGAGTTAGCCGGTGCTTATTCATAAGGTACCGTCACACACTGATAAATCAGTGCTATTCTTCCCAAATAAAAGCAGTTTACAACCCAAAGGGCCGTCTTCCTGCACGCGGGATGGCTGGATCAGTCTTTCG…	Bacteria	Bacteroidota	Bacteroidia	Chitinophagales	Saprospiraceae	NA	NA	0	0	0	0	0	0	0	0	0	0	0	0	0	0	0	0	0	0	0	0	0	0	0	0	0	0	0	0	0	0	0	0	0	0	0	0	0	0	0
10414	#N/A	#N/A	CCTCAGCGTCAATATATGCCTAGCTAGCTGCCTACGCAATTGGTGTTCTAAGTCATATCTATGCATTTCACCGCTACATGACTCATTCCGCTAACCTCAACATAATTCTAGCTTGACAGTTTCAAAGGCAATTCACCAGTTAAGCTCGTGTATTTCACCTCTGACTTGTCAGGCCGCCTACGCACCCTTTAAACCCAGTGATTCCGGATAACGCTTGCACCCTCCGTATTACCGCGGCTGCTGGCACGGAGTTAGCCGGTGCTTATTCTGATAGTACCGTCAAACTAAGATAAATCCTAGCCTTTCTTCCTATCTAAAAGAAGTTTACAACCCATAGGGCAGTCATCCTTCACGCGGGATGGCTGGATCAGAGTTGCCTCCATTGTCCAATATTCCTTA…	Bacteria	Bacteroidota	Bacteroidia	Chitinophagales	Saprospiraceae	NA	NA	0	0	0	0	0	0	0	0	0	0	0	0	0	0	0	0	0	0	0	0	0	0	0	0	0	0	0	0	0	0	0	0	0	0	0	0	0	0	21
10476	#N/A	#N/A	TTCGCTACCCACGCTTTCGTGACTCAGCGTCAGTTGAGGTATAGTGAGCTGCCTTCGCATTTGGTGTTCTAAGTCATATCTATGCATTTCACCGCTACATGACTCATTCCGCCCACCTCCACCTAACTCAAGTCTGTCAGTTTCAAAAGCACGACCGTCGTTGAGCGACGGGATTTCACTTCTGACTTAACAAACAGCCTACGCACCCTTTAAACCCAGTGATTCCGGATAACGCTTGCACCCTCCGTATTACCGCGGCTGCTGGCACGGAGTTAGCCGGTGCTTATTCATATACTACCGTCAGGCCCTATGTAAAACAAGGCGTTTCTTGGTATATAAAAGCAGTTTACAACCCAGAGGGCATTCATCCTGCACGCGGGATGGCTGGTTCAGGCTTTC…	Bacteria	Bacteroidota	Bacteroidia	Chitinophagales	Saprospiraceae	NA	NA	0	0	0	0	0	0	0	0	0	0	0	0	0	0	0	0	0	0	0	0	0	0	0	0	0	0	0	21	0	0	0	0	0	0	0	0	0	0	0
10532	#N/A	#N/A	TTCGCTCCCCACGCTTTCGTGCCTCAGCGTCAATATATGCCTAGCTAGCTGCCTTCGCAATTGGTGTTCTATGACATATCTATGCATTTCACCGCTACATGTCACATTCCGCTAACCTCAACATAATTCAAGATAAACAGTATCAAAGGCAATTTTCCCGTTAAGCGGAAAGCTTTCACCTCTGACTTATTTATCCGCCTACGCACCCTTTAAACCCAGTGATTCCGGATAACGCTTGCACCCTCCGTATTACCGCGGCTGCTGGCACGGAGTTAGCCGGTGCTTATTCTTTAGGTACCGTCAGCCTCTCATAAATGAAAGGGTTTCTTCCCTAATAAAAGAAGTTTACAACCCATAGGGCAGTCATCCTTCACGCGGGATGGCTGGATCAGGCTTGCG…	Bacteria	Bacteroidota	Bacteroidia	Chitinophagales	Saprospiraceae	NA	NA	0	0	0	0	0	0	0	0	0	0	0	0	0	0	0	0	0	2	0	0	0	0	3	0	0	5	1	4	0	0	0	0	0	0	4	0	0	1	0
10648	#N/A	#N/A	TTCGCTACCCACGCTTTCGTGCCTCAGCGTCAGTAAAGGTATAGTGAGCTGCCTTCGCATTCGGTGTTCTAAGTCATATCTATGCATTTCACCGCTACATGACTCATTCCGCCCACCTCCACCTTACTCAAGTCCAACAGTATCAAAGGCAGGTCTCCCGTTGAGCGGGAACATTTCACCTCTGACTTATTAGACCGCCTACGCACCCTTTAAACCCAGTGATTCCGGATAACGCTTGCACCCTCCGTATTACCGCGGCTGCTGGCACGGAGTTAGCCGGTGCTTATTCATATACTACCGTCAGGCCCGGATGAATCCGGGCGTTTCTTGGTATATAAAAGCAGTTTACAACCCATAGGGCATTCGTCCTGCACGCGGGATGGCTGGATCAGGCTTCCG…	Bacteria	Bacteroidota	Bacteroidia	Chitinophagales	Saprospiraceae	NA	NA	0	0	0	0	0	0	0	0	0	0	0	0	0	0	0	0	0	0	0	0	0	0	0	0	0	0	20	0	0	0	0	0	0	0	0	0	0	0	0
10774	#N/A	#N/A	TTCGCTCCCCACGCTTTCGTGCCTCAGCGTCAATCTAGGCCTAGCTAGCTGCCTTCGCAATTGGTGTTCTATGACATATCTATGCATTTCACCGCTACATGTCACATTCCGCTAACCTCAACCCGATTCAAGCTTGACAGTATCAAAAGCAATTTCCCCGTTAAGCAGATAACTTTCACTCCTGACTTATCAAACCGCCTACGCACCCTTTAAACCCAGTAATTCCGGATAACGCTCGCACCCTCCGTATTACCGCGGCTGCTGGCACGGAGTTAGCCGGTGCTTATTCTGATGGTACCGTCACATACCTATAAATAGATACTATTCTTCCCATCTAAAAGCAGTTTACAACCCATAGGGCCGTCATCCTGCACGCGGGATGGCTGGATCAGGCTTTCG…	Bacteria	Bacteroidota	Bacteroidia	Chitinophagales	Saprospiraceae	NA	NA	0	0	0	0	0	0	0	0	0	0	0	0	0	0	0	0	0	0	0	0	0	0	0	0	20	0	0	0	0	0	0	0	0	0	0	0	0	0	0
10795	#N/A	#N/A	TTCGCTCCCCACGCTTTCGTGCCTCAGTGTCAATACAGGTCTAGTCAGCTGCCTTCGCAATTGGTGTTCTATGACATATCTAAGCATTTCACCGCTACATGTCACATTCCGCTAACCTCAGCCTGATTCAAGCATTACAGTTTCAAAAGCAATTCCGCAGTTAAGCTGCAGGCTTTCACTTCTGACTTATAACGCCACCTACGCACCCTTTAAACCCAGTGATTCCGGATAACGCTTGCACCCTCCGTATTACCGCGGCTGCTGGCACGGAGTTAGCCGGTGCTTATTCTGATAGTACCGTCAGGCTCTGATAAATCAAAGCGTTTCTTCCTATCTAAAAGAAGTTTACAACCCATAGGGCAGTCATCCTTCACGCGGGATGGCTGGATCAGGGTTTCC…	Bacteria	Bacteroidota	Bacteroidia	Chitinophagales	Saprospiraceae	NA	NA	0	0	0	0	0	0	0	0	0	0	0	0	0	0	0	0	0	0	0	0	0	0	0	0	0	0	0	20	0	0	0	0	0	0	0	0	0	0	0
10957	#N/A	#N/A	TTCGCTCCCCACGCTTTCGTGCCTCAGCGTCAATTAAGGCCTAGCCAGCTGCCTTCGCAATTGGTGTTCTATGGCATATCTATGCATTTCACCGCTACATGCCACATTCCGCTAACCTCAACCTAATTCAAGACTATCAGTATCAAAGGCAATTTATAAGTTAAGCTTATAGCTTTCACCCCTGACTTAATAGCCCGCCTACGCACCCTTTAAACCCAGTAATTCCGGATAACGCTTGCACCCTCCGTATTACCGCGGCTGCTGGCACGGAGTTAGCCGGTGCTTATTCTTATGGTACCGTCAGCCTAGGACAAGTCCTAGGGTTTCTTCCCATACAAAAGCAGTTTACAACCCAGAGGGCCGTCATCCTGCACGCGGAATGGCTGGATCAGGCTTTCG…	Bacteria	Bacteroidota	Bacteroidia	Chitinophagales	Saprospiraceae	NA	NA	0	0	0	0	0	0	0	0	0	0	0	0	0	0	0	0	0	0	0	0	0	0	0	0	0	0	19	0	0	0	0	0	0	0	0	0	0	0	0
10999	#N/A	#N/A	TTCGCTCCCCACGCTTTCGTGCCTCAGCGTCAATTAATGCCTAGCTAGCTGCCTTCGCAATTGGTGTTCTAAGTCATATCTATGCATTTCACCGCTACATGACTCATTCCGCTAACCTCAACATAATTCAAGATAAACAGTATCAAAGGCAATTCCTCAGTTAAGCTCAGAGCTTTCACCATTGACTTATCTATCCGCCTACGCACCCTTTAAACCCAGTGATTCCGGATAACGCTTGCACCCTCCGTATTACCGCGGCTGCTGGCACGGAGTTAGCCGGTGCTTATTCTTTAGGTACCGTCAGTTACAGGTAAACCCGTAATTTTCTTCCCTAATAAAAGCAGTTTACAACCCATAGGGCCGTCTTCCTGCACGCGGGATGGCTGGATCAGGGTTGCC…	Bacteria	Bacteroidota	Bacteroidia	Chitinophagales	Saprospiraceae	NA	NA	0	0	0	0	0	0	0	0	0	0	0	0	0	0	0	0	0	0	0	0	0	0	0	0	0	0	0	0	0	0	0	0	0	0	0	0	19	0	0
11052	#N/A	#N/A	TTCGCTCCCCACGCTTTCGTGCCTCAGCGTCAATATATGCCTAGCTAGCTGCCTTCGCAATTGGTGTTCTAAGTCATATCTATGCATTTCACCGCTACATGACTCATTCCGCTAACCTCAACATAATTCAAGATAAACAGTATCAAAGGCAATTTTCCAGTTAAGCTGAAACCTTTCACCTCTGACTTATCTATCCGCCTACGCACCCTTTAAACCCAGTGATTCCGGATAACGCTTGCACCCTCCGTATTACCGCGGCTGCTGGCACGGAGTTAGCCGGTGCTTATTCATATAGTACCGTCAAACACTCATAAATGAATGTAGTTCTTCCTATATAAAAGAAGTTTACAACCCATAGGGCCGTCTTCCTCCACGCAGGATGGCTGGATCAGGGTTGCC…	Bacteria	Bacteroidota	Bacteroidia	Chitinophagales	Saprospiraceae	NA	NA	0	0	0	0	0	0	0	0	0	0	0	0	0	0	0	0	0	0	0	0	0	0	0	19	0	0	0	0	0	0	0	0	0	0	0	0	0	0	0
11087	#N/A	#N/A	TTCGCTCCCCACGCTTTCGTGCCTCAGCGTCAATCAATGCCCAGCCAGCTGCCTACGCAATTGGTGTTCTAAGTCATATCTATGCATTTCACCGCTACATGACTCATTCCGCTGACCTCAACATAATTCTAGCTTGATAGTTTCAAAGGCAATTCACCAGTTAAGCTCGTGCATTTCACCTCTGACTTACCAGGCCGCCTACGCACCCTTTAAACCCAGTGATTCCGGATAACGCTTGCACCCTCCGTATTACCGCGGCTGCTGGCACGGAGTTAGCCGGTGCTTATTCTGATAGTACCGTCATACGAGCATAAATACTCGCTATTCTTCCTATCTAAAAGTAGTTTACAACCCATAGGGCAGTCTTCCTACACGCGGGATGGCTGGATCAGAGTTGCC…	Bacteria	Bacteroidota	Bacteroidia	Chitinophagales	Saprospiraceae	NA	NA	0	0	0	0	0	0	0	0	0	0	0	0	0	0	0	0	0	0	0	0	0	0	0	0	0	0	0	19	0	0	0	0	0	0	0	0	0	0	0
11138	#N/A	#N/A	TAAGGAATATTGGACAATGGGCGCAAGCCTGATCCAGCCATCCCGCGTGAAGGATGACGGCCCTATGGGTTGTAAACTTCTTTTATTAGGGAAGAAACCTTTTCATTTATGAAGAGCTGACGGTACCTAAAGAATAAGCACCGGCTAACTCCGTGCCAGCAGCCGCGGTAATACGGAGGGTGCAAGCGTTATCCGGAATCACTGGGTTTAAAGGGTGCGTAGGCGGATAAATAAGTCAGAGGTGAAAGCTCTGAGCTCAACTGAGGAATTGCCTTTGATACTGTTTATCTTGAATTGTGTTGAGGTTAGCGGAATGAGTCATGTAGCGGTGAAATGCATAGATATGACTTAGAACACCAATTGCGAAGGCAGCTAGCTAGGCATATATTGACGCTGAGG…	Bacteria	Bacteroidota	Bacteroidia	Chitinophagales	Saprospiraceae	NA	NA	0	0	0	0	0	0	0	0	0	0	0	0	2	0	0	2	0	1	0	0	0	0	1	0	0	0	0	1	0	0	0	0	0	0	8	0	0	3	0
11230	#N/A	#N/A	TTCGCTCCCCACGCTTTCGTGCCTCAGCGTCAAATAAGGTCTAGTCAGCTGCCTTCGCAATTGGTGTTCTATGGCATATCTATGCATTTCACCGCTACATGCCACATTCCGCTGACCTCAGCCTATTTCAAGTTATACAGTTTCAAAGGCAGGTTATCGGTTAAGCCCATACATTTCACCTCTGACTTATATAACAGCCTACGCACCCTTTAAACCCAGTGATTCCGGATAACGCTTGCACCTTCCGTATTACCGCGGCTGCTGGCACGGAATTAGCCGGTGCTTATTCTGACAGTACCGTCAAACTCTCATAAATGAAAGCGGTTCTTCCTGTCTAAAAGTAGTTTACAACCCAGAGGGCCGTCATCCTACACGCGGGATGGCTGGATCAGAGTTGCC…	Bacteria	Bacteroidota	Bacteroidia	Chitinophagales	Saprospiraceae	NA	NA	0	0	0	0	0	0	0	0	0	0	0	0	1	0	0	0	0	0	0	0	0	0	0	0	0	0	14	0	0	0	0	0	0	0	0	0	0	3	0
11355	#N/A	#N/A	TTCGCTCCCCACGCTTTCGTGCCTCAGTGTCAATTAAGGTCTAGTCAGCTGCCTTCGCAATTGGTGTTCTATGGCATATCTATGCATTTCACCGCTACATGCCACATTCCGCCAACCTCAACCTAATTCAAGCCCAACAGTATCAAAGGCAGTTCTGCGGTTAAGCCGCAGGATTTCACCTCTGACTGATTGAGCCACCTACGCACCCTTTAAACCCAGTGATTCCGGATAACGCTTGCACCCTCCGTATTACCGCGGCTGCTGGCACGGAGTTAGCCGGTGCTTATTCCTGAGATACCGTCAGCCCTCTATGAATAGAGGGAGTTCTTCTCTCATAAAAGCAGTTTACAACCCATAGGGCCGTCATCCTGCACGCGGGATGGCTGGATCAGGGTTGCC…	Bacteria	Bacteroidota	Bacteroidia	Chitinophagales	Saprospiraceae	NA	NA	0	0	0	0	0	0	0	0	0	0	0	0	0	0	0	0	0	0	0	0	0	0	0	18	0	0	0	0	0	0	0	0	0	0	0	0	0	0	0
11450	#N/A	#N/A	TTCGCTCCCCACGCTTTCGTGCCTCAGCGTCAATATATGCCTAGCTAGCTGCCTACGCAATTGGTGTTCTAAGTCATATCTATGCATTTCACCGCTACATGACTCATTCCGCTAACCTCAACATAATTCTAGCTTGACAGTTTCAAAGGCAATTCACCAGTTAAGCTCGTGTATTTCACCTCTGACTTGTCAGGCCGCCTACGCACCCTTTAAACCCAGTGATTCCGGATAACGCTTGCACCCTCCGTATTACCGCGGCTGCTGGCACGGAGTTAGCCGGTGCTTATTCTGATAGTACCGTCACACAATTATTAATAACTGCTATTCTTCCTATCTAAAAGTAGTTTACAACCCATAGGGCAGTCTTCCTACACGCGGGATGGCTGGATCAGAGTTGCC…	Bacteria	Bacteroidota	Bacteroidia	Chitinophagales	Saprospiraceae	NA	NA	0	0	0	0	0	0	0	4	0	0	0	0	0	0	0	1	0	0	0	0	1	0	0	0	0	0	1	0	0	0	0	0	0	0	0	0	0	3	2
11672	#N/A	#N/A	TAAGGAATATTGGACAATGGAGGCAACTCTGATCCAGCCATCCCGCGTGAAGGATGACTGCCCTATGGGTTGTAAACTTCTTTTAGATAGGAAGAACGGCATTGATTTATCAGTGTGTGACGGTACTATCAGAATAAGCACCGGCTAACTCCGTGCCAGCAGCCGCGGTAATACGGAGGGTGCAAGCGTTATCCGGAATCACTGGGTTTAAAGGGTGCGTAGGCGGCCTGACAAGTCAGAGGTGAAATACACGAGCTTAACTGGTGAATTGCCTTTGAAACTGTCAAGCTAGAATTATGTTGAGGTTAGCGGAATGAGTCATGTAGCGGTGAAATGCATAGATATGACTTAGAACACCAATTGCGTAGGCAGCTAGCTAGGCATATATTGACGCTGAGG…	Bacteria	Bacteroidota	Bacteroidia	Chitinophagales	Saprospiraceae	NA	NA	0	0	0	0	0	0	0	0	0	0	0	0	0	0	0	0	0	0	0	0	0	0	0	0	0	0	0	0	0	0	0	0	0	0	0	0	0	0	17
11807	#N/A	#N/A	TTCGCTCCCCACGCTTTCGTGCCTCAGCGTCAATTAATGCCTAGCCAGCTGCCTACGCAATTGGTGTTCTAAGTCATATCTATGCATTTCACCGCTACATGACTCATTCCGCTGACCTCAACATAATTCTAGCTTGATAGTTTCAAAGGCAATTCACCAGTTAAGCTCGTGTATTTCACCTCTGACTTACCAGGCCGCCTACGCACCCTTTAAACCCAGTGATTCCGGATAACGCTTGCACCCTCCGTATTACCGCGGCTGCTGGCACGGAGTTAGCCGGTGCTTATTCTGATAGTACCGTCAAACAAAGATAAATCTCTGCCTTTCTTCCTATCTAAAAGAAGTTTACAACCCATAGGGCAGTCATCCTTCACGCGGGATGGCTGGATCAGAGTTGCC…	Bacteria	Bacteroidota	Bacteroidia	Chitinophagales	Saprospiraceae	NA	NA	0	0	0	0	1	0	0	0	0	0	2	0	1	0	0	0	0	0	0	0	3	1	6	0	0	0	0	0	0	0	0	0	0	0	0	0	0	1	1
11888	#N/A	#N/A	TTCGCTCCCCACGCTTTCGTGCCTCAGCGTCAATTAATGCCTAGCCAGCTGCCTACGCAATTGGTGTTCTAAGTCATATCTATGCATTTCACCGCTACATGACTCATTCCGCTGACCTCAACATAATTCTAGCTTGATAGTTTCAAAGGCAATTCACCAGTTAAGCTCGTGTATTTCACCTCTGACTTACCAGGCCGCCTACGCACCCTTTAAACCCAGTGATTCCGGATAACGCTTGCACCCTCCGTATTACCGCGGCTGCTGGCACGGAGTTAGCCGGTGCTTATTCTGATAGTACCGTCACACAATTATTAATAACTGCTATTCTTCCTATCTAAAAGTAGTTTACAACCCATAGGGCAGTCTTCCTACACGCGGGATGGCTGGATCAGAGTTGCC…	Bacteria	Bacteroidota	Bacteroidia	Chitinophagales	Saprospiraceae	NA	NA	0	0	0	0	0	0	0	0	0	0	1	0	0	0	0	0	0	0	0	0	7	1	0	0	0	0	0	5	0	0	0	0	0	0	0	0	0	2	0
1189	#N/A	#N/A	TTCGCTCCCCACGCTTTCGTGCCTCAGCGTCAATATATGCCTAGCTAGCTGCCTTCGCAATTGGTGTTCTATGACATATCTATGCATTTCACCGCTACATGTCACATTCCGCTAACCTCAACATAATTCAAGTCTTACAGTTTCAATGGCAATTTTCCAGTTAAGCTGAAAACTTTCACCACTGACTTATAAAACCGCCTACGCACCCTTTAAACCCAGTAATTCCGGATAACGCTTGCACCCTCCGTATTACCGCGGCTGCTGGCACGGAGTTAGCCGGTGCTTATTCTGATAGTACCGTCACACAAACTTAAAAGCCTGCTATTCTTCCTATCTAAAAGCAGTTTACTACCCATAGGGCATTCATCCTGCACGCGGGATGGCTGGATCAGGCTCTCG…	Bacteria	Bacteroidota	Bacteroidia	Chitinophagales	Saprospiraceae	NA	NA	0	0	0	0	0	0	0	0	0	0	0	0	0	0	0	0	0	0	0	0	0	0	0	0	0	0	0	0	0	557	0	0	0	0	0	0	0	0	0
11927	#N/A	#N/A	TTCGCTACCCACGCTTTCGTGCCTCAGCGTCAATCGAGGTCTAGTTAGCTGCCTTCGCAATCGGTGTTCTAAGTCATATCTATGCATTTCACCGCTACATGACTCATTCCGCTAACCTCAGCCCCATTCAAGATATACAGTTTCATTTGCAATTCCTCAGTTTAGCTCAGACCTTTCACAACTGACTTATATATCCGCCTACGCACCCTTTAAACCCAGTAATTCCGGATAACGCTTGCACCCTCCGTATTACCGCGGCTGCTGGCACGGAGTTAGCCGGTGCTTATTCGTATGGTACCGTCAAACCCGGATAAATCCAGGCGCTTCTTCCCATATAAAAGAAGTTTACAATCCATAGGACAGTCTTCCTTCACGCGGCATGGCTGGATCAGCCTTGCG…	Bacteria	Bacteroidota	Bacteroidia	Chitinophagales	Saprospiraceae	NA	NA	0	0	0	0	0	0	0	0	0	0	0	0	0	0	0	0	0	0	0	0	0	0	0	0	0	0	16	0	0	0	0	0	0	0	0	0	0	0	0
11933	#N/A	#N/A	TTCGCTCCCCACGCTTTCGTGACTCAGCGTCAATTAAGGCCCAGTCAGCTGCCTTCGCAATTGGTGTTCTATGACATATCTCCGCATTTCACCGCTACATGTCACATTCCGCTGACCTCAACCTAATTCAAGACAAACAGTATCAAAGGCAATTTTACAGTTAAGCTGCAAGATTTCACCTCTGACTTATATGTCCGCCTGCTCACCCTTTAAACCCAGTGATTCCGGATAACGCTTGCACCCTCCGTATTACCGCGGCTGCTGGCACGGAGTTAGCCGGTGCTTATTCGTAAGATACCGTCAGGCCCGGATAAATCCAGGCGTTTCTTCTCAAACAAAAGCAGTTTACAACCCATAGGGCCGTCATCCTGCACGCGGGATGGCTGGATCAGGCTTTCG…	Bacteria	Bacteroidota	Bacteroidia	Chitinophagales	Saprospiraceae	NA	NA	0	0	0	0	0	0	0	0	0	0	0	0	0	0	0	0	0	0	0	0	0	0	0	0	0	0	16	0	0	0	0	0	0	0	0	0	0	0	0
12016	#N/A	#N/A	TAAGGAATATTGGACAATGGAGGCAACTCTGATCCAGCCATCCCGCGTGTAGGATGACGGCCCTCTGGGTTGTAAACTACTTTTAGACAGGAAGAATCGCATTCATTTATGAGTGTTTGACGGTACTGTCAGAATAAGCACCGGCTAATTCCGTGCCAGCAGCCGCGGTAATACGGAAGGTGCAAGCGTTATCCGGAATCACTGGGTTTAAAGGGTGCGTAGGCTGTTTTATAAGTCAGAAGTGAAAGATGCGGGCTTAACCTGCAAACTGCTTTTGAAACTGTAAGACTTGAAATAGGTTGAGGTTAGCGGAATGTGACATGTAGCGGTGAAATGCATAGATATGTCATAGAACACCAATTGCGAAGGCAGCTGACTAGACCTTATTTGACGCTGAGG…	Bacteria	Bacteroidota	Bacteroidia	Chitinophagales	Saprospiraceae	NA	NA	0	0	0	0	0	0	0	0	0	0	0	0	0	0	0	0	0	0	0	0	0	0	0	0	0	0	0	0	0	0	0	0	0	0	0	0	0	0	16
12070	#N/A	#N/A	TTCGCTACCCACGCTTTCGTGCCTCAGCGTCAATACACGCCTAGCCAGCTGCCTTCGCAATTGGTGTTCTATGGCATATCTATGCATTTCACCGCTACATGCCACATTCCGCTGACCTCAACGTGATTCAAGCTTTACAGTTTCAAAGGCAGTTTCACAGTTAAGCTGTAAGCTTTCACCTCTGACTTATAAAGCCGCCTACGCACCCTTTAAACCCAGTGATTCCGGATAACGCTTGCACCCTCCGTATTACCGCGGCTGCTGGCACGGAGTTAGCCGGTGCTTATTCGTAAGGTACCGTCAGGCCCGGATAAATCCAGGCGTTTCTTTCCAAACAAAAGAAGTTTACAACCCATAGGGCATTCATCCTTCACGCGGGATGGCTGGTTCAGGCTTTCG…	Bacteria	Bacteroidota	Bacteroidia	Chitinophagales	Saprospiraceae	NA	NA	0	0	0	0	0	0	0	0	0	0	0	0	0	0	0	0	0	0	0	0	0	0	0	16	0	0	0	0	0	0	0	0	0	0	0	0	0	0	0
12340	#N/A	#N/A	TTCGCTCCCCACGCTTTCGTGCCTCAGCGTCAAATAAGGTCTAGTCAGCTGCCTTCGCAATTGGTGTTCTATGGCATATCTATGCATTTCACCGCTACATGCCACATTCCGCTGACCTCAGCCTATTTCAAGTTATACAGTTTCAAAGGCAGGTTATAGGTTAAGCCCATACATTTCACCTCTGACTTATATAACAGCCTACGCACCCTTTAAACCCAGTGATTCCGGATAACGCTTGCACCTTCCGTATTACCGCGGCTGCTGGCACGGAATTAGCCGGTGCTTATTCTGACAGTACCGTCAGCTTCCCATAAATGGAAAGGTTTCTTCCTGTCTAAAAGTAGTTTACAACCCAGAGGGCAGTCATCCTACACGCGGGATGGCTGGATCAGGCTTGCG…	Bacteria	Bacteroidota	Bacteroidia	Chitinophagales	Saprospiraceae	NA	NA	0	0	0	0	0	0	0	0	0	0	0	0	0	0	0	0	0	0	0	0	0	0	0	0	0	0	15	0	0	0	0	0	0	0	0	0	0	0	0
12348	#N/A	#N/A	TTCGCTCCCCACGCTTTCGTGCCTCAGCGTCAATATAGGTCTAGTAAGCTGCCTTCGCAATTGGTGTTCTACGACATATCTATGCATTTCACCGCTACATGTCGCATTCCGCCTACCTCAACCTAATTCTAGTTAAACAGTATCAAAGGCAATTTTATCGTTAAGCGACAACCTTTCACCTCTGACTTATCTAACCGCCTACGCACCCTTTAAACCCAGTGATTCCGGATAACGCTTGCACCCTCCGTATTACCGCGGCTGCTGGCACGGAGTTAGCCGGTGCTTATTCGTAAGATACCGTCAGCTGACCATGAATGATCAGGTTTCTTCTCTTATAAAAGCAGTTTACAACCCGTAGGGCCGTCATCCTGCACGCGGGATGGCTGGTTCAGACTTGCG…	Bacteria	Bacteroidota	Bacteroidia	Chitinophagales	Saprospiraceae	NA	NA	0	0	0	0	0	0	0	0	0	0	0	0	0	0	0	15	0	0	0	0	0	0	0	0	0	0	0	0	0	0	0	0	0	0	0	0	0	0	0
12360	#N/A	#N/A	TTCGCTCCCCACGCTTTCGTGCCTCAGCGTCAAATAAGGTCTAGTCAGCTGCCTTCGCAATTGGTGTTCTATGGCATATCTATGCATTTCACCGCTACATGCCACATTCCGCTGACCTCAGCCTATTTCAAGTTATACAGTTTCAAAGGCAGGTTATAGGTTAAGCCCATACATTTCACCTCTGACTTATATAACAGCCTACGCACCCTTTAAACCCAGTGATTCCGGATAACGCTTGCACCTTCCGTATTACCGCGGCTGCTGGCACGGAATTAGCCGGTGCTTATTCTGACAGTACCGTCAAACACTCAGTAAATGAATGTGTTTCTTCCTGTCTAAAAGTAGTTTACAACCCAGAGGGCATTCATCCTACACGCGGGATGGCTGGATCAGAGTTGC…	Bacteria	Bacteroidota	Bacteroidia	Chitinophagales	Saprospiraceae	NA	NA	0	0	0	0	0	0	0	0	0	0	0	0	0	0	0	0	0	1	0	0	0	0	0	11	0	0	0	0	0	0	0	0	0	0	0	0	0	0	0
12489	#N/A	#N/A	TTCGCTCCCCACGCTTTCGTGCCTCAGCGTCAATTAATGCCCAGCCAGCTGCCTACGCAATTGGTGTTCTAAGTCATATCTATGCATTTCACCGCTACATGACTCATTCCGCTGACCTCAACATAATTCTAGCTTGATAGTTTCAAAGGCAATTCACCAGTTAAGCTCGTGTATTTCACCTCTGACTTACCAGGCCGCCTACGCACCCTTTAAACCCAGTGATTCCGGATAACGCTTGCACCCTCCGTATTACCGCGGCTGCTGGCACGGAGTTAGCCGGTGCTTATTCTGATAGTACCGTCACACTTCGATAAATCGAAGCCGTTCTTCCTATCTAAAAGTAGTTTACAACCCATAGGGCAGTCTTCCTACACGCGGGATGGCTGGATCAGAGTTGCC…	Bacteria	Bacteroidota	Bacteroidia	Chitinophagales	Saprospiraceae	NA	NA	0	0	0	0	0	0	0	0	0	0	0	0	0	0	0	0	0	0	0	0	0	0	0	15	0	0	0	0	0	0	0	0	0	0	0	0	0	0	0
12499	#N/A	#N/A	TTCGCTCCCCACGCTTTCGTGCCTCAGCGTCAATATAGGCCCAGTTAGCTGCCTTCGCAATTGGTGTTCTATGACATATCTATGCATTTCACCGCTACATGTCACATTCCGCTAACCTCAACCTAATTCAAGCTTGGTAGTTTCAAAGGCAATTTCGGAGTTGAGCTCCGATCTTTCACCTCTGACTTACCAGGCCGCCTACGCACCCTTTAAACCCAGTAATTCCGGATAACGCTTGCACCCTCCGTATTACCGCGGCTGCTGGCACGGAGTTAGCCGGTGCTTATTCATAAGATACCGTCAGACTCGGATAAATCCAAGCTTTTCTTCTCTTATAAAAGTAGTTTACAACCCATAGGGCAGTCATCCTACACGCAGGATGGCTGGATCAGGCTTGCG…	Bacteria	Bacteroidota	Bacteroidia	Chitinophagales	Saprospiraceae	NA	NA	0	0	0	0	0	0	0	0	0	0	0	0	0	0	0	0	0	0	0	0	0	0	0	15	0	0	0	0	0	0	0	0	0	0	0	0	0	0	0
12505	#N/A	#N/A	TTCGCTCCCCACGCTTTCGTGCCTCAGCGTCAATATATGCCTAGCTAGCTGCCTTCGCAATTGGTGTTCTAAGTCATATCTATGCATTTCACCGCTACATGACTCATTCCGCTAACCTCAACATAATTCAAGATAGTCAGTATCAAAGGCAGTTCCACAGTTGAGCTGCGAGCTTTCACCTCTGACTTAATTATCCGCCTACGCACCCTTTAAACCCAGTGATTCCGGATAACGCTTGCACCCTCCGTATTACCGCGGCTGCTGGCACGGAGTTAGCCGGTGCTTATTCTTTAGGTACCGTCAGCCTCTCATAAATGAAAGGGTTTCTTCCCTAATAAAAGAAGTTTACAACCCATAGGGCAGTCATCCTTCACGCGGGATGGCTGGATCAGGCTTGCG…	Bacteria	Bacteroidota	Bacteroidia	Chitinophagales	Saprospiraceae	NA	NA	0	0	0	0	0	0	0	0	0	0	0	0	0	0	0	0	0	0	0	0	0	0	0	7	0	0	0	8	0	0	0	0	0	0	0	0	0	0	0
12649	#N/A	#N/A	TTCGCTCCCCACGCTTTCGTGCCTCAGCGTCAATATATGCCTAGCTAGCTGCCTTCGCAATTGGTGTTCTAAGTCATATCTATGCATTTCACCGCTACATGACTCATTCCGCTAACCTCAACACAATTCAAGATAAACAGTATCAAAGGCAATTCCTCAGTTGAGCTCAGAGCTTTCACCTCTGACTTATTTATCCGCCTACGCACCCTTTAAACCCAGTGATTCCGGATAACGCTTGCACCCTCCGTATTACCGCGGCTGCTGGCACGGAGTTAGCCGGTGCTTATTCTTTAGGTACCGTCAGCCTCTCATAAATGAAAGGGTTTCTTCCCTAATAAAAGAAGTTTACAACCCATAGGGCAGTCATCCTTCACGCGGGATGGCTGGATCAGGCTTGCG…	Bacteria	Bacteroidota	Bacteroidia	Chitinophagales	Saprospiraceae	NA	NA	0	0	0	0	0	0	0	0	0	0	0	0	0	0	0	0	0	0	0	0	0	0	2	3	0	4	0	1	0	0	0	0	0	0	4	0	0	0	0
12804	#N/A	#N/A	TTCGCTCCCCACGCTTTCGTGCCTCAGCGTCAATGTATGCCCAGCCAGCTGCCTACGCAATTGGTGTTCTAAGTCATATCTATGCATTTCACCGCTACATGACTCATTCCGCTGACCTCAACATAATTCTAGCTTGATAGTTTCAAAGGCAATTCACCAGTTAAGCTCGTGCATTTCACCTCTGACTTACCAGGCCGCCTACGCACCCTTTAAACCCAGTGATTCCGGATAACGCTTGCACCCTCCGTATTACCGCGGCTGCTGGCACGGAGTTAGCCGGTGCTTATTCTGATAGTACCGTCAAACAAGCATAAATGCCTGCCATTCTTCCTATCTAAAAGTAGTTTACAACCCATAGGGCAGTCTTCCTACACGCGGGATGGCTGGATCAGAGTTGCC…	Bacteria	Bacteroidota	Bacteroidia	Chitinophagales	Saprospiraceae	NA	NA	0	0	0	0	0	0	0	0	0	0	0	0	0	0	0	0	0	0	0	0	0	0	0	0	0	0	14	0	0	0	0	0	0	0	0	0	0	0	0
12973	#N/A	#N/A	TTCGCTCCCCACGCTTTCGTGCCTCAGCGTCAATATAGGCCTAGTTAGCTGCCTTCGCAATTGGTGTTCTATGTCATATCTATGCATTTCACCGCTACATGACACATTCCGCTAACCTCAACCTAATTCAAGCCAAACAGTATCAAATGCAATTTTACAGTTAAGCTGTAAGCTTTCACATCTGACTTATTTGGCCGCCTACGCACCCTTTAAACCCAGTAATTCCGGATAACGCTTGCACCCTCCGTATTACCGCGGCTGCTGGCACGGAGTTAGCCGGTGCTTATTCTGAAGGTACCGTCATACGAATATAAATACTCGCTATTCTTCCCTTCTAAAAGGAGTTTACAACCCATAGGGCAGTCATCCTCCACGCAGGATGGCTGGATCAGGCTTGCG…	Bacteria	Bacteroidota	Bacteroidia	Chitinophagales	Saprospiraceae	NA	NA	0	0	0	0	0	0	0	0	0	0	0	0	0	0	0	0	0	0	0	0	0	0	0	14	0	0	0	0	0	0	0	0	0	0	0	0	0	0	0
13126	#N/A	#N/A	TAAGGAATATTGGACAATGGGCGCAAGCCTGATCCAGCCATCCCGCGTGAAGGATGACTGCCCTATGGGTTGTAAACTTCTTTTATTAGGGAAGAAACCCTTTCATTTATGAAAGGCTGACGGTACCTAAAGAATAAGCACCGGCTAACTCCGTGCCAGCAGCCGCGGTAATACGGAGGGTGCAAGCGTTATCCGGAATCACTGGGTTTAAAGGGTGCGTAGGCGGATAAATAAGTCAGAGGTGAAAGCTTTCCGCTTAACGGGAAAATTGCCTTTGATACTGTTTATCTTGAATTATGTTGAGGTTAGCGGAATGTGACATGTAGCGGTGAAATGCATAGATATGTCATAGAACACCAATTGCGAAGGCAGCTAGCTAGGCATATATTGACGCTGAGG…	Bacteria	Bacteroidota	Bacteroidia	Chitinophagales	Saprospiraceae	NA	NA	0	0	0	0	0	0	0	0	0	0	0	0	0	0	0	0	0	0	0	0	0	0	0	0	0	13	0	0	0	0	0	0	0	0	0	0	0	0	0
13129	#N/A	#N/A	TTCGCTCCCCACGCTTTCGTGCCTCAGCGTCAATTAAGGCCTAGCCAGCTGCCTTCGCAATTGGTGTTCTATGGCATATCTATGCATTTCACCGCTACATGCCACATTCCGCTAACCTCAACCTAATTCAAGACTATCAGTATCAAAGGCAATTTATTAGTTAAGCTAATAGCTTTCACCTCTGACTTAATAGCCCGCCTACGCACCCTTTAAACCCAGTAATTCCGGATAACGCTTGCACCCTCCGTATTACCGCGGCTGCTGGCACGGAGTTAGCCGGTGCTTATTCTTATGGTACCGTCAGCTCAGGACAAGTCCTGAGGTTTCTTCCCATACAAAAGCAGTTTACAACCCAGAGGGCCGTCATCCTGCACGCGGAATGGCTGGATCAGGCTTGCG…	Bacteria	Bacteroidota	Bacteroidia	Chitinophagales	Saprospiraceae	NA	NA	0	0	0	0	0	0	0	0	0	0	0	0	0	0	0	0	0	0	0	0	0	0	0	0	0	13	0	0	0	0	0	0	0	0	0	0	0	0	0
13134	#N/A	#N/A	TTCGCTCCCCACGCTTTCGTGCCTCAGCGTCAATCAATGCCTAGCCAGCTGCCTACGCAATTGGTGTTCTAAGTCATATCTATGCATTTCACCGCTACATGACTCATTCCGCTGACCTCAACATAATTCTAGCTTGATAGTTTCAAAGGCAATTCACCAGTTAAGCTCGTGTATTTCACCTCTGACTTACCAGGCCGCCTACGCACCCTTTAAACCCAGTGATTCCGGATAACGCTTGCACCCTCCGTATTACCGCGGCTGCTGGCACGGAGTTAGCCGGTGCTTATTCTGATAGTACCGTCACACCTCGATAAATCGAGGCCGTTCTTCCTATCTAAAAGTAGTTTACAACCCATAGGGCAGTCTTCCTACACGCGGGATGGCTGGATCAGAGTTGCC…	Bacteria	Bacteroidota	Bacteroidia	Chitinophagales	Saprospiraceae	NA	NA	0	0	0	0	0	0	0	0	0	0	0	0	0	0	0	0	0	0	0	0	0	0	0	0	0	13	0	0	0	0	0	0	0	0	0	0	0	0	0
13142	#N/A	#N/A	TTCGCTCCCCACGCTTTCGTGCCTCAGCGTCAATGTATGCCTAGCTAGCTGCCTACGCAATTGGTGTTCTAAGTCATATCTATGCATTTCACCGCTACATGACTCATTCCGCTAACCTCAACATAATTCTAGCTTGACAGTTTCAAAGGCAATTCACCAGTTAAGCTCGTGTATTTCACCTCTGACTTGTCAGGCCGCCTACGCACCCTTTAAACCCAGTGATTCCGGATAACGCTTGCACCCTCCGTATTACCGCGGCTGCTGGCACGGAGTTAGCCGGTGCTTATTCTGATAGTACCGTCAGACTATGATAAATCATAGCTTTTCTTCCTATCTAAAAGAAGTTTACAACCCATAGGGCAGTCATCCTTCACGCGGGATGGCTGGATCAGAGTTGCC…	Bacteria	Bacteroidota	Bacteroidia	Chitinophagales	Saprospiraceae	NA	NA	0	0	0	0	0	0	0	0	0	0	1	0	0	0	0	0	0	0	0	0	0	0	0	0	0	12	0	0	0	0	0	0	0	0	0	0	0	0	0
13210	#N/A	#N/A	TTCGCTCCCCACGCTTTCGTGCCTCAGCGTCAAATGAGGTCTAGTCAGCTGCCTTCGCAATTGGTGTTCTATGACATATCTATGCATTTCACCGCTACATGTCACATTCCGCTAACCTCAACCTATTTCAAGTCTTGCAGTTTCAAAAGCAGTTTGCAGGTTAAGCCCGCATCTTTCACTTCTGACTTACAAAACAGCCTACGCACCCTTTAAACCCAGTGATTCCGGATAACGCTTGCACCTTCCGTATTACCGCGGCTGCTGGCACGGAATTAGCCGGTGCTTATTCTGACAGTACCGTCAAACACTCATAAATGAATGCGATTCTTCCTGTCTAAAAGTAGTTTACAACCCAGAGGGCCGTCATCCTACACGCGGGATGGCTGGATCAGAGTTGCC…	Bacteria	Bacteroidota	Bacteroidia	Chitinophagales	Saprospiraceae	NA	NA	0	0	0	0	1	0	0	0	0	0	0	0	0	0	0	5	0	0	0	0	0	6	0	0	0	0	0	1	0	0	0	0	0	0	0	0	0	0	0
13336	#N/A	#N/A	TAAGGAATATTGGGCAATGGATGCAAGTCTGACCCAGCCATGCCGCGTGCAGGATGAAGGCCCTCTGGGTCGTAAACTGCTTTTACAGAGGAAGAAAAAGTTGCACTTGTGCGATCTTGACGGTACTCTGCGAATAAGCACCGGCTAACTCCGTGCCAGCAGCCGCGGTAATACGGAGGGTGCGAGCGTTATCCGGAATTACTGGGTTTAAAGGGTGCGCAGGCGGCCATTTAAGTCAGAAGTGAAAGACCCCCGCTTAACGGGGGAGCTGCTTTTGATACTGAGTGGCTCGGATTAGGATGAGGTCGGCGGAATGTGACATGTAGCGGTGAAATGCATAGATATGTCATGGAACACCAATTGCGTAGGCAGCCGGCTGGACCTATATCGACGCTGAGG…	Bacteria	Bacteroidota	Bacteroidia	Chitinophagales	Saprospiraceae	NA	NA	0	0	0	0	0	0	0	0	0	0	0	0	0	0	0	0	0	0	0	0	0	0	0	0	0	0	0	0	0	0	0	0	0	0	0	0	0	13	0
13490	#N/A	#N/A	TTCGCTCCCCACGCTTTCGTGCCTCAGCGTCAATACAGGTCTAGTTAGCTGCCTTCGCAATTGGTGTTCTATGACATATCTATGCATTTCACCGCTACATGTCACATTCCGCCAACCTCAACCTGATTCAAGTTATACAGTATCAAAGGCAATTCCACAGTTGAGCTGCGGGCTTTCACCTCTGACTTATTTAACCGCCTACGCACCCTTTAAACCCAGTGATTCCGGATAACGCTTGCACCCTCCGTATTACCGCGGCTGCTGGCACGGAGTTAGCCGGTGCTTATTCGTTAGGTACCGTCAGCTAGTCCAGATGGACTAGGTTTCTTCCCTAATAAAAGCAGTTTACAACCCAGAGGGCCGTCATCCTGCACGCGGGATGGCTGGATCAGGCTTGCG…	Bacteria	Bacteroidota	Bacteroidia	Chitinophagales	Saprospiraceae	NA	NA	0	0	0	0	0	0	0	0	0	0	0	0	0	0	0	0	0	0	0	0	0	0	0	13	0	0	0	0	0	0	0	0	0	0	0	0	0	0	0
13513	#N/A	#N/A	TTTGCTCCCCACGCTTTCGTGCCTCAGCGTCAATAAAGGCCCAGCAGGCTGCCTTCGCAATCGGTGTTCTATGGCATATCTATGCATTTCACCGCTACATGCCACATTCCGCCTGCCTTAACCCCATTCAAGTCTCGCAGTATCAATCGCAATTGCATGGGTTGAGCCCAGCGATTTCACGACTGACTTACAAGGCCGCCTACGCACCCTTTAAACCCAGTGATTCCGGATAACGCTTGCACCCTCCGTATTACCGCGGCTGCTGGCACGGAGTTAGCCGGTGCTTATTCTGACGGTACCCTCAAGCCCTGGCGCACCAGGGTTATTGTTCCCGTCCAAAAGAAGTTTACAACGCTGAGCGCCTTCATCCTTCACGCGGCATGGCTGGATCAGGCTCCC…	Bacteria	Bacteroidota	Bacteroidia	Chitinophagales	Saprospiraceae	NA	NA	0	0	0	0	0	0	0	0	0	0	0	0	0	0	0	0	0	0	0	0	0	0	0	0	13	0	0	0	0	0	0	0	0	0	0	0	0	0	0
13517	#N/A	#N/A	TAAGGAATATTGGACAATGGGCGAAAGCCTGATCCAGCCATCCCGCGTGCAGGATGACGGCCCTATGGGTTGTAAACTGCTTTTAGATGGGAAGAATAGTATCTATTTATAGGTATGTGACGGTACCATCAGAATAAGCACCGGCTAACTCCGTGCCAGCAGCCGCGGTAATACGGAGGGTGCGAGCGTTATCCGGAATTACTGGGTTTAAAGGGTGCGTAGGCGGTTTGATAAGTCAGGAGTGAAAGTTATCTGCTTAACGGGGAAATTGCTTTTGATACTGTCAAGCTTGAATCGGGTTGAGGTTAGCGGAATGTGACATGTAGCGGTGAAATGCATAGATATGTCATAGAACACCAATTGCGAAGGCAGCTAGCTAGGCCTAGATTGACGCTGAGG…	Bacteria	Bacteroidota	Bacteroidia	Chitinophagales	Saprospiraceae	NA	NA	0	0	0	0	0	0	0	0	0	0	0	0	0	0	0	0	0	0	0	0	0	0	0	0	13	0	0	0	0	0	0	0	0	0	0	0	0	0	0
13529	#N/A	#N/A	TAAGGAATATTGGACAATGGTCGAAAGACTGATCCAGCCATCCCGCGTGCAGGAAGACGGCCCTTTGGGTTGTAAACTGCTTTTATTTGGGAAGAATAGCATTGATTTATCAGTGTGTGACGGTACCTTATGAATAAGCACCGGCTAACTCCGTGCCAGCAGCCGCGGTAATACGGAGGGTGCAAGCGTTATCCGGATTCACTGGGTTTAAAGGGTGCGTAGGCGGCCAGATAAGTCAGAGGTGAAAGGTTCCCGCTCAACGGGAAGATTGCCTTTGAAACTGTTTGGCTTGAATTAGGTTGAGGTAGGCGGAATGTGACATGTAGCGGTGAAATGCTTAGATATGTCATAGAACACCAATTGCGTAGGCAGCTTACTAGACCTATATTGACGCTGAGG…	Bacteria	Bacteroidota	Bacteroidia	Chitinophagales	Saprospiraceae	NA	NA	0	0	0	0	0	0	0	0	0	0	0	0	0	0	0	0	0	0	0	0	0	0	0	0	13	0	0	0	0	0	0	0	0	0	0	0	0	0	0
13584	#N/A	#N/A	TTCGCTCCCCACGCTTTCGTGCCTCAGCGTCAATTAAGGTCTAGTCAGCTGCCTTCGCAATTGGTGTTCTATGACATATCTAAGCATTTCACCGCTACATGTCACATTCCGCCGACCTCAACCTAATTCAAGCACTACAGTATCAAAGGCAGTCCCACAGTTAAGCTGTGGCCTTTCACCTCTGACTTATAGCGCCGCCTACGCACCCTTTAAACCCAGTGATTCCGGATAACGCTTGCACCCTCCGTATTACCGCGGCTGCTGGCACGGAGTTAGCCGGTGCTTATTCTTACAGTACCGTCAGGCCCTCATAAATGAAGGCGTTTCTTCCTGTACAAAAGCAGTTTACAACCCATAGGGCCGTCATCCTGCACGCGGGATAGCTGGATCAGGCTTGCG…	Bacteria	Bacteroidota	Bacteroidia	Chitinophagales	Saprospiraceae	NA	NA	0	0	0	0	0	0	0	0	0	0	0	0	0	0	0	0	0	0	0	1	0	0	0	0	0	0	0	0	0	12	0	0	0	0	0	0	0	0	0
13708	#N/A	#N/A	TTCGCTCCCCACGCTTTCGTGCCTCAGCGTCAATATATGCCTAGCTAGCTGCCTTCGCAATTGGTGTTCTAAGTCATATCTATGCATTTCACCGCTACATGACTCATTCCGCTAACCTCAACACAATTCAAGATAAACAGTATCAAAGGCAATTCCTCAGTTGAGCTCAGAGCTTTCACCTCTGACTTATTTATCCGCCTACGCACCCTTTAAACCCAGTGATTCCGGATAACGCTTGCACCCTCCGTATTACCGCGGCTGCTGGCACGGAGTTAGCCGGTGCTTATTCTTTAGGTACCGTCAGCTCTTCATAAATGAAAAGGTTTCTTCCCTAATAAAAGAAGTTTACAACCCATAGGGCCGTCATCCTTCACGCGGGATGGCTGGATCAGGCTTGCG…	Bacteria	Bacteroidota	Bacteroidia	Chitinophagales	Saprospiraceae	NA	NA	0	0	0	0	0	0	0	0	1	0	0	0	0	0	0	1	0	0	6	0	0	0	0	0	0	1	0	0	0	0	0	0	0	0	0	0	1	0	0
1372	#N/A	#N/A	TTCGCTCCCCACGCTTTCGTGCCTCAGCGTCAATATAGGTCTAGTAAGCTGCCTTCGCAATTGGTGTTCTACGACATATCTATGCATTTCACCGCTACATGTCGCATTCCGCCTACCTCAACCTAATTCTAGTTAAACAGTATCAAAGGCAATTTTATCGTTAAGCGACAACCTTTCACCTCTGACTTATCTAACCGCCTACGCACCCTTTAAACCCAGTGATTCCGGATAACGCTTGCACCCTCCGTATTACCGCGGCTGCTGGCACGGAGTTAGCCGGTGCTTATTCGTAAGATACCGTCAGCTGCTCATAAATGAACAGGTTTCTTCTCTTATAAAAGCAGTTTACAACCCGTAGGGCCGTCATCCTGCACGCGGGATGGCTGGTTCAGACTTGCG…	Bacteria	Bacteroidota	Bacteroidia	Chitinophagales	Saprospiraceae	NA	NA	0	3	0	0	0	0	5	0	3	0	3	6	20	0	0	0	0	20	4	5	0	23	59	0	0	0	5	164	0	0	0	0	0	0	0	0	24	38	75
1374	#N/A	#N/A	TTCGCTCCCCACGCTTTCGTGCCTCAGCGTCAATATAGGTCTAGTAAGCTGCCTTCGCAATTGGTGTTCTACGACATATCTATGCATTTCACCGCTACATGTCGCATTCCGCCTACCTCAACCTAATTCTAGTTAAACAGTATCAAAGGCAATTTTATCGTTAAGCGACAACCTTTCACCTCTGACTTATCTAACCGCCTACGCACCCTTTAAACCCAGTGATTCCGGATAACGCTTGCACCCTCCGTATTACCGCGGCTGCTGGCACGGAGTTAGCCGGTGCTTATTCGTAAGATACCGTCAGCTACCCATAAATGGATAGGTTTCTTCTCTTATAAAAGCAGTTTACAACCCGTAGGGCCGTCATCCTGCACGCGGGATGGCTGGTTCAGACTTGCG…	Bacteria	Bacteroidota	Bacteroidia	Chitinophagales	Saprospiraceae	NA	NA	0	0	0	3	0	0	2	0	0	0	6	6	9	0	0	0	0	0	0	21	39	42	13	0	0	12	43	21	0	0	5	0	0	0	0	0	0	86	135
13833	#N/A	#N/A	TTCGCTCCCCACGCTTTCGTGCCTCAGCGTCAATATAGGCCTAGTTAGCTGCCTTCGCAATTGGTGTTCTATGTCATATCTATGCATTTCACCGCTACATGACACATTCCGCTAACCTCAACCTAATTCTAGCATTACAGTTTCAAAGGCAATTTTCCAGTTAAGCTGAAAGATTTCACCTCTGACTTATTACGCCGCCTACGCACCCTTTAAACCCAGTAATTCCGGATAACGCTTGCACCCTCCGTATTACCGCGGCTGCTGGCACGGAGTTAGCCGGTGCTTATTCTGACAGTACCGTCACACAATCTTAAAAGACTGCTATTCTTCCTGTCTAAAAGGAGTTTACAACCCATAGGGCCGTCATCCTCCACGCGGGATGGCTGGATCAGGGTTGCC…	Bacteria	Bacteroidota	Bacteroidia	Chitinophagales	Saprospiraceae	NA	NA	0	0	0	0	0	0	0	0	0	0	0	0	0	0	0	0	0	0	0	0	0	0	0	0	0	0	12	0	0	0	0	0	0	0	0	0	0	0	0
13850	#N/A	#N/A	TAAGGAATATTGGACAATGGGCGCAAGCCTGATCCAGCCATCCCGCGTGCAGGATGAAGGCGCTCTGCGTTGTAAACTGCTTTTATAGACCAAGAAACGCCTTCATTTATGAGGGCCTGACGGTAGTCTAAGAATAAGCACCGGCTAACTCCGTGCCAGCAGCCGCGGTAATACGGAGGGTGCAAGCGTTATCCGGAATCACTGGGTTTAAAGGGTGCGTAGGCTGTTTGATAAGTCAGAGGTGAAATGTTCCCGCTAAACGGGAGACCTGCCTTTGAAACTATCAGACTTGAGTAAGGTGGAGGTGGGCGGAATGAGTCATGTAGCGGTGAAATGCATAGATATGACTTAGAACACCAAATGCGAAGGCAGCTCACTATACCTTTACTGACGCTGAGT…	Bacteria	Bacteroidota	Bacteroidia	Chitinophagales	Saprospiraceae	NA	NA	0	0	0	0	0	0	0	0	0	0	0	0	0	0	0	0	0	0	0	0	0	0	0	0	0	0	12	0	0	0	0	0	0	0	0	0	0	0	0
13853	#N/A	#N/A	TTCGCTCCCCACGCTTTCGTGCCTCAGCGTCAATTAAGGCCCAGCCAGCTGCCTTCGCAATTGGTGTTCTAAGTCATATCTATGCATTTCACCGCTACATGACTCATTCCGCTAACCTCAACCTAATTCAAGTCTAACAGTTTCAAAGGCAGTTCCATCGTTAAGCGACGGGATTTCACCTCTGACTTGTTAGACCGCCTACGCACCCTTTAAACCCAGTGATTCCGGATAACGCTTGCACCCTCCGTATTACCGCGGCTGCTGGCACGGAGTTAGCCGGTGCTTATTCTTATGGTACCGTCAGACCCTCATAAATGAAGGCGTTTCGTCCCATACAAAAGAAGTTTACAACCCAGAGGGCCGTCATCCTTCACGCGGGATGGCTGGATCAGGCTTCCG…	Bacteria	Bacteroidota	Bacteroidia	Chitinophagales	Saprospiraceae	NA	NA	0	0	0	0	0	0	0	0	0	0	0	0	0	0	0	0	0	0	0	0	0	0	0	0	0	0	12	0	0	0	0	0	0	0	0	0	0	0	0
14049	#N/A	#N/A	TTCGCTCCCCACGCTTTCGTGCCTCAGCGTCAATACATGCCTAGCTAGCTGCCTTCGCAATTGGTGTTCTATGACATATCTATGCATTTCACCGCTACATGTCACATTCCGCTAACCTCAACATAATTCAAGTCTTACAGTTTCAATGGCAATTCTCCAGTTAAGCTGGAAACTTTCACCACTGACTTATAAAACCGCCTACGCACCCTTTAAACCCAGTAATTCCGGATAACGCTTGCACCCTCCGTATTACCGCGGCTGCTGGCACGGAGTTAGCCGGTGCTTATTCTGATAGTACCGTCACACTAATATAAATACTAGCTATTCTTCCTATCTAAAAGCAGTTTACTACCCATAGGGCATTCATCCTGCACGCGGGATGGCTGGATCAGACTCTCG…	Bacteria	Bacteroidota	Bacteroidia	Chitinophagales	Saprospiraceae	NA	NA	0	0	0	0	0	0	0	0	0	0	0	0	0	0	0	0	0	0	0	0	0	0	0	12	0	0	0	0	0	0	0	0	0	0	0	0	0	0	0
14076	#N/A	#N/A	TAAGGAATATTGGACAATGGGGGCAACCCTGATCCAGCCATCCCGCGTGCAGGAAGACGGCCCTATGGGTTGTAAACTGCTTTTATTAGGGAAGAAAATTATGGGTTTACCCGTAACTGACGGTACCTAAAGAATAAGCACCGGCTAACTCCGTGCCAGCAGCCGCGGTAATACGGAGGGTGCAAGCGTTATCCGGAATCACTGGGTTTAAAGGGTGCGTAGGCGGATAAATAAGTCAATGGTGAAAGCTCTGAGCTTAACTGAGGAATTGCCTTTGATACTGTTTATCTTGAATTATGTTGAGGTTAGCGGAATGAGTCATGTAGCGGTGAAATGCATAGATATGACTTAGAACACCAATTGCGAAGGCAGCTAGCTAGGCATTAATTGACGCTGAGG…	Bacteria	Bacteroidota	Bacteroidia	Chitinophagales	Saprospiraceae	NA	NA	0	0	0	0	0	0	0	0	0	0	0	0	0	0	0	0	0	0	0	0	0	0	0	0	12	0	0	0	0	0	0	0	0	0	0	0	0	0	0
14085	#N/A	#N/A	TAAGGAATATTGGACAATGGGCGCAAGCCTGATCCAGCCATCCCGCGTGCAGGATGACAGCCCTATGGGTCGTAAACTGCTTTTGTCAGGGAAGAAACGCCCTCATTTATGAGGGCCTGACGGTACCTGAAGAATAAGCACCGGCTAACTCCGTGCCAGCAGCCGCGGTAATACGGAGGGTGCAAGCGTTATCCGGAATCACTGGGTTTAAAGGGTGCGTAGGCGGTTTGATAAGTCAGAGGTGAAAGCTCACAGCTTAACTGTGGAATTGCCTTTGATACTGTCGGACTTGAATCAGGTTGAGGTTAGCGGAATGAGTCATGTAGCGGTGAAATGCATAGATATGACTTAGAACACCAATTGCGAAGGCAGCTGGCTGGACCTGTATTGACGCTGAGG…	Bacteria	Bacteroidota	Bacteroidia	Chitinophagales	Saprospiraceae	NA	NA	0	0	0	0	0	0	0	0	0	0	0	0	0	0	0	0	0	0	0	0	0	0	0	0	12	0	0	0	0	0	0	0	0	0	0	0	0	0	0
14165	#N/A	#N/A	TTCGCTCCCCACGCTTTCGTGCCTCAGCGTCAATATATGCCTAGCTAGCTGCCTACGCAATTGGTGTTCTAAGTCATATCTATGCATTTCACCGCTACATGACTCATTCCGCTAACCTCAACATAATTCTAGCTTGACAGTTTCAAAGGCAATTCACCAGTTAAGCTCGTGCATTTCACCTCTGACTTGTCAGGCCGCCTACGCACCCTTTAAACCCAGTGATTCCGGATAACGCTTGCACCCTCCGTATTACCGCGGCTGCTGGCACGGAGTTAGCCGGTGCTTATTCTGATAGTACCGTCAAACACTTATAAATAAATGCTGTTCTTCCTATCTAAAAGTAGTTTACAACCCATAGGGCAGTCTTCCTACACGCGGGATGGCTGGATCAGAGTTCCC…	Bacteria	Bacteroidota	Bacteroidia	Chitinophagales	Saprospiraceae	NA	NA	0	0	0	0	0	0	0	0	0	0	0	0	0	0	12	0	0	0	0	0	0	0	0	0	0	0	0	0	0	0	0	0	0	0	0	0	0	0	0
14239	#N/A	#N/A	TAAGGAATATTGGACAATGGAGGCAACTCTGATCCAGCCATCCCGCGTGAAGGATGACTGCCCTATGGGTTGTAAACTTCTTTTAGATAGGAAGAAAAGCTATGATTTATCATGGTCTGACGGTACTATCAGAATAAGCACCGGCTAACTCCGTGCCAGCAGCCGCGGTAATACGGAGGGTGCAAGCGTTATCCGGAATCACTGGGTTTAAAGGGTGCGTAGGCGGCCTGACAAGTCAGAGGTGAAATACACGAGCTTAACTGGTGAATTGCCTTTGAAACTGTCAAGCTAGAATTATGTTGAGGTTAGCGGAATGAGTCATGTAGCGGTGAAATGCATAGATATGACTTAGAACACCAATTGCGTAGGCAGCTAGCTAGGCATACATTGACGCTGAGG…	Bacteria	Bacteroidota	Bacteroidia	Chitinophagales	Saprospiraceae	NA	NA	0	0	0	0	0	0	0	0	0	0	0	0	0	0	0	0	0	0	0	0	0	0	0	0	0	11	0	0	0	0	0	0	0	0	0	0	0	0	0
1436	#N/A	#N/A	TTCGCTCCCCACGCTTTCGTGCCTCAGCGTCAATATAGGTCCAGTCAGCTGCCTTCGCAATTGGTGTTCTATGACATATCTATGCATTTCACCGCTACATGTCACATTCCGCCAACCTCAACCTAATTCTAGTCGCGCAGTATCAAAAGCAATTCCACAGTTAAGCTGTGAGCTTTCACTTCTGACTTACGCAACCGCCTACGCACCCTTTAAACCCAGTGATTCCGGATAACGCTTGCACCTTCCGTATTACCGCGGCTGCTGGCACGGAATTAGCCGGTGCTTATTCTTTTGGTACCGTCAGCCCGGGATAAATCCCAGGGTTTCTTCCCAAATAAAAGTAGTTTACAACCCAGAGGGCCGTCATCCTACACGCGGAATGGCTGGATCAGGCTTTCG…	Bacteria	Bacteroidota	Bacteroidia	Chitinophagales	Saprospiraceae	NA	NA	0	0	0	24	17	0	0	0	9	0	0	55	54	0	11	0	42	72	2	0	0	20	51	0	0	0	16	6	5	0	0	0	0	0	0	0	24	12	0
14386	#N/A	#N/A	TAAGGAATATTGGACAATGGAGGAAACTCTGATCCAGCCATCCCGCGTGCAGGAAGACGGCCCTATGGGTTGTAAACTGCTTTTGTATGGGAAGAAAGGTATCCATTTATGGGTATTTGACGGTACCATAAGAATAAGCACCGGCTAACTCCGTGCCAGCAGCCGCGGTAATACGGAGGGTGCAAGCGTTATCCGGAATTACTGGGTTTAAAGGGTGCGTAGGCGGCCGCATAAGTCAGAGGTGAAAGGTTGCAGCTTAACTGTAAAATTGCCTTTGATACTGTGCGACTTGAATTATGTTGAGGTTAGCGGAATGAGTCATGTAGCGGTGAAATGCATAGATATGACTTAGAACACCAATTGCGAAGGCAGCTAACTAGGCATTGATTGACGCTGAGG…	Bacteria	Bacteroidota	Bacteroidia	Chitinophagales	Saprospiraceae	NA	NA	0	0	0	0	0	0	0	0	0	0	0	0	0	0	0	0	0	0	0	0	0	0	0	0	0	0	11	0	0	0	0	0	0	0	0	0	0	0	0
1456	#N/A	#N/A	TAAGGAATATTGGACAATGGACGAGAGTCTGATCCAGCCATCCCGCGTGCAGGATGAATGCCCTATGGGTAGTAAACTGCTTTTAGATAGGAAGAATAGCTAGTATTTATATTAGTGTGACGGTACTATCAGAATAAGCACCGGCTAACTCCGTGCCAGCAGCCGCGGTAATACGGAGGGTGCAAGCGTTATCCGGAATTACTGGGTTTAAAGGGTGCGTAGGCGGTTTTATAAGTCAGTGGTGAAAGTTTCCAGCTTAACTGGAGAATTGCCATTGAAACTGTAAGACTTGAATTATGTTGAGGTTAGCGGAATGTGACATGTAGCGGTGAAATGCATAGATATGTCATAGAACACCAATTGCGAAGGCAGCTAGCTAGGCATATATTGACGCTGAGG…	Bacteria	Bacteroidota	Bacteroidia	Chitinophagales	Saprospiraceae	NA	NA	0	0	0	3	0	0	0	0	0	1	0	31	5	0	0	8	4	7	0	0	0	5	8	0	0	20	75	50	0	0	0	0	0	0	0	2	6	60	136
14636	#N/A	#N/A	TTCGCTCCCCACGCTTTCGTGCCTCAGCGTCAATATAGGTCTAGTCAGCTGCCTTCGCAATTGGTGTTCTAAGTCATATCTATGCATTTCACCGCTACATGACTCATTCCGCCAACCTCAACCTAATTCAAGCACTGCAGTATCAAAGGCAATTTTCCAGTTAAGCTGAAAGCTTTCACCTCTGACTTACAACGCCGCCTACGCACCCTTTAAACCCAGTGATTCCGGATAACGCTTGCACCCTCCGTATTACCGCGGCTGCTGGCACGGAGTTAGCCGGTGCTTATTCTGAAGGTACCGTCATATACAGATAAATCCGTACTATTCTTCCCTTCCAAAAGTAGTTTACAACCCATAGGGCAGTCATCCTACACGCGGGATGGCTGGATCAGGCTGCCG…	Bacteria	Bacteroidota	Bacteroidia	Chitinophagales	Saprospiraceae	NA	NA	0	0	0	0	0	0	0	0	0	0	0	0	0	0	0	0	0	0	0	0	0	0	0	11	0	0	0	0	0	0	0	0	0	0	0	0	0	0	0
14671	#N/A	#N/A	TTCGCTCCCCACGCTTTCGTGCCTCAGCGTCAAATAATGGCCAGTCAGCTGCCTTCGCAATTGGTGTTCTAAGTCATATCTATGCATTTCACCGCTACATGACTCATTCCGCCAACCTCACCATATTTCAAGACTAACAGTTTCAAAGGCAATTCCTCAGTTAAGCTGAGAGCTTTCACCTCTGACTTTTTAATCAGCCTACGCACCCTTTAAACCCAGTAATTCCGGATAACGCTTGCACCCTCCGTATTACCGCGGCTGCTGGCACGGAGTTAGCCGGTGCTTATTCTGTAGATACCGTCAGGCCCAAATAAATTTAGGCGTTTCTTCTCTACCAAAAGCAGTTTACAACCCAGAGGGCTGTCATCCTGCACGCGGGATGGCTGGATCAGAGTTTCC…	Bacteria	Bacteroidota	Bacteroidia	Chitinophagales	Saprospiraceae	NA	NA	0	0	0	0	0	0	0	0	0	0	0	0	0	0	0	0	0	0	0	0	0	0	0	11	0	0	0	0	0	0	0	0	0	0	0	0	0	0	0
14680	#N/A	#N/A	TTCGCTACCCACGCTTTCGTGCCTCAGCGTCAATTAAGGTCTAGTATGCTGCCTTCGCAATTGGTGTTCTATGACATATCTATGCATTTCACCGCTACATGTCACATTCCGCATACCTCAGCCTAATTCAAGCTTTGCAGTTTCAAAGGCAGTTTCATGGTTAAGCCACGAGCTTTCACCTCTGACTTACAAGGCCGCCTACGCACCCTTTAAACCCAGTGATTCCGGATAACGCTTGCATCCTCCGTATTACCGCGGCTGCTGGCACGGAGTTAGCCGATGCTTATTCATGAGATACCGTCACACGCACATAAATGCACGCTATTCTTCTCCCATAAAAGCAGTTTACAACCCATAGGGCCGTCATCCTGCACGCGGGATGGCTGGATCAGAGTTGCC…	Bacteria	Bacteroidota	Bacteroidia	Chitinophagales	Saprospiraceae	NA	NA	0	0	0	0	0	0	0	0	0	0	0	0	0	0	0	0	0	0	0	0	0	0	0	11	0	0	0	0	0	0	0	0	0	0	0	0	0	0	0
14900	#N/A	#N/A	TTCGCTCCCCACGCTTTCGTGCCTCAGCGTCAATATAGGTCTAGCTAGCTGCCTTCGCAATTGGTGTTCTATGACATATCTATGCATTTCACCGCTACATGTCACATTCCGCTAACCTCAGCCTAATTCAAGAATTACAGTATCAAAAGCCATTTTACAGTTATGCTCTAAGCTTTCACTTCTGACTTATAATTCCGCCTACGCACCCTTTAAACCCAGTGATTCCGGATAACGCTCGCACCCTCCGTATTACCGCGGCTGCTGGCACGGAGTTAGCCGGTGCTTATTCTTTAGGTACCGTCAAATAGTGACACGTCACTACGTTTCTTCCCTAACAAAAGCAGTTTACAACCCATAGGGCCGTCATCCTGCACGCGGGATGGCTGGATCAGGGTTGCC…	Bacteria	Bacteroidota	Bacteroidia	Chitinophagales	Saprospiraceae	NA	NA	0	0	0	0	0	0	0	0	0	0	0	0	0	0	0	0	0	0	0	0	0	0	0	0	0	10	0	0	0	0	0	0	0	0	0	0	0	0	0
1496	#N/A	#N/A	TTCGCTCCCCACGCTTTCGTGCCTCAGCGTCAAATAAGGTCTAGTCAGCTGCCTTCGCAATTGGTGTTCTATGACATATCTATGCATTTCACCGCTACATGTCACATTCCGCTAACCTCAACCTATTTCAAGTCTTGCAGTTTCAAAAGCAGTTTGCAGGTTAAGCCCGCATCTTTCACTTCTGACTTACAAAACAGCCTACGCACCCTTTAAACCCAGTGATTCCGGATAACGCTTGCACCTTCCGTATTACCGCGGCTGCTGGCACGGAATTAGCCGGTGCTTATTCTGACAGTACCGTCAAACACTCATAAATGAATGCGATTCTTCCTGTCTAAAAGTAGTTTACAACCCAGAGGGCCGTCATCCTACACGCGGGATGGCTGGATCAGAGTTGCC…	Bacteria	Bacteroidota	Bacteroidia	Chitinophagales	Saprospiraceae	NA	NA	0	0	0	0	3	0	0	0	4	0	17	14	0	0	0	23	9	0	0	4	0	5	5	0	0	50	43	33	6	0	0	0	3	0	0	0	0	47	128
15145	#N/A	#N/A	TTCGCTCCCCACGCTTTCGTGCCTCAGCGTCAATACAAGTCTAGTAAGCTGCCTTCGCAATTGGTGTTCTATGACATATCTATGCATTTCACCGCTACATGTCACATTCCGCCTACCTTAGCTTGATTCAAGTTAAACAGTTTCAAAAGCAATTCCACAGTTGAGCTGCGAGCTTTCACTTCTGACTTATCTAACCGCCTACGCACCCTTTAAACCCAGTAATTCCGGATAACGCTTGCACCCTCCGTATTACCGCGGCTGCTGGCACGGAGTTAGCCGGTGCTTATTCTTCAGGTACCGTCAGTCTCGGATAAATCCAAGTTTTTCTTCCCTGATAAAAGCAGTTTACAACCCATAGGGCAGTCATCCTGCACGCGGCATGGCTGGTTCAGAGTTGCC…	Bacteria	Bacteroidota	Bacteroidia	Chitinophagales	Saprospiraceae	NA	NA	0	0	0	0	0	0	0	0	0	0	0	0	0	0	0	0	0	0	0	0	0	0	0	0	0	0	10	0	0	0	0	0	0	0	0	0	0	0	0
15405	#N/A	#N/A	TTCGCTCCCCACGCTTTCGTGCCTCAGCGTCAATACAAGTCTAGCTAGCTGCCTACGCAATTGGTGTTCTATGACATATCTATGCATTTCACCGCTACATGTCACATTCCGCTAACCTCAACTCAATTCAAGCCCAACAGTATCAAAGGCAATTCGCCGGTTGAGCCGGCACCTTTCACCCCTGACTTATTAGGCCGCCTACGCACCCTTTAAACCCAGTGATTCCGGATAACGCTTGCACCCTCCGTATTACCGCGGCTGCTGGCACGGAGTTAGCCGGTGCTTATTCCTGGGATACCGTCAACACCTCTCGCAAGAAGTGGTTTCTTCTCCCAGAAAAGAAGTTTACAACCCATAGGGCATTCATCCTTCACGCAGGATGGCTGGATCAGGCTCTCG…	Bacteria	Bacteroidota	Bacteroidia	Chitinophagales	Saprospiraceae	NA	NA	0	0	0	0	0	0	0	0	0	0	0	0	0	0	0	0	0	0	0	0	0	0	0	10	0	0	0	0	0	0	0	0	0	0	0	0	0	0	0
15480	#N/A	#N/A	TAAGGAATATTGGACAATGGGCGGAAGCCTGATCCAGCCATCCCGCGTGCAGGATGACTGCCCTATGGGTTGTAAACTGCTTTTATCAGGGAAGAATAGCTTAGATTTATCTGAGTATGACGGTACCTGAGGAATAAGCACCGGCTAACTCCGTGCCAGCAGCCGCGGTAATACGGAGGGTGCAAGCGTTATCCGGAATCACTGGGTTTAAAGGGTGCGTAGGCGGCTATGTAAGTCAGAGGTGAAATCTTTCAGCTTAACTGGAAAATTGCCTTTGAAACTGTGTAGCTTGAATAACGTTGAGGTCAGCGGAATGTGACATGTAGCGGTGAAATGCATAGATATGTCATAGAACACCAATTGCGAAGGCAGCTGGCTGGGCGTTTATTGACGCTGAGG…	Bacteria	Bacteroidota	Bacteroidia	Chitinophagales	Saprospiraceae	NA	NA	0	0	0	0	0	0	0	0	0	0	0	0	0	0	0	0	0	0	0	0	0	0	0	0	10	0	0	0	0	0	0	0	0	0	0	0	0	0	0
15500	#N/A	#N/A	TTCGCTCCCCACGCTTTCGTGCCTCAGCGTCAATACAGACCTAGCTAGCTGCCTTCGCAATTGGTGTTCTAAGTCATATCTATGCATTTCACCGCTACATGACTCATTCCGCTAACCTCAATCTGATTCAAGAATTACAGTATCAAAGGCAATTACCCAGTTAAGCTGTGTGATTTCACCTCTGACTTATATTTCCGCCTACGCACCCTTTAAACCCAGTAATTCCGGATAACGCTTGCACCCTCCGTATTACCGCGGCTGCTGGCACGGAGTTAGCCGGTGCTTATTCCTCAGGTACCGTCATACATCGATAAATCGATGCTATTCTTCCCTGATAAAAGCAGTTTACAACCCATAGGGCATTCTTCCTGCACGCGGGATGGCTGGATCAGGGTTGCC…	Bacteria	Bacteroidota	Bacteroidia	Chitinophagales	Saprospiraceae	NA	NA	0	0	0	0	0	0	0	0	0	0	0	0	0	0	0	0	0	0	10	0	0	0	0	0	0	0	0	0	0	0	0	0	0	0	0	0	0	0	0
15588	#N/A	#N/A	TTCGCTCCCCACGCTTTCGTGCCTCAGCGTCAATTAATGCCCAGCCAGCTGCCTACGCAATTGGTGTTCTAAGTCATATCTATGCATTTCACCGCTACATGACTCATTCCGCTGACCTCAACATAATTCTAGCTTGATAGTTTCAAAGGCAATTCACCAGTTAAGCTCGTGTATTTCACCTCTGACTTACCAGGCCGCCTACGCACCCTTTAAACCCAGTGATTCCGGATAACGCTTGCACCCTCCGTATTACCGCGGCTGCTGGCACGGAGTTAGCCGGTGCTTATTCTGATAGTACCGTCAAACACTTATAAATAAATGCTGTTCTTCCTATCTAAAAGTAGTTTACAACCCATAGGGCAGTCTTCCTACACGCGGGATGGCTGGATCAGAGTTCCC…	Bacteria	Bacteroidota	Bacteroidia	Chitinophagales	Saprospiraceae	NA	NA	0	0	0	0	0	0	0	0	0	0	0	0	0	0	10	0	0	0	0	0	0	0	0	0	0	0	0	0	0	0	0	0	0	0	0	0	0	0	0
1568	#N/A	#N/A	TAAGGAATATTGGACAATGGGGGCAACCCTGATCCAGCCATCCTGCGTGTAGGAAGACGGCCCTATGGGTTGTAAACTACTTTTATATAGGAAGAAAATGTTTGGTTTACCAGACACTGACGGTACTATATGAATAAGCACCGGCTAACTCCGTGCCAGCAGCCGCGGTAATACGGAGGGTGCAAGCGTTATCCGGAATCACTGGGTTTAAAGGGTGCGTAGGCGGGTAAATAAGTCAGAGGTGAAAGCTCACAGCTTAACTGTGGAATTGCCTTTGATACTGTTTATCTTGAATTGTGTTGAGGTTAGCGGAATGTGACATGTAGCGGTGAAATGCATAGATATGTCATAGAACACCAATTGCGAAGGCAGCTAGCTAGGCATTGATTGACGCTGAGG…	Bacteria	Bacteroidota	Bacteroidia	Chitinophagales	Saprospiraceae	NA	NA	0	0	2	16	25	0	0	0	0	0	0	27	49	0	0	5	11	78	0	0	0	12	48	0	0	0	19	36	0	0	1	0	1	0	0	0	44	0	3
15702	#N/A	#N/A	TTCGCTCCCCACGCTTTCGTGCCTCAGCGTCAATATAGGTCTAGCCAGCTGCCTTCGCAATTGGTGTTCTATGTCATATCTATGCATTTCACCGCTACATGACACATTCCGCTAACCTCAACCTAATTCAAGTTAAACAGTATCAAAGGCAATTCCATCGTTAAGCGATGAGCTTTCACCTCTGACTTATCTAACCGCCTACGCACCCTTTAAACCCAGTGATTCCGGATAACGCTTGCACCTTCCGTATTACCGCGGCTGCTGGCACGGAATTAGCCGGTGCTTATTCGTATGGTACCGTCAGGCTCCGATAAATCGAAGCGTTTCGTCCCATATAAAAGAAGTTTACGACCCATAGGGCTGTCATCCTTCACGCGGGATGGCTGGATCAGGCTTTCG…	Bacteria	Bacteroidota	Bacteroidia	Chitinophagales	Saprospiraceae	NA	NA	0	0	0	0	0	0	0	0	0	0	0	0	0	0	0	0	0	0	0	0	0	0	0	0	0	9	0	0	0	0	0	0	0	0	0	0	0	0	0
15703	#N/A	#N/A	TTCGCTCCCCACGCTTTCGTGCCTCAGCGTCAATATAGGCCTAGCCAGCTGCCTTCGCAATTGGTGTTCTATGACATATCTATGCATTTCACCGCTACATGTCACATTCCGCTAACCTCAACCTAATTCAAGCACCGCAGTATCAAAAGCAATTTTACAGTTAAGCTGTAAGCTTTCACTTCTGACTTACGACGCCGCCTACGCACCCTTTAAACCCAGTGATTCCGGATAACGCTTGCACCCTCCGTATTACCGCGGCTGCTGGCACGGAGTTAGCCGGTGCTTATTCTTCAGGTACCGTCAGCCCTCGATGAATCGAGGGGTTTCTTCCCTGACAAAAGCAGTTTACAACCCATAGGGCATTCATCCTGCACGCGGGATGGCTGGATCAGGCTTTCG…	Bacteria	Bacteroidota	Bacteroidia	Chitinophagales	Saprospiraceae	NA	NA	0	0	0	0	0	0	0	0	0	0	0	0	0	0	0	0	0	0	0	0	0	0	0	0	0	9	0	0	0	0	0	0	0	0	0	0	0	0	0
15740	#N/A	#N/A	TAAGGAATATTGGACAATGGAGGCAACTCTGATCCAGCCATCCCGCGTGTAGGATGACGGCCCTCTGGGTTGTAAACTACTTTTAGACAGGAAGAATCGCATTCATTTATGAGTGTTTGACGGTACTGTCAGAATAAGCACCGGCTAATTCCGTGCCAGCAGCCGCGGTAATACGGAAGGTGCAAGCGTTATCCGGAATCACTGGGTTTAAAGGGTGCGTAGGCTGTTTTATAAGTCAGAGGTGAAATATGCGGGCTTAACCTGCAAACTGCCTTTGAAACTGTAAGACTTGAAATAGGTTGAGGTTAGCGGAATGTGACATGTAGCGGTGAAATGCATAGATATGTCATAGAACACCAATTGCGAAGGCAGCTGACTAGACCTTATTTGACGCTGAGG…	Bacteria	Bacteroidota	Bacteroidia	Chitinophagales	Saprospiraceae	NA	NA	0	0	0	0	0	0	0	0	0	0	0	0	0	0	0	0	0	0	0	0	0	0	0	0	0	0	0	0	0	0	0	0	0	0	0	0	0	0	0
1575	#N/A	#N/A	TTCGCTCCCCACGCTTTCGTGCCTCAGCGTCAATATATGCCTAGCTAGCTGCCTACGCAATTGGTGTTCTAAGTCATATCTATGCATTTCACCGCTACATGACTCATTCCGCTAACCTCAACATAATTCTAGCTTGACAGTTTCAAAGGCAATTCACCAGTTAAGCTCGTGTATTTCACCTCTGACTTGTCAGGCCGCCTACGCACCCTTTAAACCCAGTGATTCCGGATAACGCTTGCACCCTCCGTATTACCGCGGCTGCTGGCACGGAGTTAGCCGGTGCTTATTCTGATAGTACCGTCAAACAAACTTAAAAGCCTGCATTTCTTCCTATCTAAAAGAAGTTTACAACCCATAGGGCAGTCATCCTTCACGCGGGATGGCTGGATCAGAGTTGCC…	Bacteria	Bacteroidota	Bacteroidia	Chitinophagales	Saprospiraceae	NA	NA	1	0	0	4	0	0	0	0	0	0	2	4	7	0	0	0	0	7	1	0	0	3	19	0	0	0	131	131	0	0	0	0	0	0	0	0	0	35	25
16278	#N/A	#N/A	TTTGCTCCCCACGCTTTCGTGCCTCAGCGTCAATCAAGGCCCAGCAGGCTGCCTTCGCAATCGGTGTTCTATGACATATCTATGCATTTCACCGCTACATGTCACATTCCGCCTGCCTTAACCTAATTCAAGTCCTGCAGTATCAATCGCAATTGCATGGGTTGAGCCCAGCGATTTCACGACTGACTAACAAGACCGCCTACGCACCCTTTAAACCCAGTGATTCCGGATAACGCTTGCACCCTCCGTATTACCGCGGCTGCTGGCACGGAGTTAGCCGGTGCTTATTCTGACGGTACCCTCAAGCCCTGACAAGTCAGGGGTATTGTTCCCGTCCAAAAGAAGTTTACAACGCTGAGCGCCTTCATCCTTCACGCGGCATGGCTGGATCAGGCTTGC…	Bacteria	Bacteroidota	Bacteroidia	Chitinophagales	Saprospiraceae	NA	NA	0	0	0	0	0	0	0	0	0	0	0	0	0	0	0	0	0	0	0	0	9	0	0	0	0	0	0	0	0	0	0	0	0	0	0	0	0	0	0
1640	#N/A	#N/A	TTCGCTCCCCACGCTTTCGTGCCTCAGCGTCAAATGAGGTCTAGTCAGCTGCCTTCGCAATTGGTGTTCTATGACATATCTATGCATTTCACCGCTACATGTCACATTCCGCTAACCTCAACCTATTTCAAGTCTTGCAGTTTCAAAAGCAGTTTGCAGGTTAAGCCCGCATCTTTCACTTCTGACTTACAAAACAGCCTACGCACCCTTTAAACCCAGTGATTCCGGATAACGCTTGCACCTTCCGTATTACCGCGGCTGCTGGCACGGAATTAGCCGGTGCTTATTCTGACAGTACCGTCAAACACTCAGTAAATGAATGTGTTTCTTCCTGTCTAAAAGTAGTTTACAACCCAGAGGGCATTCATCCTACACGCGGGATGGCTGGATCAGAGTTGC…	Bacteria	Bacteroidota	Bacteroidia	Chitinophagales	Saprospiraceae	NA	NA	0	0	0	0	0	0	0	0	3	0	0	1	0	0	0	0	4	3	5	0	0	0	10	8	0	26	150	97	0	0	0	0	0	0	0	0	0	45	11
16408	#N/A	#N/A	CCTCAGCGTCAATATATGCCTAGCTAGCTGCCTTCGCAATTGGTGTTCTATGACATATCTATGCATTTCACCGCTACATGTCACATTCCGCTAACCTCAACATAATTCAAGTCTTACAGTTTCAATGGCAATTTTCCAGTTAAGCTGAAAACTTTCACCACTGACTTATAAAACCGCCTACGCACCCTTTAAACCCAGTAATTCCGGATAACGCTTGCACCCTCCGTATTACCGCGGCTGCTGGCACGGAGTTAGCCGGTGCTTATTCTGATAGTACCGTCACACAAACTTAAAAGCCTGCTATTCTTCCTATCTAAAAGCAGTTTACTACCCATAGGGCATTCATCCTGCACGCGGGATGGCTGGATCAGGCTCTCGCCCATTGTCCAATATTCCTTA…	Bacteria	Bacteroidota	Bacteroidia	Chitinophagales	Saprospiraceae	NA	NA	0	0	0	0	0	0	0	0	0	0	0	0	0	0	0	0	0	0	0	0	0	0	0	0	0	0	0	0	0	9	0	0	0	0	0	0	0	0	0
1649	#N/A	#N/A	TTCGCTCCCCACGCTTTCGTGCCTCAGCGTCAAATAAGGTCTAGTCAGCTGCCTTCGCAATTGGTGTTCTATGACATATCTATGCATTTCACCGCTACATGTCACATTCCGCTAACCTCAACCTATTTCAAGTCTTGCAGTTTCAAAAGCAGTTTGCAGGTTAAGCCCGCATCTTTCACTTCTGACTTACAAAACAGCCTACGCACCCTTTAAACCCAGTGATTCCGGATAACGCTTGCACCTTCCGTATTACCGCGGCTGCTGGCACGGAATTAGCCGGTGCTTATTCTGACAGTACCGTCAAACACTCATAAATGAATGCGATTCTTCCTGTCTAAAAGTAGTTTACAACCCAGAGGGCCGTCATCCTACACGCGGGATGGCTGGATCAGAGTTTCC…	Bacteria	Bacteroidota	Bacteroidia	Chitinophagales	Saprospiraceae	NA	NA	0	0	0	7	0	10	13	0	0	7	7	5	7	0	47	17	0	0	6	12	42	0	0	10	0	23	26	0	0	14	0	0	0	0	0	0	0	50	42
16544	#N/A	#N/A	TAAGGAATATTGGACAATGGGGGCAACCCTGATCCAGCCATCCCGCGTGCAGGAAGACGGCCCTATGGGTTGTAAACTGCTTTTATTAGGGAAGAAAATTATGGGTTTACCCGTAACTGACGGTACCTAAAGAATAAGCACCGGCTAACTCCGTGCCAGCAGCCGCGGTAATACGGAGGGTGCAAGCGTTATCCGGAATCACTGGGTTTAAAGGGTGCGTAGGCGGATAAATAAGTCAGAGGTGAAAGCTCTGAGCTCAACTGAGGAATTGCCTTTGATACTGTTTATCTTGAATTGTGTTGAGGTTAGCGGAATGAGTCATGTAGCGGTGAAATGCATAGATATGACTTAGAACACCAATTGCGAAGGCAGCTAGCTAGGCATATATTGACGCTGAGG…	Bacteria	Bacteroidota	Bacteroidia	Chitinophagales	Saprospiraceae	NA	NA	0	0	0	0	0	0	0	0	0	0	0	0	1	0	0	1	0	0	0	0	0	0	4	0	0	0	0	0	0	0	0	0	0	0	0	0	0	2	0
16582	#N/A	#N/A	TTTGCTCCCCACGCTTTCGTGCCTCAGCGTCAATACAGGTCCAGTGAGCTGCCTTCGCAATCGGTGTTCTATGACATATCTATGCATTTCACCGCTACATGTCACATTCCGCCCACCTCAACCTGATTCAAGTTTACCAGTATCATTCGCAGTCCCTCCCGTTAAGCGGGGGAATTTCACAACTGACTTAATAAACCGCCTACGCACCCTTTAAACCCAGTGATTCCGGATAACGCTTGCACCCTCCGTATTACCGCGGCTGCTGGCACGGAGTTAGCCGGTGCTTATTCTGACAGTACCCTCAGGCCCGGACGCATCCGGGTTTTTGTTCCTGTCCAAAAGAAGTTTACAACGCAGAGCGCCTTCGTCCTTCACGCGGCATGGCTGGATCAGTCTTCC…	Bacteria	Bacteroidota	Bacteroidia	Chitinophagales	Saprospiraceae	NA	NA	0	0	0	0	0	0	0	0	0	0	0	0	0	0	0	0	0	0	0	0	0	0	0	0	0	8	0	0	0	0	0	0	0	0	0	0	0	0	0
16915	#N/A	#N/A	TTCGCTCCCCACGCTTTCGTGCCTCAGCGTCGATGCAGGTCCAGCCGGCTGCCTACGCAATTGGTGTTCCATGTCATATCTAAGCATTTCACCGCTACATGACACATTCCGCCGACCTCATCCTGATCCGAGCCGTGCAGTATCAAAAGCAATTCCCCCGTTAAGCGGGGGTCTTTCACTCCTGACTGGCACGGCCGCCTGCGCACCCTTTAAACCCAGTGATTCCGGATAACGCTCGCACCCTCCGTATTACCGCGGCTGCTGGCACGGAGTTAGCCGGTGCTTATTCGCAGAGTACCGTCAAGATCCCAGCAAGTGGGACTTTTTCTTCCTCTGTAAAAGCGGTTTACGACCCATAGGGCCTTCATCCCGCACGCGGCATGGCTGGGTCAGACTTTC…	Bacteria	Bacteroidota	Bacteroidia	Chitinophagales	Saprospiraceae	NA	NA	0	0	0	0	0	0	0	0	0	0	0	0	0	0	0	0	0	0	0	0	1	0	0	6	0	0	0	0	0	0	0	0	0	0	0	0	0	1	0
17111	#N/A	#N/A	TAAGGAATATTGGACAATGGGGGCAACCCTGATCCAGCCATCCCGCGTGCAGGATGACGGCCCTATGGGTTGTAAACTGCTTTTATGAGAGAAGAACTCCCTCTATTCATAGAGGGCTGACGGTATCTCAGGAATAAGCACCGGCTAACTCCGTGCCAGCAGCCGCGGTAATACGGAGGGTGCAAGCGTTATCCGGAATCACTGGGTTTAAAGGGTGCGTAGGTGGCTCAATCAGTCAGAGGTGAAATCCTGCGGCTTAACCGCAGAACTGCCTTTGATACTGTTGGGCTTGAATTAGGTTGAGGTTGGCGGAATGTGGCATGTAGCGGTGAAATGCATAGATATGCCATAGAACACCAATTGCGAAGGCAGCTGACTAGACCTTAATTGACACTGAGG…	Bacteria	Bacteroidota	Bacteroidia	Chitinophagales	Saprospiraceae	NA	NA	0	0	0	0	0	0	0	0	0	0	0	0	0	0	0	0	0	0	0	0	0	0	0	8	0	0	0	0	0	0	0	0	0	0	0	0	0	0	0
17116	#N/A	#N/A	TTCGCTCCCCACGCTTTCGTGCCTCAGCGTCAATACAGGTCTAGCCAGCTGCCTTCGCAATTGGTGTTCTATGACATATCTATGCATTTCACCGCTACATGTCACATTCCGCCGACCTCAACCTGATTCAAGCACTGCAGTTTCAAAGGCAATTCCACAGTTAAGCTGTGGGATTTCACCTCTGACTTACAACGCCGCCTACGCACCCTTTAAACCCAGTGATTCCGGATAACGCTTGCACCCTCCGTATTACCGCGGCTGCTGGCACGGAGTTAGCCGGTGCTTATTCACAAGGTACCGTCAGCCCGGGATAAATCCCAGGGTTTCTTCCCAAGTAAAAGCAGTTTACAACCCATAGGGCATTCTTCCTGCACGCGGGATAGCTGGATCAGGCTTTCG…	Bacteria	Bacteroidota	Bacteroidia	Chitinophagales	Saprospiraceae	NA	NA	0	0	0	0	0	0	0	0	0	0	0	0	0	0	0	0	0	0	0	0	0	0	0	8	0	0	0	0	0	0	0	0	0	0	0	0	0	0	0
17246	#N/A	#N/A	TTCGCTCCCCACGCTTTCGTGCCTCAGCGTCAATTAATGCCTAGCCAGCTGCCTACGCAATTGGTGTTCTAAGTCATATCTATGCATTTCACCGCTACATGACTCATTCCGCTGACCTCAACATAATTCTAGCTTGATAGTTTCAAAGGCAATTCACCAGTTAAGCTCGTGTATTTCACCTCTGACTTACCAGGCCGCCTACGCACCCTTTAAACCCAGTGATTCCGGATAACGCTTGCACCCTCCGTATTACCGCGGCTGCTGGCACGGAGTTAGCCGGTGCTTATTCTGATAGTACCGTCAGACCATGATAAATCATAGCTTTTCTTCCTATCTAAAAGAAGTTTACAACCCATAGGGCAGTCATCCTTCACGCGGGATGGCTGGATCAGAGTTGCC…	Bacteria	Bacteroidota	Bacteroidia	Chitinophagales	Saprospiraceae	NA	NA	0	0	0	0	0	0	0	0	0	0	0	0	0	0	0	0	0	0	4	0	0	0	0	0	0	0	0	0	4	0	0	0	0	0	0	0	0	0	0
1817	#N/A	#N/A	TTCGCTCCCCACGCTTTCGTGCCTCAGTGTCAATCAAGGTCCAGTCAGCTGCCTTCGCAATCGGTGTTCTATGACATATCTATGCATTTCACCGCTACATGTCACATTCCGCCAACCTCAACCCAATCCTAGCACTGCAGTATCAAAGGCCATTCTCCGGTTAAGCCGGAACCTTTCACCACTGACTTACAGCGCCACCTACGCACCCTTTAAACCCAGTAATTCCGGATAACGCTTGCACCCTCCGTATTACCGCGGCTGCTGGCACGGAGTTAGCCGGTGCTTATTCCTCTGGTACCGTCAGACCTCGATAAATCAAGGCTTTTCTTCCCAGATAAAAGCAGTTTACAACCCATAGGGCATTCTTCCTGCACGCGGGATGGCTGGTTCAGAGTTTCC…	Bacteria	Bacteroidota	Bacteroidia	Chitinophagales	Saprospiraceae	NA	NA	0	3	0	0	0	4	0	6	1	0	24	0	0	8	13	39	0	0	14	2	27	0	0	42	35	76	0	5	5	0	12	0	0	0	0	0	0	0	0
18184	#N/A	#N/A	TTCGCTCCCCACGCTTTCGTGCCTCAGCGTCAATTAAAGCCTAGCTAGCTGCCTTCGCAATTGGTGTTCTATGACATATCTATGCATTTCACCGCTACATGTCACATTCCGCTAACCTCAACCTAATTCAAGCATTACAGTATCAAAGGCAATTCTACAGTTAAGCTGTAGGCTTTCACCTCTGACTTATTACGCCGCCTACGCACCCTTTAAACCCAGTGATTCCGGATAACGCTTGCACCCTCCGTATTACCGCGGCTGCTGGCACGGAGTTAGCCGGTGCTTATTCTTACAGTACCGTCAGGCCCTCATAAATGAAGGCGTTTCTTCCTGTACAAAAGCAGTTTACAACCCATAGGGCCGTCATCCTGCACGCGGGATAGCTGGATCAGGCTTGCG…	Bacteria	Bacteroidota	Bacteroidia	Chitinophagales	Saprospiraceae	NA	NA	0	0	0	0	0	0	0	0	0	0	0	0	0	0	0	0	0	0	0	0	0	0	0	7	0	0	0	0	0	0	0	0	0	0	0	0	0	0	0
18187	#N/A	#N/A	TTCGCTCCCCACGCTTTCGTGCCTCAGCGTCAATGCAGGTCCAGCTAGCTGCCTTCGCAATTGGTGTTCTATGACATATCTATGCATTTCACCGCTACATGTCACATTCCGCCAACCTCAACCTGATTCAAGTTCAACAGTATCAAAGGCAATTCCACAGTTAAGCTGTGAGCTTTCACCTCTGACTTATTAAACCGCCTACGCACCCTTTAAACCCAGTGATTCCGGATAACGCTTGCACCCTCCGTATTACCGCGGCTGCTGGCACGGAGTTAGCCGGTGCTTATTCGTTAGGTACCGTCAGCTAGTCCAGATGGACTAGGTTTCTTCCCTAATAAAAGCAGTTTACAACCCAGAGGGCCGTCATCCTGCACGCGGGATGGCTGGATCAGGCTTGCG…	Bacteria	Bacteroidota	Bacteroidia	Chitinophagales	Saprospiraceae	NA	NA	0	0	0	0	0	0	0	0	0	0	0	0	0	0	0	0	0	0	0	0	0	0	0	7	0	0	0	0	0	0	0	0	0	0	0	0	0	0	0
18209	#N/A	#N/A	TAAGGAATATTGGACAATGGGCGCAAGCCTGATCCAGCCATCCCGCGTGCAGGATGACAGCCCTATGGGTTGTAAACTGCTTTTATATGGGAAGAACTCCCCCGATGCGTCGGGGGCTGACGGTACCATAAGAATAAGCACCGGCTAATTCCGTGCCAGCAGCCGCGGTAATACGGAAGGTGCAAGCGTTATCCGGAATCACTGGGTTTAAAGGGTGCGTAGGCGGTTTAATAAGTCAGAGGTGAAAGCTCACAGCTTAACTGTGGAATTGCCTTTGATACTGTTGAACTTGAATCAGGTTGAGGTTGGCGGAATGTGACATGTAGCGGTGAAATGCATAGATATGTCATAGAACACCAATTGCGAAGGCAGCTAGCTGGACCTGCATTGACGCTGAGG…	Bacteria	Bacteroidota	Bacteroidia	Chitinophagales	Saprospiraceae	NA	NA	0	0	0	0	0	0	0	0	0	0	0	0	0	0	0	0	0	0	0	0	0	0	0	7	0	0	0	0	0	0	0	0	0	0	0	0	0	0	0
18217	#N/A	#N/A	TTCGCTCCCCACGCTTTCGTGCCTCAGCGTCAATATATGCCTAGCTAGCTGCCTTCGCAATTGGTGTTCTATGACATATCTATGCATTTCACCGCTACATGTCACATTCCGCTAACCTCAACATAATTCAAGATAAACAGTATCAAAGGCAATTCCACAGTTAAGCTGTGAGCTTTCACCTCTGACTTATCTATCCGCCTACGCACCCTTTAAACCCAGTGATTCCGGATAACGCTTGCACCCTCCGTATTACCGCGGCTGCTGGCACGGAGTTAGCCGGTGCTTATTCATATAGTACCGTCAAACACTCATAAATGAATGTAGTTCTTCCTATATAAAAGAAGTTTACAACCCATAGGGCCGTCTTCCTCCACGCAGGATGGCTGGATCAGGGTTGCC…	Bacteria	Bacteroidota	Bacteroidia	Chitinophagales	Saprospiraceae	NA	NA	0	0	0	0	0	0	0	0	0	0	0	0	0	0	0	0	0	0	0	0	0	0	0	7	0	0	0	0	0	0	0	0	0	0	0	0	0	0	0
18311	#N/A	#N/A	TTCGCTCCCCACGCTTTCGTGCCTCAGCGTCAATACAGGCCTAGTTAGCTGCCTTCGCAATTGGTGTTCTATGACATATCTATGCATTTCACCGCTACATGTCACATTCCGCTAACCTCAACCTGATTCAAGCACTGCAGTATCAAAAGCAATTTTCCAGTTGAGCTGAAAGCTTTCACTTCTGACTTACAACGCCGCCTACGCACCCTTTAAACCCAGTGATTCCGGATAACGCTTGCACCCTCCGTATTACCGCGGCTGCTGGCACGGAGTTAGCCGGTGCTTATTCTTACAGTACCGTCAGGCCCTCATAAATGAAGGCGTTTCTTCCTGTACAAAAGCAGTTTACAACCCATAGGGCCGTCATCCTGCACGCGGGATAGCTGGATCAGGCTTGCG…	Bacteria	Bacteroidota	Bacteroidia	Chitinophagales	Saprospiraceae	NA	NA	0	0	0	0	0	0	0	0	0	0	0	0	0	0	0	0	0	0	7	0	0	0	0	0	0	0	0	0	0	0	0	0	0	0	0	0	0	0	0
1832	#N/A	#N/A	TTCGCTCCCCACGCTTTCGTGCCTCAGCGTCAATATATGCCTAGCTAGCTGCCTACGCAATTGGTGTTCTAAGTCATATCTATGCATTTCACCGCTACATGACTCATTCCGCTAACCTCAACATAATTCTAGCTTGACAGTTTCAAAGGCAATTCACCAGTTAAGCTCGTGTATTTCACCTCTGACTTGTCAGGCCGCCTACGCACCCTTTAAACCCAGTGATTCCGGATAACGCTTGCACCCTCCGTATTACCGCGGCTGCTGGCACGGAGTTAGCCGGTGCTTATTCTGATAGTACCGTCAAACAAAGATAAATCTCTGCCTTTCTTCCTATCTAAAAGAAGTTTACAACCCATAGGGCAGTCATCCTTCACGCGGGATGGCTGGATCAGAGTTGCC…	Bacteria	Bacteroidota	Bacteroidia	Chitinophagales	Saprospiraceae	NA	NA	4	0	0	0	3	0	0	0	0	0	3	3	8	0	0	5	0	0	0	0	16	6	9	0	0	0	51	81	0	0	0	0	0	0	0	20	0	51	46
18482	#N/A	#N/A	TTCGCTCCCCACGCTTTCGTGCCTCAGCGTCAATAAAAGCCCAGTTAGCTGCCTTCGCAATTGGTGTTCTATGACATATCTATGCATTTCACCGCTACATGTCACATTCCGCTAACCTCAACTCTATTCGAGCACAACAGTTTCAAAGGCAGTTCTACAGTTAAGCTGTAGGATTTCACCTCTGACTTATTGCGCAGCCTACGCACCCTTTAAACCCAGTGATTCCGGATAACGCTTGCACCCTCCGTATTACCGCGGCTGCTGGCACGGAGTTAGCCGGTGCTTATTCTTAAGGTACCGTCAGCCCCAGACAAGTCCGGGGGTTTCTTCCCTTATAAAAGCAGTTTACAACCCATAGGGCCGTCATCCTGCACGCGGGATGGCTGGATCAGGCTTCCG…	Bacteria	Bacteroidota	Bacteroidia	Chitinophagales	Saprospiraceae	NA	NA	0	0	0	0	0	0	0	0	0	0	0	0	0	0	0	0	0	0	0	0	0	0	0	0	0	0	0	0	7	0	0	0	0	0	0	0	0	0	0
19450	#N/A	#N/A	TAAGGAATATTGGACAATGGGCGAAAGCCTGATCCAGCTATCCCGCGTGCAGGAAGAATGCCCTATGGGTTGTAAACTGCTTTTACTTGGGAAGAAACCCTGGGATTTATCCCGGGCTGACGGTACCTTGTGAATAAGCACCGGCTAACTCCGTGCCAGCAGCCGCGGTAATACGGAGGGTGCAAGCGTTATCCGGAATCACTGGGTTTAAAGGGTGCGTAGGCGGCGTTGTAAGTCAGAGGTGAAATCCCACAGCTTAACTGTGGAATTGCCTTTGAAACTGCAGTGCTTGAATCAGGTTGAGGTCGGCGGAATGTGACATGTAGCGGTGAAATGCATAGATATGTCATAGAACACCAATTGCGAAGGCAGCTGGCTAGACCTGTATTGACGCTGAGG…	Bacteria	Bacteroidota	Bacteroidia	Chitinophagales	Saprospiraceae	NA	NA	0	0	0	0	0	0	0	0	0	0	0	0	0	0	0	0	0	0	0	0	0	0	0	6	0	0	0	0	0	0	0	0	0	0	0	0	0	0	0
19492	#N/A	#N/A	TTCGCTCCCCACGCTTTCGTGCCTCAGCGTCAATATATGCCTAGCTAGCTGCCTACGCAATTGGTGTTCTAAGTCATATCTATGCATTTCACCGCTACATGACTCATTCCGCTAACCTCAACATAATTCTAGCTTGACAGTTTCAAAGGCAATTCACCAGTTAAGCTCGTGTATTTCACCTCTGACTTGTCAGGCCGCCTACGCACCCTTTAAACCCAGTGATTCCGGATAACGCTTGCACCCTCCGTATTACCGCGGCTGCTGGCACGGAGTTAGCCGGTGCTTATTCTGATAGTACCGTCAAACAAAGATAAATCTCTGCCATTCTTCCTATCTAAAAGTAGTTTACAACCCATAGGGCAGTCTTCCTACACGCGGGATGGCTGGATCAGAGTTGCC…	Bacteria	Bacteroidota	Bacteroidia	Chitinophagales	Saprospiraceae	NA	NA	0	0	0	0	0	0	0	0	0	0	0	0	0	0	0	0	0	0	0	0	0	0	0	6	0	0	0	0	0	0	0	0	0	0	0	0	0	0	0
19503	#N/A	#N/A	TTCGCTCCCCACGCTTTCGTGCCTCAGCGTCAAATGAGGTCTAGTCAGCTGCCTTCGCAATTGGTGTTCTATGACATATCTATGCATTTCACCGCTACATGTCACATTCCGCTAACCTCAACCTATTTCAAGTCTAACAGTTTCAAAGGCAGTTTGCAGGTTAAGCCCGCATCTTTCACCTCTGACTTATTAAACAGCCTACGCACCCTTTAAACCCAGTGATTCCGGATAACGCTTGCACCTTCCGTATTACCGCGGCTGCTGGCACGGAATTAGCCGGTGCTTATTCTGACAGTACCGTCAAACACTCATAAATGAATGCGATTCTTCCTGTCTAAAAGTAGTTTACAACCCAGAGGGCCGTCATCCTACACGCGGGATGGCTGGATCAGAGTTTCC…	Bacteria	Bacteroidota	Bacteroidia	Chitinophagales	Saprospiraceae	NA	NA	0	0	0	0	0	0	0	0	0	0	0	0	0	0	0	0	0	0	0	0	6	0	0	0	0	0	0	0	0	0	0	0	0	0	0	0	0	0	0
19679	#N/A	#N/A	TAAGGAATATTGGGCAATGGAGGCAACTCTGACCCAGCCATCCCGCGTGCAGGATGAATGCCCTATGGGTTGTAAACTGCTTTTAAGTAGGAAGAAACCTTATTATTTATAATGAGTTGACGGTACTACTTGAATAAGCACCGGCTAACTCCGTGCCAGCAGCCGCGGTAATACGGAGGGTGCAAGCGTTATCCGGAATCACTGGGTTTAAAGGGTGCGTAGGCGGCATAATAAGTCAGAGGTGAAAGCTTGCAGCTCAACTGTAAAATTGCCTTTGATACTGTTGTGCTTGAATCAGAACGAGGTTGGCGGAATGTGGCATGTAGCGGTGAAATGCATAGATATGCCATAGAACATCGATTGCGAAGGCAGCTGACTAGATCTGTATTGACGCTGAGG…	Bacteria	Bacteroidota	Bacteroidia	Chitinophagales	Saprospiraceae	NA	NA	0	0	0	0	0	0	0	0	0	0	0	0	0	0	0	0	0	0	0	0	0	0	0	0	0	0	0	0	0	6	0	0	0	0	0	0	0	0	0
19787	#N/A	#N/A	TAAGGAATATTGGACAATGGAGGCAACTCTGATCCAGCCATCCTGCGTGTAGGAAGACGGCCCTATGGGTTGTAAACTACTTTTGTATGGGAAGAATAGGTTTCATTTATGAGACTGTGACGGTACCATAAGAATAAGCACCGGCTAACTCCGTGCCAGCAGCCGCGGTAATACGGAGGGTGCAAGCGTTATCCGGAATTACTGGGTTTAAAGGGTGCGTAGGCGGACGCATAAGTCAGGGGTGAAATACTTGAGCTTAACTGAAGGCTTGCCTTTGATACTGTGCGTCTTGAATTATGTTGAGGTTAGCGGAATGTGACATGTAGCGGTGAAATGCATAGATATGTCATAGAACACCAATTGCGAAGGCAGCTAACTAGGCATCGATTGACGCTGAGG…	Bacteria	Bacteroidota	Bacteroidia	Chitinophagales	Saprospiraceae	NA	NA	0	0	0	0	0	0	0	0	0	0	0	0	0	0	0	0	0	0	0	0	0	0	0	0	0	0	0	0	6	0	0	0	0	0	0	0	0	0	0
2015	#N/A	#N/A	TAAGGAATATTGGACAATGGAGGCAACTCTGATCCAGCCATCCCGCGTGCAGGATGACAGCCCTATGGGTCGTAAACTGCTTTTATATGGGACGAACCGCCTTGATTTATTGGGGTTTGACGGTACCATAAGAATAAGCACCGGCTAACTCCGTGCCAGCAGCCGCGGTAATACGGAGGGTGCAAGCGTTATCCGGAATTACTGGGTTTAAAGGATGCGTAGGCGGGCTAATAAGTCAGAAGTGAAAGCTCACGGCTCAACTGTGGAATTGCTTTTGATACTGTTAGTCTTGAATTAGGTTGAGGTTGGCGGAATGAGTCATGTAGCGGTGAAATGCATAGATATGACTTAGAACACCAATTGCGAAGGCAGCTGACTAGACCTTAATTGACGCTGAGG…	Bacteria	Bacteroidota	Bacteroidia	Chitinophagales	Saprospiraceae	NA	NA	0	0	0	0	1	0	0	0	0	0	4	9	6	5	3	7	3	12	0	0	5	4	27	5	0	7	32	89	0	0	3	0	0	0	0	0	0	33	5
2041	#N/A	#N/A	TTCGCTCCCCACGCTTTCGTGCCTCAGCGTCAATACAGACCTAGCTAGCTGCCTTCGCAATTGGTGTTCTAAGTCATATCTATGCATTTCACCGCTACATGACTCATTCCGCTAACCTCAATCTGATTCAAGAATTACAGTATCAAAGGCAATTACCCAGTTAAGCTGTGTGATTTCACCTCTGACTTATATTTCCGCCTACGCACCCTTTAAACCCAGTAATTCCGGATAACGCTTGCACCCTCCGTATTACCGCGGCTGCTGGCACGGAGTTAGCCGGTGCTTATTCCTCAGGTACCGTCATACACCGACAAGTCGGTGCTATTCTTCCCTGATAAAAGCAGTTTACAACCCATAGGGCATTCTTCCTGCACGCGGGATGGCTGGATCAGGCTTTCG…	Bacteria	Bacteroidota	Bacteroidia	Chitinophagales	Saprospiraceae	NA	NA	0	0	3	0	0	0	0	4	5	5	16	0	0	10	3	35	0	9	9	0	23	0	12	40	34	13	0	30	0	0	0	0	5	0	0	0	0	4	0
2065	#N/A	#N/A	TTCGCTCCCCACGCTTTCGTGCCTCAGCGTCAATTAAGGTCTAGTCAGCTGCCTTCGCAATTGGTGTTCTATGACATATCTAAGCATTTCACCGCTACATGTCACATTCCGCCGACCTCAACCTAATTCAAGCACTACAGTATCAAAGGCAGTCCCACAGTTAAGCTGTGGCCTTTCACCTCTGACTTATAGCGCCGCCTACGCACCCTTTAAACCCAGTGATTCCGGATAACGCTTGCACCCTCCGTATTACCGCGGCTGCTGGCACGGAGTTAGCCGGTGCTTATTCTTACAGTACCGTCAGGCCTCCATAAATGAAGGCGTTTCTTCCTGTACAAAAGCAGTTTACAACCCATAGGGCCGTCATCCTGCACGCGGGATAGCTGGATCAGGCTTGCG…	Bacteria	Bacteroidota	Bacteroidia	Chitinophagales	Saprospiraceae	NA	NA	0	0	0	0	0	5	0	0	0	0	0	3	0	0	0	4	0	7	0	0	0	0	24	26	0	15	0	126	0	13	0	0	0	0	0	0	0	13	5
20988	#N/A	#N/A	TAAGGAATATTGGACAATGGAGGCAACTCTGATCCAGCCATCCCGCGTGAAGGATGACTGCCCTATGGGTTGTAAACTTCTTTTAGATAGGAAGAACGGCAGGCATTAATGTTTGTGTGACGGTACTATCAGAATAAGCACCGGCTAACTCCGTGCCAGCAGCCGCGGTAATACGGAGGGTGCAAGCGTTATCCGGAATCACTGGGTTTAAAGGGTGCGTAGGCGGCCTGACAAGTCAGAGGTGAAATACACGAGCTTAACTGGTGAATTGCCTTTGAAACTGTCAAGCTAGAATTATGTTGAGGTTAGCGGAATGAGTCATGTAGCGGTGAAATGCATAGATATGACTTAGAACACCAATTGCGTAGGCAGCTAGCTAGGCATATATTGACGCTGAGG…	Bacteria	Bacteroidota	Bacteroidia	Chitinophagales	Saprospiraceae	NA	NA	0	0	0	0	0	0	0	0	0	0	0	0	0	0	0	0	0	0	0	0	5	0	0	0	0	0	0	0	0	0	0	0	0	0	0	0	0	0	0
2105	#N/A	#N/A	TAAGGAATATTGGACAATGGAGGCAACTCTGATCCAGCCATCCCGCGTGAAGGATGACTGCCCTATGGGTTGTAAACTTCTTTTAGATAGGAAGAAAGGCTAGGATTTATCTTAGTTTGACGGTACTATCAGAATAAGCACCGGCTAACTCCGTGCCAGCAGCCGCGGTAATACGGAGGGTGCAAGCGTTATCCGGAATCACTGGGTTTAAAGGGTGCGTAGGCGGCCTGACAAGTCAGAGGTGAAATACACGAGCTTAACTGGTGAATTGCCTTTGAAACTGTCAAGCTAGAATTATGTTGAGGTTAGCGGAATGAGTCATGTAGCGGTGAAATGCATAGATATGACTTAGAACACCAATTGCGTAGGCAGCTAGCTAGGCATATATTGACGCTGAGG…	Bacteria	Bacteroidota	Bacteroidia	Chitinophagales	Saprospiraceae	NA	NA	0	0	0	0	0	0	0	0	0	0	2	1	0	0	0	0	5	0	0	0	0	1	10	0	0	0	0	13	0	0	0	0	0	0	0	3	0	13	207
21301	#N/A	#N/A	TAAGGAATATTGGACAATGGACGCAAGTCTGATCCAGCCATCCCGCGTGCAGGATGACGGCTCTATGGGTTGTAAACTGCTTTTATAAGAGAAGAATAGCATTGATTTATCAGTGTGTGACGGTATCTTATGAATAAGCACCGGCTAACTCCGTGCCAGCAGCCGCGGTAATACGGAGGGTGCAAGCGTTATCCGGAATCACTGGGTTTAAAGGGTGCGTAGGCGGTCAGATAAGTTAGAGGTGAAAGGTTGTCGCTTAACGATAAAATTGCCTTTAATACTGTTTGACTTGAATTAGGTTAAGGTAGGCGGAATGTGACATGTAGCGGTGAAATGCATAGATATGTCATGGAACACCAATTGCGAAGGCAGCTTACTAGACCTTGATTGACGCTGAGG…	Bacteria	Bacteroidota	Bacteroidia	Chitinophagales	Saprospiraceae	NA	NA	0	0	0	0	0	0	0	0	0	0	0	0	0	0	0	0	0	0	0	0	0	5	0	0	0	0	0	0	0	0	0	0	0	0	0	0	0	0	0
21356	#N/A	#N/A	TAAGGAATATTGGACAATGGGCGAAAGCCTGATCCAGCCATCCCGCGTGCAGGATGACGGCCCTATGGGTTGTAAACTGCTTTTTTATGGGAAGAAAAACTTTCATTTATGAAAGACTGACGGTACCATACGAATAAGCACCGGCTAACTCCGTGCCAGCAGCCGCGGTAATACGGAGGGTGCAAGCGTTATCCGGAATCACTGGGTTTAAAGGGTGAGTAGGCGGATAAATAAGTCAGAGGTGAAAGCTCGCAGCTTAACTGCGAAATTGCCTTTGATACTGTTTATCTTGAATCATGTTGAGGTTAGCGGAATGAGTCATGTAGCGGTGAAATGCATAGATATGACTTAGAACACCAATTGCGAAGGCAGCTAACTAGGCATGTATTGACGCTGAGT…	Bacteria	Bacteroidota	Bacteroidia	Chitinophagales	Saprospiraceae	NA	NA	0	0	0	0	0	0	0	0	0	0	0	0	0	0	0	0	0	0	0	5	0	0	0	0	0	0	0	0	0	0	0	0	0	0	0	0	0	0	0
2238	#N/A	#N/A	TTCGCTCCCCACGCTTTCGTGCCTCAGCGTCAATATATGCCTAGCTAGCTGCCTTCGCAATTGGTGTTCTATGACATATCTATGCATTTCACCGCTACATGTCACATTCCGCTAACCTCAACATAATTCAAGATAAACAGTTTCAAAGGCAATTTTCCCGTTAAGCGGAAAGCTTTCACCTCTGACTTATTTATCCGCCTACGCACCCTTTAAACCCAGTGATTCCGGATAACGCTTGCACCCTCCGTATTACCGCGGCTGCTGGCACGGAGTTAGCCGGTGCTTATTCTTTAGGTACCGTCAGCTCTTCATAAATGAAAAGGTTTCTTCCCTAATAAAAGAAGTTTACAACCCATAGGGCCGTCATCCTTCACGCGGGATGGCTGGATCAGGCTTGCG…	Bacteria	Bacteroidota	Bacteroidia	Chitinophagales	Saprospiraceae	NA	NA	0	0	0	16	21	0	0	0	0	0	0	25	58	0	0	0	6	76	0	0	0	0	3	0	0	0	0	7	0	0	0	0	0	0	0	5	17	0	0
22677	#N/A	#N/A	TTCGCTCCCCACGCTTTCGTGCCTCAGCGTCAATGCAGGTCTAGTCAGCTGCCTTCGCAATTGGTGTTCTATGGCATATCTATGCATTTCACCGCTACATGCCACATTCCGCTGACCTCATCCTGATTCAAGCCAAACAGTATCAAAGGCAATTCCGCAGTTGAGCTGCGAGCTTTCACCCCTGACTAATTTGGCCGCCTACGCACCCTTTAAACCCAGTGATTCCGGATAACGCTTGCACCCTCCGTATTACCGCGGCTGCTGGCACGGAGTTAGCCGGTGCTTATTCTGAAGGTACCGTCAGGCTCCGATAAATCGAAGCGTTTCTTCCCTTCCAAAAGCAGTTTACAACCCAGAAGGCTGTCGTCCTGCACGCGGGATGGCTGGATCAGGCTTGCG…	Bacteria	Bacteroidota	Bacteroidia	Chitinophagales	Saprospiraceae	NA	NA	0	0	0	0	0	0	0	0	0	0	0	0	0	0	0	0	0	0	4	0	0	0	0	0	0	0	0	0	0	0	0	0	0	0	0	0	0	0	0
22961	#N/A	#N/A	TTCGCTCCCCACGCTTTCGTGCCTCAGCGTCGATATAGGTCCAGCCGGCTGCCTACGCAATTGGTGTTCCATGACATATCTATGCATTTCACCGCTACATGTCACATTCCGCCGACCTCATCCTAATCCGAGCCAATCAGTATCAAAAGCAGCTCCCCCGTTAAGCGGGGGTCTTTCACTTCTGACTTAAATGGCCGCCTGCGCACCCTTTAAACCCAGTAATTCCGGATAACGCTCGCACCCTCCGTATTACCGCGGCTGCTGGCACGGAGTTAGCCGGTGCTTATTCGCAGAGTACCGTCAAGATCGCACAAGTGCGACTTTTTCTTCCTCTGTAAAAGCGGTTTACGACCCATAGGGCCTTCATCCCGCACGCGGCATGGCTGGGTCAGACTTGCA…	Bacteria	Bacteroidota	Bacteroidia	Chitinophagales	Saprospiraceae	NA	NA	0	0	0	0	0	0	0	0	0	0	0	0	0	0	0	0	0	0	0	4	0	0	0	0	0	0	0	0	0	0	0	0	0	0	0	0	0	0	0
23044	#N/A	#N/A	AGTAAGGAATATTGGACAATGGGCGCAAGCCTGATCCAGCCATCCCGCGTGAAGGATGACGGCCCTATGGGTTGTAAACTTCTTTTATTAGGGAAGAAACCTTTTCATTTATGAAGAGCTGACGGTACCTAAAGAATAAGCACCGGCTAACTCCGTGCCAGCAGCCGCGGTAATACGGAGGGTGCAAGCGTTATCCGGAATCACTGGGTTTAAAGGGTGCGTAGGCGGATAAATAAGTCAGAGGTGAAAGCTTTCCGCTTAACGGGAAAATTGCCTTTGATACTGTTTATCTTGAATTATGTTGAGGTTAGCGGAATGTGACATGTAGCGGTGAAATGCATAGATATGTCATAGAACACCAATTGCGAAGGCAGCTAGCTAGGCATATATTGACGCTGA…	Bacteria	Bacteroidota	Bacteroidia	Chitinophagales	Saprospiraceae	NA	NA	0	0	0	0	0	0	0	3	0	0	0	0	0	0	0	0	0	0	0	0	0	0	0	0	0	0	0	0	0	0	0	0	0	0	0	0	0	0	0
2321	#N/A	#N/A	TTCGCTCCCCACGCTTTCGTGCCTCAGCGTCGATGCAGGTCCAGCCGGCTGCCTACGCAATTGGTGTTCCATGACATATCTATGCATTTCACCGCTACATGTCACATTCCGCCGACCTCATCCTGATCCGAGCCCGCCAGTATCAAAAGCAGTCCCCCCGTTGAGCGGGGGCCTTTCACTTCTGACTTAACAGGCCGCCTGCGCACCCTTTAAACCCAGTAATTCCGGATAACGCTCGCACCCTCCGTATTACCGCGGCTGCTGGCACGGAGTTAGCCGGTGCTTATTCGTGGAGTACCGTCAAGATCACACAAGTGCGACTTTTTCTTCCTCCATAAAAGCGGTTTACGACCCATAGGGCCTTCATCCCGCACGCGGCATGGCTGGGTCAGACTCTCA…	Bacteria	Bacteroidota	Bacteroidia	Chitinophagales	Saprospiraceae	NA	NA	0	0	0	0	0	0	0	0	0	0	4	16	0	0	0	3	4	0	0	0	0	0	0	0	0	0	69	5	0	0	0	0	0	0	0	0	0	82	39
23264	#N/A	#N/A	TTCGCTCCCCACGCTTTCGTGCCTCAGCGTCAATATATGCCTAGCTAGCTGCCTACGCAATTGGTGTTCTAAGTCATATCTATGCATTTCACCGCTACATGACTCATTCCGCTAACCTCAACATAATTCTAGCTTGACAGTTTCAAAGGCAATTCACCAGTTAAGCTCGTGCATTTCACCTCTGACTTGTCAGGCCGCCTACGCACCCTTTAAACCCAGTGATTCCGGATAACGCTTGCACCCTCCGTATTACCGCGGCTGCTGGCACGGAGTTAGCCGGTGCTTATTCTGATAGTACCGTCAAACTAAGATAAATCCTAGCCTTTCTTCCTATCTAAAAGAAGTTTACAACCCATAGGGCAGTCATCCTTCACGCGGGATGGCTGGATCAGAGTTGCC…	Bacteria	Bacteroidota	Bacteroidia	Chitinophagales	Saprospiraceae	NA	NA	0	0	0	0	0	0	0	0	0	0	0	0	0	0	0	0	0	0	0	0	0	0	0	0	0	0	0	0	0	0	0	0	0	0	3	0	0	0	0
2330	#N/A	#N/A	TAAGGAATATTGGACAATGGGCGCAAGCCTGATCCAGCCATCCCGCGTGAAGGATGACGGCCCTATGGGTTGTAAACTTCTTTTATTAGGGAAGAAACCTTTTCATTTATGAAGAGCTGACGGTACCTAAAGAATAAGCACCGGCTAACTCCGTGCCAGCAGCCGCGGTAATACGGAGGGTGCAAGCGTTATCCGGAATCACTGGGTTTAAAGGGTGCGTAGGCGGATAAATAAGTCAGAGGTGAAAGCTTTCCGCTTAACGGGAAAATTGCCTTTGAAACTGTTTATCTTGAATTATGTTGAGGTTAGCGGAATGTGACATGTAGCGGTGAAATGCATAGATATGTCATAGAACACCAATTGCGAAGGCAGCTAGCTAGGCATATATTGACGCTGAGG…	Bacteria	Bacteroidota	Bacteroidia	Chitinophagales	Saprospiraceae	NA	NA	0	0	0	14	16	0	0	0	0	0	0	21	64	0	0	0	0	70	0	0	0	0	12	0	0	0	0	9	0	0	0	0	0	0	0	0	14	0	0
2342	#N/A	#N/A	TTCGCTACCCACGCTTTCGTGCCTCAGCGTCAGTAAAGGTATAGTGAGCTGCCTTCGCATTCGGTGTTCTAAGTCATATCTATGCATTTCACCGCTACATGACTCATTCCGCCCACCTCCACCTTACTCAAGTCCGACAGTATCAAAGGCAGGTCTCCCGTTGAGCGGGAACATTTCACCTCTGACTTATCAGACCGCCTACGCACCCTTTAAACCCAGTGATTCCGGATAACGCTTGCACCCTCCGTATTACCGCGGCTGCTGGCACGGAGTTAGCCGGTGCTTATTCATATACTACCGTCAGGCCAAAATGAATCTTGGCGTTTCTTGGTATATAAAAGCAGTTTACAACCCATAGGGCAGTCGTCCTGCACGCGGGATGGCTGGATCAGGCTCTCG…	Bacteria	Bacteroidota	Bacteroidia	Chitinophagales	Saprospiraceae	NA	NA	0	0	0	0	0	0	0	0	0	0	0	0	0	0	0	0	0	0	0	0	0	0	0	0	0	0	62	157	0	0	0	0	0	0	0	0	0	0	0
2380	#N/A	#N/A	TTCGCTCCCCACGCTTTCGTGCCTCAGCGTCAATATATGCCTAGCTAGCTGCCTACGCAATTGGTGTTCTAAGTCATATCTATGCATTTCACCGCTACATGACTCATTCCGCTAACCTCAACATAATTCTAGCTTGACAGTTTCAAAGGCAATTCACCAGTTAAGCTCGTGCATTTCACCTCTGACTTGTCAGGCCGCCTACGCACCCTTTAAACCCAGTGATTCCGGATAACGCTTGCACCCTCCGTATTACCGCGGCTGCTGGCACGGAGTTAGCCGGTGCTTATTCTGACAGTACCGTCACACAATAATAAATTACTGCTATTCTTCCTGTCTAAAAGAAGTTTACAACCCATAGGGCAGTCATCCTTCACGCGGGATGGCTGGATCAGAGTTGCC…	Bacteria	Bacteroidota	Bacteroidia	Chitinophagales	Saprospiraceae	NA	NA	0	0	0	0	0	0	0	0	0	0	0	9	11	0	0	11	0	4	0	0	3	6	13	4	0	35	32	58	0	0	3	0	0	0	0	0	0	18	7
2467	#N/A	#N/A	TTCGCTCCCCACGCTTTCGTGCCTCAGCGTCAATACACGCCTAGCCAGCTGCCTTCGCAATTGGTGTTCTATGGCATATCTATGCATTTCACCGCTACATGCCACATTCCGCTGACCTCAACGTGATTCAAGCATTACAGTTTCAAAGGCAGTTTTACAGTTAAGCTGTAAGCTTTCACCTCTGACTTATAATGCCGCCTACGCACCCTTTAAACCCAGTGATTCCGGATAACGCTTGCACCCTCCGTATTACCGCGGCTGCTGGCACGGAGTTAGCCGGTGCTTATTCGTAAGGTACCGTCAGGCCCGGATAAATCCAGGCGTTTCTTTCCAAACAAAAGAAGTTTACAACCCATAGGGCATTCATCCTCCACGCGGGATGGCTGGTTCAGGCTTTCG…	Bacteria	Bacteroidota	Bacteroidia	Chitinophagales	Saprospiraceae	NA	NA	0	0	3	0	8	0	0	2	10	17	0	30	0	0	22	8	8	23	0	20	0	24	12	0	0	0	0	0	0	10	0	0	0	0	0	0	0	0	0
24976	#N/A	#N/A	TTCGCTCCCCACGCTTTCGTGCCTCAGCGTCAATTAAGGTCTAGTCAGCTGCCTTCGCAATTGGTGTTCTATGACATATCTAAGCATTTCACCGCTACATGTCACATTCCGCCGACCTCAACCTAATTCAAGCACTACAGTATCAAAGGCAGTCCCACAGTTAAGCTGTGGCCTTTCACCTCTGACTTATAGCGCCGCCTACGCACCCTTTAAACCCAGTGATTCCGGATAACGCTTGCACCCTCCGTATTACCGCGGCTGCTGGCACGGAGTTAGCCGGTGCTTATTCTTCAGGTACCGTCAGACCTTCATAAATGAAGGCGTTTCTTCCCTGACAAAAGCAGTTTACAACCCATAGGGCAGTCATCCTGCACGCGGGATAGCTGGATCAGGCTTTCG…	Bacteria	Bacteroidota	Bacteroidia	Chitinophagales	Saprospiraceae	NA	NA	0	0	0	0	0	0	0	2	0	0	0	0	0	0	0	0	0	0	0	0	0	0	0	0	0	0	0	0	0	0	0	0	0	0	0	0	0	0	0
255	#N/A	#N/A	TTCGCTCCCCACGCTTTCGTGCCTCAGCGTCAATATATGCCTAGCTAGCTGCCTTCGCAATTGGTGTTCTATGACATATCTATGCATTTCACCGCTACATGTCACATTCCGCTAACCTCAACATAATTCAAGATAAACAGTATCAAAGGCAATTTTCCCGTTAAGCGGAAAGCTTTCACCTCTGACTTATTTATCCGCCTACGCACCCTTTAAACCCAGTGATTCCGGATAACGCTTGCACCCTCCGTATTACCGCGGCTGCTGGCACGGAGTTAGCCGGTGCTTATTCTTTAGGTACCGTCAGCTCTTCATAAATGAAAAGGTTTCTTCCCTAATAAAAGAAGTTTACAACCCATAGGGCCGTCATCCTTCACGCGGGATGGCTGGATCAGGCTTGCG…	Bacteria	Bacteroidota	Bacteroidia	Chitinophagales	Saprospiraceae	NA	NA	28	34	33	347	147	26	62	5	98	121	82	530	598	27	100	195	144	627	20	0	28	25	269	0	31	8	26	159	0	19	29	0	11	0	11	37	158	18	0
2568	#N/A	#N/A	TTCGCTCCCCACGCTTTCGTGCCTCAGCGTCAAATAAGGTCTAGTCAGCTGCCTTCGCAATTGGTGTTCTATGACATATCTATGCATTTCACCGCTACATGTCACATTCCGCTAACCTCAACCTATTTCAAGTCTTGCAGTTTCAAAAGCAGTTTGCAGGTTAAGCCCGCATCTTTCACTTCTGACTTACAAAACAGCCTACGCACCCTTTAAACCCAGTGATTCCGGATAACGCTTGCACCTTCCGTATTACCGCGGCTGCTGGCACGGAATTAGCCGGTGCTTATTCTGACAGTACCGTCAAACTCTCATAAATGAAAGCGGTTCTTCCTGTCTAAAAGTAGTTTACAACCCAGAGGGCCGTCATCCTACACGCGGGATGGCTGGATCAGAGTTGCC…	Bacteria	Bacteroidota	Bacteroidia	Chitinophagales	Saprospiraceae	NA	NA	0	0	0	0	0	0	0	3	0	0	0	10	1	0	0	9	4	0	0	0	0	5	8	0	0	0	25	68	0	0	0	0	4	0	0	0	0	27	27
2569	#N/A	#N/A	TTCGCTCCCCACGCTTTCGTGCCTCAGCGTCAATTAATGCCTAGCTAGCTGCCTTCGCAATTGGTGTTCTAAGTCATATCTATGCATTTCACCGCTACATGACTCATTCCGCTAACCTCAACATAATTCTAGCTTGACAGTTTCAAAGGCAATTCACCAGTTAAGCTCGTGTATTTCACCTCTGACTTGTCAGGCCGCCTACGCACCCTTTAAACCCAGTGATTCCGGATAACGCTTGCACCCTCCGTATTACCGCGGCTGCTGGCACGGAGTTAGCCGGTGCTTATTCTGATAGTACCGTCACACAATTATTAATAACTGCTATTCTTCCTATCTAAAAGTAGTTTACAACCCATAGGGCAGTCTTCCTACACGCGGGATGGCTGGATCAGAGTTGCC…	Bacteria	Bacteroidota	Bacteroidia	Chitinophagales	Saprospiraceae	NA	NA	0	0	0	0	0	0	0	1	0	0	5	4	0	0	0	16	3	0	0	0	4	3	0	0	0	21	30	28	0	0	0	0	0	0	0	0	0	55	24
259	#N/A	#N/A	TAAGGAATATTGGACAATGGGCGCAAGCCTGATCCAGCCATCCCGCGTGAAGGATGACGGCCCTATGGGTTGTAAACTTCTTTTATTAGGGAAGAAACCTTTTCATTTATGAAGAGCTGACGGTACCTAAAGAATAAGCACCGGCTAACTCCGTGCCAGCAGCCGCGGTAATACGGAGGGTGCAAGCGTTATCCGGAATCACTGGGTTTAAAGGGTGCGTAGGCGGATAAATAAGTCAGAGGTGAAAGCTTTCCGCTTAACGGGAAAATTGCCTTTGATACTGTTTATCTTGAATTATGTTGAGGTTAGCGGAATGTGACATGTAGCGGTGAAATGCATAGATATGTCATAGAACACCAATTGCGAAGGCAGCTAGCTAGGCATATATTGACGCTGAGG…	Bacteria	Bacteroidota	Bacteroidia	Chitinophagales	Saprospiraceae	NA	NA	43	26	57	366	159	31	60	0	98	118	88	491	578	33	95	195	146	595	7	0	16	22	231	0	8	8	37	224	14	13	33	5	17	0	0	42	158	38	4
2797	#N/A	#N/A	TTCGCTCCCCACGCTTTCGTACCTCAGCGTCAGTTATGGTATAGAAGGCTGCCTTCGCAATCGGTGTTCTATGACATATCTATGCATTTCACCGCTACATGTCACATTCCGCCTTCCTCTCCCAAACTCAAGCCTATCAGTTTCAAGGGCAGTTCCGTTGTTGAGCAACGGCATTTCACCCCTGACTTAATAAGCCGCCTACGTACCCTTTAAACCCAGTGATTCCGGATAACGCTTGCACCCTCCGTATTACCGCGGCTGCTGGCACGGAGTTAGCCGGTGCTTATTCGTAGGATACCGTCAGCCCCTGACAAGTCAGGGGGTTTCTTCTCCTATAAAAGCAGTTTACAACCCATAGGGCAGTCATCCTGCACGCGGGATGGCTGGATCAGGCTTGCG…	Bacteria	Bacteroidota	Bacteroidia	Chitinophagales	Saprospiraceae	NA	NA	0	0	0	0	0	0	0	0	0	0	0	0	0	0	0	0	0	0	0	0	0	0	0	0	0	0	174	0	0	0	0	0	0	0	0	0	0	0	0
3033	#N/A	#N/A	TTCGCTCCCCACGCTTTCGTGCCTCAGCGTCAATATAGGTCTAGTCAGCTGCCTTCGCAATTGGTGTTCTATGACATATCTATGCATTTCACCGCTACATGTCACATTCCGCTAACCTCAGCCTAATTCAAGTGCCACAGTATCAAAAGCAGTTCCACGGTTGAGCCGTGGGATTTCACTTCTGACTTATGACGCCGCCTACGCACCCTTTAAACCCAGTGATTCCGGATAACGCTTGCACCCTCCGTATTACCGCGGCTGCTGGCACGGAGTTAGCCGGTGCTTATTCGTATGATACCGTCAGGCCCTCATAAATGAAGGCGTTTCTTCTCATATAAAAGCAGTTTACAACCCATAGGGCCGTCATCCTGCACGCGGGATGGCTGGATCAGGCTTTCG…	Bacteria	Bacteroidota	Bacteroidia	Chitinophagales	Saprospiraceae	NA	NA	4	0	0	4	0	5	1	0	0	0	5	15	0	0	0	11	4	0	0	0	9	3	0	11	0	0	0	29	0	0	9	0	0	0	0	0	0	20	9
3063	#N/A	#N/A	TTCGCTCCCCACGCTTTCGTGCCTCAGCGTCAATAGAAGTCTAGTTAGCTGCCTTCGCAATTGGTGTTCTAAGTCATATCTATGCATTTCACCGCTACATGACTCATTCCGCTAACCTCAGCTCCATTCAAGATTGACAGTTTCAAAAGCAATTCCTCAGTTGAGCCGAGAGCTTTCACTTCTGACTTATCAATCCGCCTACGCACCCTTTAAACCCAGTAATTCCGGATAACGCTTGCACCCTCCGTATTACCGCGGCTGCTGGCACGGAGTTAGCCGGTGCTTATTCGTATGGTACCGTCAGGCCCGGATAAATCCGAGCGTTTCTTCCCATATAAAAGGAGTTTACAATCCATAGGACATTCTTCCTCCACGCGGCATGGCTGGATCAGGCTTGCG…	Bacteria	Bacteroidota	Bacteroidia	Chitinophagales	Saprospiraceae	NA	NA	0	0	0	0	0	0	0	0	0	0	0	0	0	0	0	0	0	2	0	0	0	0	0	24	0	12	41	14	0	0	0	0	0	0	0	0	0	58	0
3111	#N/A	#N/A	TAAGGAATATTGGACAATGGGCGAAAGCCTGATCCAGCCATTCCGCGTGTAGGATGACGGCCCTCTGGGTTGTAAACTACTTTTATTTGGGAAGAAACCCTGGGATTTATCCCGGGCTGACGGTACCAAAAGAATAAGCACCGGCTAATTCCGTGCCAGCAGCCGCGGTAATACGGAAGGTGCAAGCGTTATCCGGAATCACTGGGTTTAAAGGGTGCGTAGGCGGTTGCGTAAGTCAGAAGTGAAAGCTCACAGCTTAACTGTGGAATTGCTTTTGATACTGCGCGACTAGAATTAGGTTGAGGTTGGCGGAATGTGACATGTAGCGGTGAAATGCATAGATATGTCATAGAACACCAATTGCGAAGGCAGCTGACTGGACCTATATTGACGCTGAGG…	Bacteria	Bacteroidota	Bacteroidia	Chitinophagales	Saprospiraceae	NA	NA	1	0	0	18	3	0	0	0	6	0	0	19	15	2	1	0	9	26	1	0	0	4	13	0	0	0	10	6	1	0	0	0	0	0	0	0	9	6	1
3125	#N/A	#N/A	TTCGCTCCCCACGCTTTCGTGCCTCAGCGTCAATCAAGTTCCAGTCAGCTGCCTTCGCAATCGGTGTTCCATGACATATCTATGCATTTCACCGCTACATGTCACATTCCGCCAACCTCATTCTGATTCAAGTACACCAGTATCAAAGGCAATTTTATCGTTGAGCGATAACCTTTCACCTCTGACTTAATGTACCGCCTACGCACCCTTTAAACCCAGTAATTCCGGATAACGCTTGCACCCTCCGTATTACCGCGGCTGCTGGCACGGAGTTAGCCGGTGCTTATTCATAGAGTACCGTCAGACCAAGATGAATCTTGGCGTTTCTTCTTCTATAAAAGCAGTTTACAACCCATAGGGCCGTCATCCTGCACGCGGGATGGCTGGATCAGACTTTCG…	Bacteria	Bacteroidota	Bacteroidia	Chitinophagales	Saprospiraceae	NA	NA	0	6	0	6	0	0	3	0	0	0	0	11	16	0	0	0	19	0	0	0	0	0	0	0	0	4	10	24	0	0	0	0	0	0	0	0	0	25	11
3129	#N/A	#N/A	TTCGCTCCCCACGCTTTCGTGCCTCAGCGTCAATATAGGCTCAGCCAGCTGCCTTCGCAATTGGTGTTCTATGACATATCTATGCATTTCACCGCTACATGTCACATTCCGCTGACCTCAACCTAATTCAAGATAAGCAGTATCAAAGGCAGTTCCGTAGTTGAGCTACGGGCTTTCACCTCTGACTTACTTTTCCGCCTACGCACCCTTTAAACCCAGTGATTCCGGATAACGCTTGCACCCTCCGTATTACCGCGGCTGCTGGCACGGAGTTAGCCGGTGCTTATTCTGATAGTACCGTCAGCTCAAGATAAATCTCGAGGTTTCTTCCTATCTAAAAGCAGTTTACAACCCATAGGGCCGTCATCCTGCACGCGGGATGGCTGGATCAGGCTTTCG…	Bacteria	Bacteroidota	Bacteroidia	Chitinophagales	Saprospiraceae	NA	NA	0	0	0	0	0	0	0	0	0	0	0	5	0	0	0	0	3	5	0	0	0	0	0	0	0	0	0	71	0	0	0	0	0	0	0	0	0	24	42
3137	#N/A	#N/A	TTCGCTCCCCACGCTTTCGTGCCTCAGCGTCAATATATGCCTAGCTAGCTGCCTACGCAATTGGTGTTCTAAGTCATATCTATGCATTTCACCGCTACATGACTCATTCCGCTAACCTCAACATAATTCTAGCTTGACAGTTTCAAAGGCAATTCACCAGTTAAGCTCGTGTATTTCACCTCTGACTTGTCAGGCCGCCTACGCACCCTTTAAACCCAGTGATTCCGGATAACGCTTGCACCCTCCGTATTACCGCGGCTGCTGGCACGGAGTTAGCCGGTGCTTATTCTGATAGTACCGTCACACACTGATAAATCAATGCCGTTCTTCCTATCTAAAAGAAGTTTACAACCCATAGGGCAGTCATCCTTCACGCGGGATGGCTGGATCAGAGTTGCC…	Bacteria	Bacteroidota	Bacteroidia	Chitinophagales	Saprospiraceae	NA	NA	0	0	0	0	0	0	0	0	0	0	4	4	1	11	0	3	0	4	0	0	0	0	6	0	0	0	27	9	0	0	0	0	0	0	0	0	0	7	71
3149	#N/A	#N/A	TTCGCTCCCCACGCTTTCGTGACTCAGCGTCAATACAATCCCAGCTAGCTGCCTTCGCAATTGGTGTTCTAAGTCATATCTATGCATTTCACCGCTACATGACTCATTCCGCTAACTTCAAATTGATTCAAGATAAACAGTATCAAATGCAGTTTTCCAGTTAAGCTGAAAGCTTTCACATCTGACTTATTTATCCGCCTACTCACCCTTTAAACCCAGTGATTCCGGATAACGCTTGCACCCTCCGTATTACCGCGGCTGCTGGCACGGAGTTAGCCGGTGCTTATTCGTATGGTACCGTCAGACTCTGATAAATCAGAGCTTTTCTTCCCATAAAAAAGCAGTTTACAACCCATAGGGCAGTCATCCTGCACGCGGGATGGCTGGATCAGGCTTTCG…	Bacteria	Bacteroidota	Bacteroidia	Chitinophagales	Saprospiraceae	NA	NA	0	0	0	0	0	0	0	0	0	0	0	0	0	0	0	0	0	14	0	0	0	0	0	0	0	0	24	85	0	0	0	0	0	0	0	0	0	11	0
3359	#N/A	#N/A	TTCGCTCCCCACGCTTTCGTGCCTCAGCGTCAATATATGCCTAGCTAGCTGCCTTCGCAATTGGTGTTCTATGACATATCTATGCATTTCACCGCTACATGTCACATTCCGCTAACCTCAACATAATTCAAGTCCTACAGTTTCAATGGCAATTCTCCAGTTAAGCTGGAAACTTTCACCACTGACTTATAAAACCGCCTACGCACCCTTTAAACCCAGTAATTCCGGATAACGCTTGCACCCTCCGTATTACCGCGGCTGCTGGCACGGAGTTAGCCGGTGCTTATTCTGATAGTACCGTCACACAAACTTAAAAGCCTGCTATTCTTCCTATCTAAAAGCAGTTTACTACCCATAGGGCATTCATCCTGCACGCGGGATGGCTGGATCAGACTCTCG…	Bacteria	Bacteroidota	Bacteroidia	Chitinophagales	Saprospiraceae	NA	NA	0	0	0	0	0	0	10	0	4	10	0	0	0	4	16	0	0	0	7	0	0	0	0	0	46	9	0	0	3	0	0	0	0	0	0	0	0	0	16
3366	#N/A	#N/A	TTCGCTCCCCACGCTTTCATGCCTCAGCGTCAATTAAGGTCTAGTCAGCTGCCTTCGCAATTGGTGTTCTAAGTCATATCTATGCATTTCACCGCTACATGACTCATTCCGCCAACCTCAACCTAATTCAAGACTAACAGTATCAAAAGCAATTCCACAGTTGAGCCGTGAGCTTTCACTTCTGACTTATTAGCCCGCCTACGCATCCTTTAAACCCAGTAATTCCGGATAACGCTTGCACCCTCCGTATTACCGCGGCTGCTGGCACGGAGTTAGCCGGTGCTTATTCTTATGGTACCGTCAAACCCCAATAAATCAAGGCGGTTCGTCCCATATAAAAGCAGTTTACGACCCATAGGGCTGTCATCCTGCACGCGGGATGGCTGGATCAGAGTTGCC…	Bacteria	Bacteroidota	Bacteroidia	Chitinophagales	Saprospiraceae	NA	NA	0	0	0	0	0	0	0	2	0	0	0	16	0	0	0	8	0	3	0	0	0	0	12	0	0	4	17	50	0	0	0	0	0	0	0	0	0	15	0
3414	#N/A	#N/A	TTCGCTACCCACGCTTTCGTGCCTCAGCGTCAATCAAGGTCTAGTAAGCTGCCTTCGCAATTGGTGTTCCATGACATATCTATGCATTTCACCGCTACATGTCACATTCCGCCTACCTTAACCTAATTCAAGTCAAACAGTATTAAAGGCAATTTTATCGTTAAGCGACAACCTTTCACCTCTAACTTATCTGACCGCCTACGCACCCTTTAAACCCAGTGATTCCGGATAACGCTTGCACCCTCCGTATTACCGCGGCTGCTGGCACGGAGTTAGCCGGTGCTTATTCATAAGATACCGTCACACACTGATAAATCAATGCTATTCTTCTCTTATAAAAGCAGTTTACAACCCATAGAGCCGTCATCCTGCACGCGGGATGGCTGGATCAGACTTGCG…	Bacteria	Bacteroidota	Bacteroidia	Chitinophagales	Saprospiraceae	NA	NA	0	0	0	0	0	0	0	0	0	0	0	4	3	0	0	6	0	6	0	0	0	20	16	0	0	16	0	14	0	0	0	0	0	0	0	12	0	9	27
3415	#N/A	#N/A	TAAGGAATATTGGTCAATGGACGCAAGTCTGAACCAGCCATCCCGCGTGCAGGATGACGGCCCTACGGGTTGTAAACTGCTTTTATAAGAGAAGAAACCTGTTCATTTATGAGCAGCTGACGGTATCTTACGAATAAGCACCGGCTAACTCCGTGCCAGCAGCCGCGGTAATACGGAGGGTGCAAGCGTTATCCGGAATCACTGGGTTTAAAGGGTGCGTAGGCGGTTAGATAAGTCAGAGGTGAAAGGTTGTCGCTTAACGATAAAATTGCCTTTGATACTGTTTAACTAGAATTAGGTTGAGGTAGGCGGAATGCGACATGTAGCGGTGAAATGCATAGATATGTCGTAGAACACCAATTGCGAAGGCAGCTTACTAGACCTATATTGACGCTGAGG…	Bacteria	Bacteroidota	Bacteroidia	Chitinophagales	Saprospiraceae	NA	NA	0	0	0	0	0	0	0	0	0	0	1	4	9	0	0	0	1	4	0	0	1	9	12	0	0	0	3	40	0	0	0	0	0	0	0	0	8	17	22
3547	#N/A	#N/A	TAAGGAATATTGGACAATGGGCGAGAGCCTGATCCAGCCATCCCGCGTGCAGGATGAATGCCCTATGGGTAGTAAACTGCTTTTAGATAGGAAGAATAGCAGGCTTTTAAGTTTGTGTGACGGTACTATCAGAATAAGCACCGGCTAACTCCGTGCCAGCAGCCGCGGTAATACGGAGGGTGCAAGCGTTATCCGGAATTACTGGGTTTAAAGGGTGCGTAGGCGGTTTTATAAGTCAGTGGTGAAAGTTTTCAGCTTAACTGGAAAATTGCCATTGAAACTGTAAGACTTGAATTATGTTGAGGTTAGCGGAATGTGACATGTAGCGGTGAAATGCATAGATATGTCATAGAACACCAATTGCGAAGGCAGCTAGCTAGGCATATATTGACGCTGAGG…	Bacteria	Bacteroidota	Bacteroidia	Chitinophagales	Saprospiraceae	NA	NA	0	0	0	0	0	0	3	0	0	4	0	0	0	3	5	0	0	0	0	0	0	0	0	0	0	0	0	0	0	112	0	0	0	0	0	0	0	0	0
3590	#N/A	#N/A	TAAGGAATATTGGACAATGGAGGCAACTCTGATCCAGCCATCCCGCGTGAAGGATGACTGCCCTATGGGTTGTAAACTTCTTTTAGATAGGAAGAAATGCAGGCTTTTAAGTTTGTTTGACGGTACTATCAGAATAAGCACCGGCTAACTCCGTGCCAGCAGCCGCGGTAATACGGAGGGTGCAAGCGTTATCCGGAATCACTGGGTTTAAAGGGTGCGTAGGCGGCCTGACAAGTCAGAGGTGAAATACACGAGCTTAACTGGTGAATTGCCTTTGAAACTGTCAAGCTAGAATTATGTTGAGGTTAGCGGAATGAGTCATGTAGCGGTGAAATGCATAGATATGACTTAGAACACCAATTGCGTAGGCAGCTAGCTAGGCATATATTGACGCTGAGG…	Bacteria	Bacteroidota	Bacteroidia	Chitinophagales	Saprospiraceae	NA	NA	0	0	0	0	0	0	0	0	2	0	0	1	2	0	0	0	0	6	0	0	0	0	4	0	0	0	55	29	0	0	0	0	0	0	0	0	0	5	12
3676	#N/A	#N/A	TTCGCTCCCCACGCTTTCGTGCCTCAGCGTCAATATAGGTCCAGTCAGCTGCCTTCGCAATTGGTGTTCTATGACATATCTATGCATTTCACCGCTACATGTCACATTCCGCCAACCTCAACCTAATTCTAGTCACGCAGTATCAAAAGCAATTCCACAGTTAAGCTGTGAGCTTTCACTTCTGACTTACGCAACCGCCTACGCACCCTTTAAACCCAGTGATTCCGGATAACGCTTGCACCTTCCGTATTACCGCGGCTGCTGGCACGGAATTAGCCGGTGCTTATTCTTTTGGTACCGTCAGCCCGGGATAAATCCCAGGGTTTCTTCCCAAATAAAAGTAGTTTACAACCCAGAGGGCCGTCATCCTACACGCGGAATGGCTGGATCAGGCTTTCG…	Bacteria	Bacteroidota	Bacteroidia	Chitinophagales	Saprospiraceae	NA	NA	0	0	0	6	6	0	0	0	0	0	3	21	6	0	0	0	6	21	4	0	0	3	16	0	0	0	0	0	0	0	0	0	0	0	0	0	24	2	0
3679	#N/A	#N/A	TAAGGAATATTGGTCAATGGACGCAAGTCTGAACCAGCCATCCCGCGTGCAGGATGACGGCCCTACGGGTTGTAAACTGCTTTTATAAGAGAAGAAACCTATCCATTTATGGGTAGCTGACGGTATCTTACGAATAAGCACCGGCTAACTCCGTGCCAGCAGCCGCGGTAATACGGAGGGTGCAAGCGTTATCCGGAATCACTGGGTTTAAAGGGTGCGTAGGCGGTTAGATAAGTCAGAGGTGAAAGGTTGTCGCTTAACGATAAAATTGCCTTTGATACTGTTTAACTAGAATTAGGTTGAGGTAGGCGGAATGCGACATGTAGCGGTGAAATGCATAGATATGTCGTAGAACACCAATTGCGAAGGCAGCTTACTAGACCTATATTGACGCTGAGG…	Bacteria	Bacteroidota	Bacteroidia	Chitinophagales	Saprospiraceae	NA	NA	0	2	0	0	0	0	0	0	0	0	2	1	0	0	0	5	1	3	0	8	6	11	3	0	0	0	9	4	0	0	0	0	0	0	0	0	0	30	35
3755	#N/A	#N/A	TTCGCTCCCCACGCTTTCGTGCCTCAGCGTCAAATAAAATCTAGTCAGCTGCCTTCGCAATTGGTGTTCTATGACATATCTATGCATTTCACCGCTACATGTCACATTCCGCCAACCTCAATTTATTTCAAGCCTGTCAGTATCAGAGGCAATTCTGTAGTTGAGCTACAGCCTTTCACCCCTGACTTAACGGGCCGCCTACGCACCCTTTAAACCCAGTGATTCCGGATAACGCTTGCACCCTCCGTATTACCGCGGCTGCTGGCACGGAGTTAGCCGGTGCTTATTCGTAAGGTACCGTCAATTCATCATAAATGATCAATATTCTTCCCAAACAAAAGCAGTTTACAACCCATAGGGCAGTCATCCTGCACGCGGGATGGCTGGGTCAGAGTTTCC…	Bacteria	Bacteroidota	Bacteroidia	Chitinophagales	Saprospiraceae	NA	NA	0	0	0	0	0	0	0	0	0	10	0	2	0	0	0	0	0	2	0	0	7	0	3	0	46	20	27	0	0	0	0	0	0	0	0	0	0	0	0
3853	#N/A	#N/A	TTCGCTCCCCACGCTTTCGTGCCTCAGCGTCAATATATGCCTAGCTAGCTGCCTTCGCAATTGGTGTTCTATGACATATCTATGCATTTCACCGCTACATGTCACATTCCGCTAACCTCAACATAATTCAAGATAAACAGTTTCAAAGGCAATTTTCCAGTTAAGCTGAAAGCTTTCACCCTTGACTTATTTATCCGCCTACGCACCCTTTAAACCCAGTGATTCCGGATAACGCTTGCACCCTCCGTATTACCGCGGCTGCTGGCACGGAGTTAGCCGGTGCTTATTCTTTAGGTACCGTCAGCCTCTCATAAATGAAAGGGTTTCTTCCCTAATAAAAGAAGTTTACAACCCATAGGGCAGTCATCCTTCACGCGGGATGGCTGGATCAGGCTTGCG…	Bacteria	Bacteroidota	Bacteroidia	Chitinophagales	Saprospiraceae	NA	NA	0	0	0	0	0	0	0	0	0	0	0	0	0	0	0	0	0	6	0	0	0	0	5	0	0	5	34	44	0	0	0	0	0	0	0	0	0	19	0
3860	#N/A	#N/A	TAAGGAATATTGGACAATGGAGGCAACTCTGATCCAGCCATCCCGCGTGTAGGATGACGGCCCTCTGGGTTGTAAACTACTTTTAGACAGGAAGAATCGCATTCATTTATGAGTGTTTGACGGTACTGTCAGAATAAGCACCGGCTAATTCCGTGCCAGCAGCCGCGGTAATACGGAAGGTGCAAGCGTTATCCGGAATCACTGGGTTTAAAGGGTGCGTAGGCTGTTTTGTAAGTCAGAAGTGAAAGATGCGGGCTTAACCTGCAAACTGCTTTTGAAACTGCAAGACTTGAAATAGGTTGAGGTTAGCGGAATGTGACATGTAGCGGTGAAATGCATAGATATGTCATAGAACACCAATTGCGAAGGCAGCTGACTAGACCTTATTTGACGCTGAGG…	Bacteria	Bacteroidota	Bacteroidia	Chitinophagales	Saprospiraceae	NA	NA	0	0	0	0	0	0	0	0	0	0	4	0	3	0	0	9	2	0	0	0	0	0	0	0	0	10	13	14	0	0	0	0	0	0	0	0	1	22	25
3925	#N/A	#N/A	TTCGCTCCCCACGCTTTCGTGCCTCAGCGTCAATTAAGGCCTAGCTAGCTGCCTTCGCAATTGGTGTTCTATGACATATCTATGCATTTCACCGCTACATGTCACATTCCGCTAACCTCAACCTAATTCAAGTACTACAGTATCAAAGGCAATTCAACAGTTGAGCTGCTGGCTTTCACCTCTGACTTATAATACCGCCTACGCACCCTTTAAACCCAGTGATTCCGGATAACGCTTGGACCCTCCGTATTACCGCGGCTGCTGGCACGGAGTTAGCCGGTCCTTATTCATATGGTACCGTCAAACCCAGATAAATCCGAGCAGTTCTTCCCATATAAAAGAAGTTTACAACCCATAGGGCAGTCATCCTTCACGCGGGATGGCTGGTTCAGAGTTTCC…	Bacteria	Bacteroidota	Bacteroidia	Chitinophagales	Saprospiraceae	NA	NA	0	0	0	0	0	0	0	0	0	0	0	1	0	0	0	0	0	0	0	0	0	0	1	0	0	6	51	30	0	0	0	0	0	0	0	0	0	11	10
3972	#N/A	#N/A	TAAGGAATATTGGACAATGGAGGAAACTCTGATCCAGCCATCCCGCGTGTAGGATGACGGCCCTCTGGGTTGTAAACTACTTTTAGACAGGAAGAATCGCATTCATTTATGAGTGTTTGACGGTACTGTCAGAATAAGCACCGGCTAATTCCGTGCCAGCAGCCGCGGTAATACGGAAGGTGCAAGCGTTATCCGGAATCACTGGGTTTAAAGGGTGCGTAGGCTGTTTTGTAAGTCAGAAGTGAAAGATGCGGGCTTAACCTGCAAACTGCTTTTGAAACTGCAAGACTTGAAATAGGTTGAGGTTAGCGGAATGTGACATGTAGCGGTGAAATGCATAGATATGTCATAGAACACCAATTGCGAAGGCAGCTGACTAGACCTTATTTGACGCTGAGG…	Bacteria	Bacteroidota	Bacteroidia	Chitinophagales	Saprospiraceae	NA	NA	0	0	2	0	0	0	6	0	4	5	6	0	0	0	3	12	0	0	1	0	9	0	0	0	0	10	6	0	0	4	11	0	1	0	0	0	0	14	9
4150	#N/A	#N/A	TTCGCTCCCCACGCTTTCGTGCCTCAGCGTCAAATAAGGTCTAGTCAGCTGCCTTCGCAATTGGTGTTCTATGACATATCTATGCATTTCACCGCTACATGTCACATTCCGCTAACCTCAACCTATTTCAAGTCTTACAGTTTCAAAAGCAGTTTGCAGGTTAAGCCCGCATCTTTCACTTCTGACTTATAAAACAGCCTACGCACCCTTTAAACCCAGTGATTCCGGATAACGCTTGCACCTTCCGTATTACCGCGGCTGCTGGCACGGAATTAGCCGGTGCTTATTCTGACAGTACCGTCAAACACTCAGTAAATGAATGTGTTTCTTCCTGTCTAAAAGTAGTTTACAACCCAGAGGGCATTCATCCTACACGCGGGATGGCTGGATCAGAGTTGC…	Bacteria	Bacteroidota	Bacteroidia	Chitinophagales	Saprospiraceae	NA	NA	0	0	0	0	0	0	0	0	1	0	0	2	0	0	0	0	0	0	0	0	0	0	0	0	0	4	20	39	0	0	0	0	0	0	0	0	0	32	4
4221	#N/A	#N/A	TTCGCTCCCCACGCTTTCGTGCCTGAGCGTCAATATAGGCCTAGTTAGCTGCCTTCGCAATTGGTGTTCTATGACATATCTAAGCATTTCACCGCTACATGTCACATTCCGCTAACCTCAACCTAATTCAAGCTTGCCAGTATCAAAGGCAGTTTCGGAGTTGAGCTCCGATCTTTCACCTCTGACTTAACATGCCGCCTACGCACCCTTTAAACCCAGTGATTCCGGATAACGCTTGCACCCTCCGTATTACCGCGGCTGCTGGCACGGAGTTAGCCGGTGCTTATTCATAAGATACCGTCAGACCGAGAAGAATCTCGGCTTTTCTTTTCTTATAAAAGTAGTTTACAACCCATAGGGCCGTCATCCTACACGCAGGATGGCTGGATCAGGCTTTCG…	Bacteria	Bacteroidota	Bacteroidia	Chitinophagales	Saprospiraceae	NA	NA	0	0	0	0	0	0	0	0	0	0	0	0	9	10	0	0	0	15	0	0	0	0	0	0	0	12	4	22	0	0	11	0	0	0	0	0	0	8	0
4223	#N/A	#N/A	TAAGGAATATTGGTCAATGGAGGAAACTCTGAACCAGCCATCCCGCGTGCAGGAAGAATGCCCTATGGGTTGTAAACTGCTTTTATCTGGGAAGAAAAGCCTTGATTTATCGAGGTCTGACGGTACCAGAGGAATAAGCACCGGCTAACTCCGTGCCAGCAGCCGCGGTAATACGGAGGGTGCAAGCGTTATCCGGAATTACTGGGTTTAAAGGGTGCGTAGGTGGCGCTGTAAGTCAGTGGTGAAAGGTTCCGGCTTAACCGGAGAATGGCCTTTGATACTGCAGTGCTAGGATTGGGTTGAGGTTGGCGGAATGTGACATGTAGCGGTGAAATGCATAGATATGTCATAGAACACCGATTGCGAAGGCAGCTGACTGGACCTTGATTGACACTGAGG…	Bacteria	Bacteroidota	Bacteroidia	Chitinophagales	Saprospiraceae	NA	NA	0	0	0	0	0	1	0	0	0	0	0	0	0	9	0	19	0	0	0	0	12	0	3	6	9	31	0	0	0	0	7	0	0	0	0	0	0	1	0
4231	#N/A	#N/A	TTCGCTCCCCACGCTTTCGTGCCTCAGCGTCAATCAAGGCCCAGATGGCTGCCTTCGCAATCGGTGTTCTATGACATATCTATGCATTTCACCGCTACATGTCACATTCCGCCATCCTCAACCCAATTCAAGATCCTCAGTATCCAAGGCAATTCTATGGTTAAGCCACAGACTTTCACCTCAGACTTAAAGATCCGCCTACGCACCCTTTAAACCCAGTAATTCCGGATAACGCTCGCACCCTCCGTATTACCGCGGCTGCTGGCACGGAGTTAGCCGGTGCTTATTCTGATGGTACCGTCAAAATGATATGAATATCACACTTTCTTCCCATCTAAAAGCAGTTTACAACCCATAGGGCAGTCATCCTGCACGCGGAATGGCTGGATCAGGGTTGCC…	Bacteria	Bacteroidota	Bacteroidia	Chitinophagales	Saprospiraceae	NA	NA	0	0	0	0	0	0	0	0	2	0	0	0	0	0	0	0	0	5	0	0	0	0	4	0	0	19	31	25	0	0	0	0	0	0	0	0	0	13	0
4323	#N/A	#N/A	TAAGGAATATTGGACAATGGGCGAAAGCCTGATCCAGCCATCCTGCGTGTAGGATGACGGCCCTATGGGTTGTAAACTACTTTTATAAGAAAAGAAAAGCCGAGATTCTTCTCGGTCTGACGGTATCTTATGAATAAGCACCGGCTAACTCCGTGCCAGCAGCCGCGGTAATACGGAGGGTGCAAGCGTTATCCGGAATCACTGGGTTTAAAGGGTGCGTAGGCGGCATGTTAAGTCAGAGGTGAAAGATCGGAGCTCAACTCCGAAACTGCCTTTGATACTGGCAAGCTTGAATTAGGTTGAGGTTAGCGGAATGTGACATGTAGCGGTGAAATGCTTAGATATGTCATAGAACACCAATTGCGAAGGCAGCTAACTAGGCCTATATTGACGCTCAGG…	Bacteria	Bacteroidota	Bacteroidia	Chitinophagales	Saprospiraceae	NA	NA	0	0	0	0	1	0	0	0	0	0	3	0	2	0	0	7	0	7	0	0	7	0	10	9	0	17	0	18	0	0	10	0	0	0	0	0	0	3	0
4332	#N/A	#N/A	TTCGCTCCCCACGCTTTCGTGCCTCAGCGTCAATATATGCCTAGCTAGCTGCCTTCGCAATTGGTGTTCTATGACATATCTATGCATTTCACCGCTACATGTCACATTCCGCTAACCTCAACATAATTCAAGTCTTACAGTTTCAATGGCAATTCTCCAGTTAAGCTGGAAACTTTCACCACTGACTTATAAAACCGCCTACGCACCCTTTAAACCCAGTAATTCCGGATAACGCTTGCACCCTCCGTATTACCGCGGCTGCTGGCACGGAGTTAGCCGGTGCTTATTCTGATAGTACCGTCACACACACTTAAAAGCATGCTATTCTTCCTATCTAAAAGCAGTTTACTACCCATAGGGCATTCATCCTGCACGCGGGATGGCTGGATCAGACTCTCG…	Bacteria	Bacteroidota	Bacteroidia	Chitinophagales	Saprospiraceae	NA	NA	0	0	0	0	1	0	0	0	0	0	0	6	0	0	0	3	0	2	0	0	0	4	3	0	0	6	0	22	0	0	0	0	0	0	0	0	0	11	38
4372	#N/A	#N/A	TAAGGAATATTGGACAATGGAGGCAACTCTGATCCAGCCATCCCGCGTGAAGGATGACTGCCCTATGGGTTGTAAACTTCTTTTAGATAGGAAGAAAGGCAGAGATTTATCTTTGTTTGACGGTACTATCAGAATAAGCACCGGCTAACTCCGTGCCAGCAGCCGCGGTAATACGGAGGGTGCAAGCGTTATCCGGAATCACTGGGTTTAAAGGGTGCGTAGGCGGCCTGACAAGTCAGAGGTGAAATACACGAGCTTAACTGGTGAATTGCCTTTGAAACTGTCAAGCTAGAATTATGTTGAGGTTAGCGGAATGAGTCATGTAGCGGTGAAATGCATAGATATGACTTAGAACACCAATTGCGTAGGCAGCTAGCTAGGCATATATTGACGCTGAGG…	Bacteria	Bacteroidota	Bacteroidia	Chitinophagales	Saprospiraceae	NA	NA	0	0	0	0	0	0	0	0	0	0	3	4	5	0	0	5	0	0	0	0	0	2	0	0	0	0	8	33	0	0	0	0	0	0	0	5	0	16	14
4386	#N/A	#N/A	TAAGGAATATTGGACAATGGGCGCAAGCCTGATCCAGCTATCCCGCGTGCAGGATGACGGCCCTATGGGTTGTAAACTGCTTTTGTACAGGAAGAAACGCCTTCATTTATGGAGGCCTGACGGTACTGTAAGAATAAGCACCGGCTAACTCCGTGCCAGCAGCCGCGGTAATACGGAGGGTGCAAGCGTTATCCGGAATCACTGGGTTTAAAGGGTGCGTAGGCGGCGCTATAAGTCAGAGGTGAAAGGCCACAGCTTAACTGTGGGACTGCCTTTGATACTGTAGTGCTTGAATTAGGTTGAGGTCGGCGGAATGTGACATGTAGCGGTGAAATGCTTAGATATGTCATAGAACACCAATTGCGAAGGCAGCTGACTAGACCTTAATTGACGCTGAGG…	Bacteria	Bacteroidota	Bacteroidia	Chitinophagales	Saprospiraceae	NA	NA	0	0	0	0	0	0	0	0	0	3	2	6	3	0	0	2	0	0	0	0	0	0	15	7	0	7	0	35	0	0	0	0	0	0	0	0	0	10	0
4452	#N/A	#N/A	TTCGCTCCCCACGCTTTCGTGCCTCAGCGTCAAATAAGGTCTAGTCAGCTGCCTTCGCAATTGGTGTTCTATGACATATCTATGCATTTCACCGCTACATGTCACATTCCGCTAACCTCAACCTATTTCAAGTCTTGCAGTTTCAAAAGCAGTTTGCAGGTTAAGCCCGCATCTTTCACTTCTGACTTACAAAACAGCCTACGCACCCTTTAAACCCAGTGATTCCGGATAACGCTTGCACCTTCCGTATTACCGCGGCTGCTGGCACGGAATTAGCCGGTGCTTATTCTGACAGTACCGTCAAACACTCAGTAAATGAATGTGTTTCTTCCTGTCTAAAAGTAGTTTACAACCCAGAGGGCATTCATCCTACACGCGGGATGGCTGGATCAGAGTTGC…	Bacteria	Bacteroidota	Bacteroidia	Chitinophagales	Saprospiraceae	NA	NA	0	0	0	0	0	0	0	0	0	0	0	11	0	0	0	0	1	6	0	0	0	0	3	0	0	0	4	21	0	0	0	0	0	0	0	0	0	35	5
4483	#N/A	#N/A	TTCGCTCCCCACGCTTTCGTGCCTCAGCGTCAATATATGCCTAGCTAGCTGCCTTCGCAATTGGTGTTCTAAGTCATATCTATGCATTTCACCGCTACATGACTCATTCCGCTAACCTCAACACAATTCAAGATAAACAGTATCAAAGGCAATTCCTCAGTTGAGCTCAGAGCTTTCACCTCTGACTTATTTATCCGCCTACGCACCCTTTAAACCCAGTGATTCCGGATAACGCTTGCACCCTCCGTATTACCGCGGCTGCTGGCACGGAGTTAGCCGGTGCTTATTCCTCAGGTACCGTCAGTTACAGGTAAACCCGTAATTTTCTTCCCTGATAAAAGCAGTTTACAACCCATAGGGCCGTCATCCTGCACGCGGGATGGCTGGATCAGGGTTGCC…	Bacteria	Bacteroidota	Bacteroidia	Chitinophagales	Saprospiraceae	NA	NA	0	0	0	0	0	0	0	0	6	0	4	1	4	0	0	5	0	9	0	0	0	0	16	0	0	25	0	8	0	0	0	0	0	0	0	0	0	0	4
4641	#N/A	#N/A	TTCGCTCCCCACGCTTTCGTGCCTCAGTGTCAATACAGGTCTAGTCAGCTGCCTTCGCAATTGGTGTTCTATGACATATCTAAGCATTTCACCGCTACATGTCACATTCCGCTAACCTCAACCTGATTCAAGCATTACAGTTTCAAAAGCAATTCCACAGTTAAGCTGCAGGCTTTCACTTCTGACTTATAACGCCACCTACGCACCCTTTAAACCCAGTGATTCCGGATAACGCTTGCACCCTCCGTATTACCGCGGCTGCTGGCACGGAGTTAGCCGGTGCTTATTCTGATAGTACCGTCAGCCCTGGACAAGTCCAAGGGTTTCTTCCTATCTAAAAGCAGTTTACAACCCATAGGGCATTCATCCTGCACGCGGGATGGCTGGATCAGGCTTTCG…	Bacteria	Bacteroidota	Bacteroidia	Chitinophagales	Saprospiraceae	NA	NA	0	0	0	3	0	0	0	0	0	0	0	0	15	0	0	0	0	0	0	0	0	5	17	0	0	0	0	30	0	0	0	0	0	0	0	12	0	0	4
4647	#N/A	#N/A	TTCGCTCCCCACGCTTTCGTGCCTCAGCGTCAATAAAGGTCTAGCCAGCTGCCTTCGCAATTGGTGTTCTATGACATATCTATGCATTTCACCGCTACATGTCACATTCCGCTAACCTCAACCTTATTCTAGCCTCACAGTATCAAACGCAATTTTCCCGTTAAGCGGAAAACTTTCACGCCTGACTTATAAGGCCGCCTACGCACCCTTTAAACCCAGTAATTCCGGATAACGCTTGCACCCTCCGTATTACCGCGGCTGCTGGCACGGAGTTAGCCGGTGCTTATTCTGATAGTACCGTCAGGCCCGGATAAATCCAGGCGTTTCTTCCTATCTAAAAGGAGTTTACAACCCATAGGGCCGTCATCCTCCACGCGGAATGGCTGGATCAGGCTTGCG…	Bacteria	Bacteroidota	Bacteroidia	Chitinophagales	Saprospiraceae	NA	NA	0	0	0	0	0	0	0	0	0	0	0	0	0	0	0	9	0	0	0	0	0	0	0	0	0	9	34	6	0	0	0	0	0	0	0	0	0	28	0
4649	#N/A	#N/A	TAAGGAATATTGGACAATGGACGAAAGTCTGATCCAGCCATCCCGCGTGCAGGATGACGGCCCTATGGGTTGTAAACTGCTTTTATAGAAGAAGAAACGCCAAGATTCATCTTGGTCTGACGGTACTCTATGAATAAGCACCGGCTAACTCCGTGCCAGCAGCCGCGGTAATACGGAGGGTGCAAGCGTTATCCGGAATTACTGGGTTTAAAGGGTGCGTAGGCGGTACATTAAGTCAGAGGTGAAAGGTTATCGCTCAACGATAAAATTGCCTTTGATACTGGTGTACTTGAATCAGAATGAGGTTGGCGGAATGTGACATGTAGCGGTGAAATGCATAGATATGTCATGGAACACCGATTGCGAAGGCAGCTGACTGGAACTTGATTGACGCTGAGG…	Bacteria	Bacteroidota	Bacteroidia	Chitinophagales	Saprospiraceae	NA	NA	0	1	0	6	0	0	0	0	0	1	0	4	2	0	0	4	4	3	0	0	1	7	0	0	0	3	15	6	0	0	0	0	0	0	0	0	0	16	11
4755	#N/A	#N/A	TTCGCTCCCCACGCTTTCGTGCCTCAGCGTCAATGTATGCCTAGCTAGCTGCCTACGCAATTGGTGTTCTAAGTCATATCTATGCATTTCACCGCTACATGACTCATTCCGCTAACCTCAACATAATTCTAGCTTGACAGTTTCAAAGGCAATTCACCAGTTAAGCTCGTGTATTTCACCTCTGACTTGTCAGGCCGCCTACGCACCCTTTAAACCCAGTGATTCCGGATAACGCTTGCACCCTCCGTATTACCGCGGCTGCTGGCACGGAGTTAGCCGGTGCTTATTCTGATAGTACCGTCAGACCATGATAAATCATAGCTTTTCTTCCTATCTAAAAGAAGTTTACAACCCATAGGGCAGTCATCCTTCACGCGGGATGGCTGGATCAGAGTTGCC…	Bacteria	Bacteroidota	Bacteroidia	Chitinophagales	Saprospiraceae	NA	NA	1	0	0	0	0	0	0	0	0	0	0	6	0	0	0	0	6	0	0	0	0	0	0	0	0	0	51	0	0	0	0	0	0	0	0	0	0	19	0
4801	#N/A	#N/A	TTCGCTCCCCACGCTTTCGTGCCTCAGCGTCAAATAAGGTCTAGTCAGCTGCCTTCGCAATTGGTGTTCTATGACATATCTATGCATTTCACCGCTACATGTCACATTCCGCTAACCTCAACCTATTTCAAGTCTTACAGTTTCAAAAGCAGTTTGCAGGTTAAGCCCGCATCTTTCACTTCTGACTTATAAAACAGCCTACGCACCCTTTAAACCCAGTGATTCCGGATAACGCTTGCACCTTCCGTATTACCGCGGCTGCTGGCACGGAATTAGCCGGTGCTTATTCTGACAGTACCGTCAAACACTCATAAATGAATGTGGTTCTTCCTGTCTAAAAGTAGTTTACAACCCAGAGGGCAGTCATCCTACACGCGGGATGGCTGGATCAGAGTTGCC…	Bacteria	Bacteroidota	Bacteroidia	Chitinophagales	Saprospiraceae	NA	NA	0	0	0	0	0	0	0	0	0	0	0	0	0	0	0	0	0	0	0	0	0	0	0	0	0	0	0	0	0	0	0	0	0	0	0	0	0	0	82
4822	#N/A	#N/A	TTCGCTCCCCACGCTTTCGTGCCTCAGCGTCAATACAAGTCTAGTAAGCTGCCTTCGCAATTGGTGTTCTATGACATATCTATGCATTTCACCGCTACATGTCACATTCCGCCTACCTTAGCTTGATTCGAGTCTAACAGTATCAAAGGCAGTGCCTCGGTTGAGCCCAGACCTTTCACCTCTGACTTATTAGACCGCCTACGCACCCTTTAAACCCAGTGATTCCGGATAACGCTTGCACCTTCCGTATTACCGCGGCTGCTGGCACGGAATTAGCCGGTGCTTATTCATGTAGTACCGTCAGGCTCTATTAAAACAGAGCGTTTCTTCTTACATAAAAGCAGTTTACAACCCAGAGGGCCGTCATCCTGCACGCGGGATGGCTGGATCAGGCTTTCG…	Bacteria	Bacteroidota	Bacteroidia	Chitinophagales	Saprospiraceae	NA	NA	2	1	0	0	0	0	0	0	0	12	2	0	0	10	20	0	3	2	0	0	0	0	0	4	0	5	0	12	4	0	0	0	0	0	0	0	0	0	0
4898	#N/A	#N/A	TAAGGAATATTGGACAATGGAGGCAACTCTGATCCAGCCATCCCGCGTGAAGGATGACTGCCCTATGGGTTGTAAACTTCTTTTAGATAGGAAGAAAAGCTATGATTTATCATGGTCTGACGGTACTATCAGAATAAGCACCGGCTAACTCCGTGCCAGCAGCCGCGGTAATACGGAGGGTGCAAGCGTTATCCGGAATCACTGGGTTTAAAGGGTGCGTAGGCGGCCTGACAAGTCAGAGGTGAAATACACGAGCTTAACTGGTGAATTGCCTTTGAAACTGTCAAGCTAGAATTATGTTGAGGTTAGCGGAATGAGTCATGTAGCGGTGAAATGCATAGATATGACTTAGAACACCAATTGCGTAGGCAGCTAGCTAGGCATATATTGACGCTGAGG…	Bacteria	Bacteroidota	Bacteroidia	Chitinophagales	Saprospiraceae	NA	NA	0	0	0	0	0	0	0	0	0	0	0	8	3	0	0	10	0	0	0	0	0	0	0	0	0	4	19	3	3	0	0	0	0	0	0	0	0	23	6
4915	#N/A	#N/A	TTCGCTACCCACGCTTTCGTGCCTCAGCGTCAGTTATGGTATAGTAAGCTGCCTTCGCAATCGGTGTTCTATGACATATCTATGCATTTCACCGCTACATGTCACATTCCGCCTACCTCTCCCAAACTCAAGCTCATCAGTATCAGAGGCCGTTCCGTTGTTGAGCAACGGGCTTTCACCCCTGACTTAATGCGCCGCCTACGCACCCTTTAAACCCAGTGATTCCGGATAACGCTTGCACCCTCCGTATTACCGCGGCTGCTGGCACGGAGTTAGCCGGTGCTTATTCGTAGGATACCGTCAACCCCCAACACGTCGGGGGGATTCTTCTCCTATAAAAGCAGTTTACGACCCATAGGGCTGTCATCCTGCACGCGGGATGGCTGGATCAGAGTTGCC…	Bacteria	Bacteroidota	Bacteroidia	Chitinophagales	Saprospiraceae	NA	NA	0	0	0	0	0	0	0	0	0	0	0	0	0	0	0	0	0	0	0	0	0	0	0	0	0	0	54	0	0	0	0	0	0	0	0	0	0	25	0
4973	#N/A	#N/A	TTCGCTCCCCACGCTTTCGTGCCTCAGCGTCAAATAAGGTCTAGTCAGCTGCCTTCGCAATTGGTGTTCTATGACATATCTATGCATTTCACCGCTACATGTCACATTCCGCTAACCTCAACCTATTTCAAGTCTTACAGTTTCAAAGGCAGTTTGCAGGTTAAGCCCGCATATTTCACCTCTGACTTATAAAACAGCCTACGCACCCTTTAAACCCAGTGATTCCGGATAACGCTTGCACCTTCCGTATTACCGCGGCTGCTGGCACGGAATTAGCCGGTGCTTATTCTGACAGTACCGTCAAACACTCATAAATGAATGCGATTCTTCCTGTCTAAAAGTAGTTTACAACCCAGAGGGCCGTCATCCTACACGCGGGATGGCTGGATCAGAGTTGCC…	Bacteria	Bacteroidota	Bacteroidia	Chitinophagales	Saprospiraceae	NA	NA	0	0	0	0	0	0	0	0	0	0	0	2	0	0	0	0	0	0	0	0	0	0	1	0	0	0	0	28	0	0	0	0	0	0	0	0	0	13	18
5007	#N/A	#N/A	TTCGCTCCCCACGCTTTCGTGCCTCAGCGTCAATATATGCCTAGCTAGCTGCCTTCGCAATTGGTGTTCTATGACATATCTATGCATTTCACCGCTACATGTCACATTCCGCTAACCTCAACATAATTCAAGATAAACAGTTTCAAAGGCAATTTTCCAGTTGAGCTGAAAGCTTTCACCCTTGACTTATCTATCCGCCTACGCACCCTTTAAACCCAGTGATTCCGGATAACGCTTGCACCCTCCGTATTACCGCGGCTGCTGGCACGGAGTTAGCCGGTGCTTATTCTTTAGGTACCGTCAGCCTCTCATAAATGAAAGGGTTTCTTCCCTAATAAAAGAAGTTTACAACCCATAGGGCAGTCATCCTTCACGCGGGATGGCTGGATCAGGCTTGCG…	Bacteria	Bacteroidota	Bacteroidia	Chitinophagales	Saprospiraceae	NA	NA	0	0	0	0	0	0	0	0	0	0	0	0	0	0	0	0	0	4	0	0	0	0	2	0	0	0	11	40	0	0	0	0	0	0	1	0	0	18	0
5010	#N/A	#N/A	TAAGGAATATTGGACAATGGAGGCAACTCTGATCCAGCCATCCCGCGTGTAGGATGAATGCCCTCTGGGTTGTAAACTACTTTTAGACAGGAAGAAACACATTCATTTACTGAGTGTTTGACGGTACTGTCAGAATAAGCACCGGCTAATTCCGTGCCAGCAGCCGCGGTAATACGGAAGGTGCAAGCGTTATCCGGAATCACTGGGTTTAAAGGGTGCGTAGGCTGTTTTGTAAGTCAGAAGTGAAAGATGCGGGCTTAACCTGCAAACTGCTTTTGAAACTGCAAGACTTGAAATAGGTTGAGGTTAGCGGAATGTGACATGTAGCGGTGAAATGCATAGATATGTCATAGAACACCAATTGCGAAGGCAGCTGACTAGACCTCATTTGACGCTGAG…	Bacteria	Bacteroidota	Bacteroidia	Chitinophagales	Saprospiraceae	NA	NA	0	0	0	0	0	0	0	0	0	0	0	0	0	0	0	0	0	0	0	0	0	0	0	3	0	5	23	13	0	0	0	0	0	0	0	0	0	25	6
5028	#N/A	#N/A	TTCGCTCCCCACGCTTTCGTGCCTCAGCGTCAAATGAGGTCTAGTCAGCTGCCTTCGCAATTGGTGTTCTATGACATATCTATGCATTTCACCGCTACATGTCACATTCCGCTAACCTCAACCTATTTCAAGTCTTACAGTTTCAAAAGCAGTTTGCAGGTTAAGCCCGCATCTTTCACTTCTGACTTATAAAACAGCCTACGCACCCTTTAAACCCAGTGATTCCGGATAACGCTTGCACCTTCCGTATTACCGCGGCTGCTGGCACGGAATTAGCCGGTGCTTATTCTGACAGTACCGTCAAACACTCATAAATGAATGCGATTCTTCCTGTCTAAAAGTAGTTTACAACCCAGAGGGCATTCATCCTACACGCGGGATGGCTGGATCAGAGTTGCC…	Bacteria	Bacteroidota	Bacteroidia	Chitinophagales	Saprospiraceae	NA	NA	0	0	0	0	0	0	0	0	0	0	0	0	0	0	0	0	0	0	0	0	0	0	0	0	0	0	0	0	0	0	0	0	0	0	0	0	0	33	34
5438	#N/A	#N/A	CCTCAGCGTCAATATATGCCTAGCTAGCTGCCTTCGCAATTGGTGTTCTATGACATATCTATGCATTTCACCGCTACATGTCACATTCCGCTAACCTCAACATAATTCAAGATAAACAGTATCAAAGGCAATTTTCCCGTTAAGCGGAAAGCTTTCACCTCTGACTTATTTATCCGCCTACGCACCCTTTAAACCCAGTGATTCCGGATAACGCTTGCACCCTCCGTATTACCGCGGCTGCTGGCACGGAGTTAGCCGGTGCTTATTCTTTAGGTACCGTCAGCTCTTCATAAATGAAAAGGTTTCTTCCCTAATAAAAGAAGTTTACAACCCATAGGGCCGTCATCCTTCACGCGGGATGGCTGGATCAGGCTTGCGCCCATTGTCCAATATTCCTTA…	Bacteria	Bacteroidota	Bacteroidia	Chitinophagales	Saprospiraceae	NA	NA	0	0	0	0	3	0	2	0	2	3	0	9	15	1	0	4	1	13	2	0	0	0	0	0	1	0	0	6	0	0	0	0	0	0	0	0	0	1	0
5448	#N/A	#N/A	TAAGGAATATTGGGCAATGGATGAGAGTCTGACCCAGCCATGCCGCGTGCGGGATGAAGGCCCTATGGGTCGTAAACCGCTTTTATGGAGGAAGAAAAAGTCGCACTTGTGTGATCTTGACGGTACTCCACGAATAAGCACCGGCTAACTCCGTGCCAGCAGCCGCGGTAATACGGAGGGTGCGAGCGTTATCCGGAATTACTGGGTTTAAAGGGTGCGCAGGCGGCCTGTTAAGTCAGAAGTGAAAGGCCCCCGCTCAACGGGGGGACTGCTTTTGATACTGGCGGGCTCGGATCAGGATGAGGTCGGCGGAATGTGACATGTAGCGGTGAAATGCATAGATATGTCATGGAACACCAATTGCGTAGGCAGCCGGCTGGACCTGCATCGACGCTGAGG…	Bacteria	Bacteroidota	Bacteroidia	Chitinophagales	Saprospiraceae	NA	NA	0	0	0	0	0	0	0	0	0	0	0	4	0	0	0	0	0	0	0	0	0	3	0	0	0	0	24	2	0	0	0	0	0	0	0	0	0	27	7
5472	#N/A	#N/A	TAAGGAATATTGGTCAATGGGCGAAAGCCTGAACCAGCCATCCCGCGTGGAGGATGAATGCCCTATGGGTTGTAAACTTCTTTTGTTTGGAAAGAAACGCCTGGATTTATCCGGGCCTGACGGTACCTTACGAATAAGCACCGGCTAACTCCGTGCCAGCAGCCGCGGTAATACGGAGGGTGCAAGCGTTATCCGGAATCACTGGGTTTAAAGGGTGCGTAGGCGGCATTATAAGTCAGAGGTGAAAGCTTACAGCTTAACTGTAAAACTGCCTTTGAAACTGTAATGCTTGAATCACGTTGAGGTCAGCGGAATGTGGCATGTAGCGGTGAAATGCATAGATATGCCATAGAACACCAATTGCGAAGGCAGCTGGCTAGGCGTGTATTGACGCTGAGG…	Bacteria	Bacteroidota	Bacteroidia	Chitinophagales	Saprospiraceae	NA	NA	0	1	0	4	4	0	0	0	5	4	0	8	3	0	3	0	0	10	5	0	3	1	7	0	0	0	1	4	0	3	0	0	0	0	0	0	0	0	0
5497	#N/A	#N/A	TTCGCTCCCCACGCTTTCGTGCCTCAGCGTCAATATAGGCTCAGCCAGCTGCCTTCGCAATTGGTGTTCTATGACATATCTATGCATTTCACCGCTACATGTCACATTCCGCTGACCTCAACCTAATTCAAGATAAGCAGTATCAAAGGCAGTTCCGCAGTTGAGCTGCGGGCTTTCACCTCTGACTTACTTTTCCGCCTACGCACCCTTTAAACCCAGTGATTCCGGATAACGCTTGCACCCTCCGTATTACCGCGGCTGCTGGCACGGAGTTAGCCGGTGCTTATTCTGATAGTACCGTCAGCTCAAGATAAATCTCGAGGTTTCTTCCTATCTAAAAGCAGTTTACAACCCATAGGGCCGTCATCCTGCACGCGGGATGGCTGGATCAGGCTTTCG…	Bacteria	Bacteroidota	Bacteroidia	Chitinophagales	Saprospiraceae	NA	NA	0	0	0	0	0	0	0	0	0	0	0	0	0	0	0	0	3	2	0	0	0	0	0	0	0	0	9	27	0	0	0	0	0	0	0	0	0	12	13
5517	#N/A	#N/A	TAAGGAATATTGGACAATGGGCGAAAGCCTGATCCAGCCATCCCGCGTGCAGGATGACTGCCCTATGGGTTGTAAACTGCTTTTTTATGGGAAGAAAAGCTCTGATTTATCAGAGTCTGACGGTACCATACGAATAAGCACCGGCTAACTCCGTGCCAGCAGCCGCGGTAATACGGAGGGTGCAAGCGTTATCCGGAATCACTGGGTTTAAAGGGTGAGTAGGCGGATAAATAAGTCAGATGTGAAAGCTTTCAGCTTAACTGGAAAACTGCATTTGATACTGTTTATCTTGAATCAATTTGAAGTTAGCGGAATGAGTCATGTAGCGGTGAAATGCATAGATATGACTTAGAACACCAATTGCGAAGGCAGCTAGCTGGGATTGTATTGACGCTGAGT…	Bacteria	Bacteroidota	Bacteroidia	Chitinophagales	Saprospiraceae	NA	NA	0	0	0	0	0	0	0	0	0	0	0	0	0	0	0	0	0	4	0	0	0	0	7	0	0	0	7	25	0	0	0	0	0	0	0	0	0	6	8
5573	#N/A	#N/A	TAAGGAATATTGGACAATGGGGGCAACCCTGATCCAGCCATCCCGCGTGCAGGATGACGGCCCTATGGGTTGTAAACTGCTTTTATCAGGGAAGAAAATTACGGGTTTACCTGTAACTGACGGTACCTGAGGAATAAGCACCGGCTAACTCCGTGCCAGCAGCCGCGGTAATACGGAGGGTGCAAGCGTTATCCGGAATCACTGGGTTTAAAGGGTGCGTAGGCGGATAAATAAGTCAGAGGTGAAAGCTCTGAGCTCAACTGAGGAATTGCCTTTGATACTGTTTATCTTGAATTGTGTTGAGGTTAGCGGAATGAGTCATGTAGCGGTGAAATGCATAGATATGACTTAGAACACCAATTGCGAAGGCAGCTAGCTAGGCATATATTGACGCTGAGG…	Bacteria	Bacteroidota	Bacteroidia	Chitinophagales	Saprospiraceae	NA	NA	0	0	0	0	0	0	0	0	2	0	0	0	6	0	0	10	0	2	0	0	0	0	5	4	0	6	0	16	0	0	0	0	0	0	0	0	8	3	0
5728	#N/A	#N/A	TAAGGAATATTGGACAATGGAGGCAACTCTGATCCAGCCATCCCGCGTGAAGGATGACTGCCCTATGGGTTGTAAACTTCTTTTAGACAGGAAGAATAGCAGTAATTTATTATTGTGTGACGGTACTGTCAGAATAAGCACCGGCTAACTCCGTGCCAGCAGCCGCGGTAATACGGAGGGTGCAAGCGTTATCCGGAATCACTGGGTTTAAAGGGTGCGTAGGCGGCCTGACAAGTCAGAGGTGAAATACACGAGCTTAACTGGTGAATTGCCTTTGAAACTGTCAAGCTAGAATTATGTTGAGGTTAGCGGAATGAGTCATGTAGCGGTGAAATGCATAGATATGACTTAGAACACCAATTGCGTAGGCAGCTAGCTAGGCATATATTGACGCTGAGG…	Bacteria	Bacteroidota	Bacteroidia	Chitinophagales	Saprospiraceae	NA	NA	0	0	0	0	0	0	0	0	6	0	0	0	0	0	3	0	0	0	0	0	4	1	3	0	0	3	10	23	0	0	0	0	0	0	0	0	0	8	0
5753	#N/A	#N/A	TTCGCTCCCCACGCTTTCGTGCCTCAGCGTCAATATAGGTCTAGCCAGCTGCCTTCGCAATTGGTGTTCTAAGTCATATCTATGCATTTCACCGCTACATGACTCATTCCGCTAACCTCAACCTAATTCAAGTTAAACAGTATCAAAGGCAATTCCATCGTTAAGCGATGAGCTTTCACCTCTGACTTATCTAACAGCCTACGCACCCTTTAAACCCAGTGATTCCGGATAACGCTTGCACCTTCCGTATTACCGCGGCTGCTGGCACGGAATTAGCCGGTGCTTATTCGTATGGTACCGTCAGGCCCTCATAAATGAAGGCGTTTCGTCCCATATAAAAGAAGTTTACGACCCATAGGGCTGTCATCCTTCACGCGGGATGGCTGGATCAGGCTTTCG…	Bacteria	Bacteroidota	Bacteroidia	Chitinophagales	Saprospiraceae	NA	NA	0	0	0	0	0	0	14	0	4	6	0	0	0	6	8	0	0	0	9	0	0	0	0	14	0	0	0	0	0	0	0	0	0	0	0	0	0	0	0
5780	#N/A	#N/A	TTCGCTCCCCACGCTTTCGTGCCTCAGTGTCAATACAGGTCTAGTCAGCTGCCTTCGCAATTGGTGTTCTATGACATATCTAAGCATTTCACCGCTACATGTCACATTCCGCTAACCTCAACCTGATTCAAGCATTACAGTATCAAAAGCAATTCCACAGTTAAGCTGCAGGCTTTCACTTCTGACTTATAACGCCACCTACGCACCCTTTAAACCCAGTGATTCCGGATAACGCTTGCACCCTCCGTATTACCGCGGCTGCTGGCACGGAGTTAGCCGGTGCTTATTCTGATAGTACCGTCAGCCTTGGATAAATCCAAGGGTTTCTTCCTATCTAAAAGCAGTTTACAACCCATAGGGCATTCATCCTGCACGCGGGATGGCTGGATCAGGCTTTCG…	Bacteria	Bacteroidota	Bacteroidia	Chitinophagales	Saprospiraceae	NA	NA	6	4	0	0	0	0	3	2	16	0	0	0	0	7	0	0	0	0	0	0	0	0	0	0	0	0	0	0	0	0	0	0	0	0	0	0	0	0	0
5788	#N/A	#N/A	TTCGCTCCCCACGCTTTCGTGCCTCAGCGTCGATATAGGTCCAGTAAGCTGCCTACGCAATCGGTGTTCCATGGCATATCTAAGCATTTCACCGCTACATGCCACATTCCGCTTACCTCATCCTAATCCCAGCTAATCAGTATCAAAGGCAATCCCTCGGTTGAGCCCAGATCTTTCACCTCTGACTTAATTAGCCGCCTGCGCACCCTTTAAACCCAGTTATTCCGGATAACGCTTGGACCCTCCGTATTACCGCGGCTGCTGGCACGGAGTTAGCCGGTCCTTATTCCCAAGGTACCGTCATATACACCTATAAATAGATGCCTTTCTTCCCTTGTAAAAGCGGTTTACGACCCATAGGGCCTTCATCCCGCACGCGGCATGGCTGGATCAGAGTTG…	Bacteria	Bacteroidota	Bacteroidia	Chitinophagales	Saprospiraceae	NA	NA	0	0	0	0	0	0	0	0	0	0	0	0	0	0	0	0	0	0	0	2	0	3	8	0	0	0	11	19	0	0	0	0	0	0	0	0	0	10	2
582	#N/A	#N/A	TTCGCTCCCCACGCTTTCGTGCCTCAGCGTCAATATATGCCTAGCTAGCTGCCTTCGCAATTGGTGTTCTATGACATATCTATGCATTTCACCGCTACATGTCACATTCCGCTAACCTCAACATAATTCAAGTCTTACAGTTTCAATGGCAATTCTCCAGTTAAGCTGGAAACTTTCACCACTGACTTATAAAACCGCCTACGCACCCTTTAAACCCAGTAATTCCGGATAACGCTTGCACCCTCCGTATTACCGCGGCTGCTGGCACGGAGTTAGCCGGTGCTTATTCTGATAGTACCGTCACACTAATATAAATACTAGCTATTCTTCCTATCTAAAAGCAGTTTACTACCCATAGGGCATTCATCCTGCACGCGGGATGGCTGGATCAGACTCTCG…	Bacteria	Bacteroidota	Bacteroidia	Chitinophagales	Saprospiraceae	NA	NA	0	0	0	12	4	0	0	0	0	0	8	58	9	0	5	13	19	6	0	0	13	23	14	0	0	36	235	212	0	0	2	0	0	0	0	0	19	167	680
5822	#N/A	#N/A	TAAGGAATATTGGACAATGGGCGCAAGCCTGATCCAGCCATCCCGCGTGCAGGATGACTGCCCTATGGGTTGTAAACTGCTTTTATAGGAGAAGAAACCCCCTGACTTGTCAGGGGCTGACGGTATCCTACGAATAAGCACCGGCTAACTCCGTGCCAGCAGCCGCGGTAATACGGAGGGTGCAAGCGTTATCCGGAATCACTGGGTTTAAAGGGTACGTAGGCGGCTTATTAAGTCAGGGGTGAAATGCCGTTGCTCAACAACGGAACTGCCCTTGAAACTGATAGGCTTGAGTTTGGGAGAGGAAGGCGGAATGTGACATGTAGCGGTGAAATGCATAGATATGTCATAGAACACCGATTGCGAAGGCAGCCTTCTATACCATAACTGACGCTGAGG…	Bacteria	Bacteroidota	Bacteroidia	Chitinophagales	Saprospiraceae	NA	NA	0	0	0	0	0	0	0	0	0	0	0	0	0	0	0	0	0	0	0	0	0	0	0	0	0	0	60	0	0	0	0	0	0	0	0	0	0	0	0
5864	#N/A	#N/A	TTCGCTCCCCACGCTTTCGTGCCTCAGCGTCAATATATGCCTAGCTAGCTGCCTACGCAATTGGTGTTCTAAGTCATATCTATGCATTTCACCGCTACATGACTCATTCCGCTAACCTCAACATAATTCTAGCTTGACAGTTTCAAAGGCAATTCACCAGTTAAGCTCGTGTATTTCACCTCTGACTTGTCAGGCCGCCTACGCACCCTTTAAACCCAGTGATTCCGGATAACGCTTGCACCCTCCGTATTACCGCGGCTGCTGGCACGGAGTTAGCCGGTGCTTATTCTGATAGTACCGTCAGACTATGATAAATCATAGCTTTTCTTCCTATCTAAAAGAAGTTTACAACCCATAGGGCAGTCATCCTTCACGCGGGATGGCTGGATCAGAGTTGCC…	Bacteria	Bacteroidota	Bacteroidia	Chitinophagales	Saprospiraceae	NA	NA	0	0	0	0	0	0	0	0	0	0	0	0	0	0	0	0	0	0	0	0	0	0	2	16	0	0	12	0	0	0	0	0	0	0	0	0	0	29	0
5871	#N/A	#N/A	TAAGGAATATTGGACAATGGAGGCAACTCTGATCCAGCCATCCCGCGTGTAGGAAGACTGCCCTATGGGTTGTAAACTACTTTTAGATAGGAAGAATAGCAGTTATTAATAATTGTGTGACGGTACTATCAGAATAAGCACCGGCTAACTCCGTGCCAGCAGCCGCGGTAATACGGAGGGTGCAAGCGTTATCCGGAATCACTGGGTTTAAAGGGTGCGTAGGCGGCCTGACAAGTCAGAGGTGAAATACACGAGCTTAACTGGTGAATTGCCTTTGAAACTGTCAAGCTAGAATTATGTTGAGGTTAGCGGAATGAGTCATGTAGCGGTGAAATGCATAGATATGACTTAGAACACCAATTGCGAAGGCAGCTAGCTAGGCATTAATTGACGCTGAGG…	Bacteria	Bacteroidota	Bacteroidia	Chitinophagales	Saprospiraceae	NA	NA	0	0	0	1	0	0	0	0	0	0	0	0	0	0	0	6	0	0	0	0	0	0	0	0	0	5	12	9	0	0	0	0	0	0	0	0	0	15	4
5880	#N/A	#N/A	TAAGGAATATTGGTCAATGGAGGCAACTCTGAACCAGCCATGCCGCGTGCAGGATGAAGGCCCTCTGGGTCGTAAACTGCTTTTATTAGGGAAGAATAGCACGGACTTGCTCTGTGTGTGACGGTACCTAAAGAATAAGCACCGGCTAACTCCGTGCCAGCAGCCGCGGTAATACGGAGGGTGCAAGCGTTATCCGGAATCACTGGGTTTAAAGGGTGCGTAGGCGGTTAAATAAGTCAGTAGTGAAAGCTCACAGCTTAACTGTGGAATTGCTATTGAAACTGTTTAGCTAGAATTAGGGAGAAGTAGGCGGAATGTGACATGTAGCGGTGAAATGCATAGATATGTCATAGAACACCAAATGCGAAGGCAGCTTACTATACCTATATTGACGCTGAG…	Bacteria	Bacteroidota	Bacteroidia	Chitinophagales	Saprospiraceae	NA	NA	0	0	0	0	0	0	0	0	0	0	0	2	0	0	0	0	0	2	0	0	0	0	0	0	0	0	27	12	0	0	0	0	0	0	0	0	0	3	9
5979	#N/A	#N/A	TAAGGAATATTGGACAATGGAGGCAACTCTGATCCAGCCATCCCGCGTGTAGGATGAATGCCCTCTGGGTTGTAAACTACTTTTAGACAGGAAGAAACACATTCATTTACTGAGTGTTTGACGGTACTGTCAGAATAAGCACCGGCTAATTCCGTGCCAGCAGCCGCGGTAATACGGAAGGTGCAAGCGTTATCCGGAATCACTGGGTTTAAAGGGTGCGTAGGCTGTTTTGTAAGTCAGAAGTGAAAGATGCGGGCTTAACCTGCAAACTGCTTTTGAAACTGCAAGACTTGAAATAGGTTGAGGTTAGCGGAATGTGACATGTAGCGGTGAAATGCATAGATATGTCATAGAACACCAATTGCGAAGGCAGCTGACTAGACCTTATTTGACGCTGAG…	Bacteria	Bacteroidota	Bacteroidia	Chitinophagales	Saprospiraceae	NA	NA	0	0	1	0	0	0	0	0	1	0	0	0	0	0	0	5	2	4	0	0	0	1	0	0	0	1	8	8	0	0	0	0	0	0	0	0	0	23	2
6024	#N/A	#N/A	TTCGCTCCCCACGCTTTCGTGCCTCAGCGTCGATATAGGTCCAGCCGGCTGCCTACGCAATTGGTGTTCCATGACATATCTATGCATTTCACCGCTACATGTCACATTCCGCCGACCTCATCCTAATCCGAGCCAATCAGTATCAAAAGCAGCTCCCCCGTTAAGCGGGGGTCTTTCACTTCTGACTTAAATGGCCGCCTGCGCACCCTTTAAACCCAGTAATTCCGGATAACGCTCGCACCCTCCGTATTACCGCGGCTGCTGGCACGGAGTTAGCCGGTGCTTATTCGCAGAGTACCGTCAAGATCCCACAAGTGGGACTTTTTCTTCCTCTGTAAAAGCGGTTTACGACCCATAGGGCCTTCATCCCGCACGCGGCATGGCTGGGTCAGACTTGCA…	Bacteria	Bacteroidota	Bacteroidia	Chitinophagales	Saprospiraceae	NA	NA	0	3	0	6	0	0	0	0	0	0	0	0	0	0	0	0	0	0	2	0	0	13	0	0	0	0	0	0	0	0	0	0	0	0	0	0	0	18	15
6039	#N/A	#N/A	TTCGCTCCCCACGCTTTCGTGCCTCAGCGTCAATAAACGCCCAGCCAGCTGCCTTCGCAATTGGTGTTCTATGACATATCTATGCATTTCACCGCTACATGTCACATTCCGCTGACCTCAACGTTATTCAAGCTACACAGTTTCAAAGGCAATTTTCCAGTTAAGCTGAAAGATTTCACCTCTGACTTACATAGCCGCCTACGCACCCTTTAAACCCAGTGATTCCGGATAACGCTTGCACCCTCCGTATTACCGCGGCTGCTGGCACGGAGTTAGCCGGTGCTTATTCCTCAGGTACCGTCATACTCAGATAAATCTAAGCTATTCTTCCCTGATAAAAGCAGTTTACAACCCATAGGGCAGTCATCCTGCACGCGGGATGGCTGGATCAGGCTTCCG…	Bacteria	Bacteroidota	Bacteroidia	Chitinophagales	Saprospiraceae	NA	NA	0	0	0	0	0	0	0	0	0	0	0	0	0	0	0	0	0	0	0	0	0	0	0	0	57	0	0	0	0	0	0	0	0	0	0	0	0	0	0
6085	#N/A	#N/A	TTCGCTCCCCACGCTTTCGTGCCTCAGCGTCAATATATGCCTAGCTAGCTGCCTACGCAATTGGTGTTCTAAGTCATATCTATGCATTTCACCGCTACATGACTCATTCCGCTAACCTCAACATAATTCTAGCTTGACAGTTTCAAAGGCAATTCACCAGTTAAGCTCGTGTATTTCACCTCTGACTTGTCAGGCCGCCTACGCACCCTTTAAACCCAGTGATTCCGGATAACGCTTGCACCCTCCGTATTACCGCGGCTGCTGGCACGGAGTTAGCCGGTGCTTATTCTGATAGTACCGTCAGACCATGATAAATCATAGCTTTTCTTCCTATCTAAAAGAAGTTTACAACCCATAGGGCAGTCATCCTTCACGCGGGATGGCTGGATCAGAGTTGCC…	Bacteria	Bacteroidota	Bacteroidia	Chitinophagales	Saprospiraceae	NA	NA	0	0	4	0	0	0	0	0	0	0	0	3	0	0	0	4	7	0	7	0	0	0	0	0	0	0	2	0	11	0	0	0	0	0	0	0	0	18	0
6090	#N/A	#N/A	TAAGGAATATTGGACAATGGGCGAGAGCCTGATCCAGCCATCCCGCGTGCAGGACGACTGCCCTATGGGTTGTAAACTGCTTTTATATACCAAGAAACGCCAAGATTCATTTTGGCCTGACGGTAGTATATGAATAAGCACCGGCTAACTCCGTGCCAGCAGCCGCGGTAATACGGAGGGTGCAAGCGTTATCCGGAATCACTGGGTTTAAAGGGTGCGTAGGCGGTCTGATAAGTCAGAGGTGAAATGTTCCCGCTCAACGGGAGACCTGCCTTTGATACTGTCGGACTTGAGTAAGGTGGAGGTGGGCGGAATGAGTCATGTAGCGGTGAAATGCATAGATATGACTTAGAACACCGAATGCGAAGGCAGCTCACTATACCTTTACTGACGCTGAGG…	Bacteria	Bacteroidota	Bacteroidia	Chitinophagales	Saprospiraceae	NA	NA	0	0	0	0	0	0	0	0	0	0	0	0	0	0	0	0	0	0	0	0	0	0	0	0	0	0	16	36	0	0	0	0	0	0	0	0	0	4	0
6107	#N/A	#N/A	TTCGCTACCCACGCTTTCGTGCCTCAGCGTCAGTAAAGGTATAGTGAGCTGCCTTCGCATTCGGTGTTCTAAGTCATATCTATGCATTTCACCGCTACATGACTCATTCCGCCCACCTCCACCTTACTCAAGTCCGACAGTATCAAAGGCAGGTCTCCCGTTGAGCGGGAACATTTCACCTCTGACTTATCAGACCGCCTACGCACCCTTTAAACCCAGTGATTCCGGATAACGCTTGCACCCTCCGTATTACCGCGGCTGCTGGCACGGAGTTAGCCGGTGCTTATTCATATACTACCGTCAGGCCCGGATGAATCCGGGCGTTTCTTGGTATATAAAAGCAGTTTACAACCCATAGGGCAGTCGTCCTGCACGCGGGATGGCTGGATCAGGCTCTCG…	Bacteria	Bacteroidota	Bacteroidia	Chitinophagales	Saprospiraceae	NA	NA	0	0	0	0	0	0	0	0	0	0	0	0	0	0	0	0	0	0	0	0	0	0	0	0	0	0	0	56	0	0	0	0	0	0	0	0	0	0	0
6117	#N/A	#N/A	TAAGGAATATTGGACAATGGGCGAAAGCCTGATCCAGCCATCCCGCGTGCAGGAAGAATGCCCTATGGGTTGTAAACTGCTTTTATCAGGGAAGAATAGCACCGACTTGTCGGTGTATGACGGTACCTGAGGAATAAGCACCGGCTAACTCCGTGCCAGCAGCCGCGGTAATACGGAGGGTGCAAGCGTTATCCGGAATTACTGGGTTTAAAGGGTGCGTAGGCGGAAATATAAGTCAGAGGTGAAATCACACAGCTTAACTGGGTAATTGCCTTTGATACTGTAATTCTTGAATCAGATTGAGGTTAGCGGAATGAGTCATGTAGCGGTGAAATGCATAGATATGACTTAGAACACCAATTGCGAAGGCAGCTAGCTAGGTCTGTATTGACGCTGAGG…	Bacteria	Bacteroidota	Bacteroidia	Chitinophagales	Saprospiraceae	NA	NA	0	0	0	0	0	0	0	0	0	0	2	0	0	2	0	10	0	0	3	0	4	0	2	0	8	10	0	5	0	0	6	0	0	0	0	0	0	3	0
6119	#N/A	#N/A	TAAGGAATATTGGACAATGGAGGCAACTCTGATCCAGCCATCCCGCGTGTAGGATGACGGCCCTCTGGGTTGTAAACTACTTTTAGACAGGAAGAACCGCTTTCATTTATGAGAGTTTGACGGTACTGTCAGAATAAGCACCGGCTAATTCCGTGCCAGCAGCCGCGGTAATACGGAAGGTGCAAGCGTTATCCGGAATCACTGGGTTTAAAGGGTGCGTAGGCTGTTTTGTAAGTCAGAAGTGAAAGATGCGGGCTTAACCTGCAAACTGCTTTTGAAACTGCAAGACTTGAAATAGGTTGAGGTTAGCGGAATGTGACATGTAGCGGTGAAATGCATAGATATGTCATAGAACACCAATTGCGAAGGCAGCTGACTAGACCTTATTTGACGCTGAGG…	Bacteria	Bacteroidota	Bacteroidia	Chitinophagales	Saprospiraceae	NA	NA	0	0	0	0	0	0	0	0	0	0	0	10	0	0	0	0	1	0	0	0	2	2	4	0	0	2	10	11	0	0	0	0	1	0	0	0	0	6	5
6153	#N/A	#N/A	TTCGCTCCCCACGCTTTCGTGCCTCAGCGTCAATATAGGTCTAGCCAGCTGCCTTCGCAATTGGTGTTCTATGTCATATCTATGCATTTCACCGCTACATGACACATTCCGCTAACCTCAACCTAATTCAAGCCCGACAGTATCAAAAGCAGTTCCATCGTTAAGCGATGAGCTTTCACTTCTGACTGATCGGGCCGCCTACGCACCCTTTAAACCCAGTGATTCCGGATAACGCTTGCACCTTCCGTATTACCGCGGCTGCTGGCACGGAATTAGCCGGTGCTTATTCGTATGGTACCGTCAGGCTCCGATAAATCGAAGCGTTTCGTCCCATATAAAAGAAGTTTACGACCCATAGGGCTGTCATCCTTCACGCGGGATGGCTGGATCAGGCTTTCG…	Bacteria	Bacteroidota	Bacteroidia	Chitinophagales	Saprospiraceae	NA	NA	0	0	0	0	0	0	0	0	0	0	0	0	0	0	0	0	0	3	0	0	0	0	0	0	0	0	8	14	0	0	0	0	0	0	0	0	0	16	14
6262	#N/A	#N/A	TTCGCTCCCCACGCTTTCGTGCCTCAGCGTCAATACACGTCTAGCCAGCTGCCTTCGCAATTGGTGTTCTATGGCATATCTAAGCATTTCACCGCTACATGCCACATTCCGCCAGCCTCAACGTGATTCAAGCAACACAGTATCAAAAGCAATTTTGCAGTTAAGCTGCCAACTTTCACTTCTGACTTATGCCGCCGCCTACGCACCCTTTAAACCCAGTAATTCCGGATAACGCTTGCACCCTCCGTATTACCGCGGCTGCTGGCACGGAGTTAGCCGGTGCTTATTCTTTAGGTACCGTCAGCCCCGGACAAGTCCGGGGAGTTCTTCCCTAACAAAAGCAGTTTACAATTCATAGAACCGTCTTCCTGCACGCGGGATGGCTGGATCAGGCTTGCG…	Bacteria	Bacteroidota	Bacteroidia	Chitinophagales	Saprospiraceae	NA	NA	0	0	0	0	0	0	0	0	0	0	0	0	0	12	0	0	0	0	0	0	0	0	0	12	0	2	0	18	0	0	0	0	0	0	0	0	0	7	2
6294	#N/A	#N/A	TTCGCTCCCCACGCTTTCGTGCCTCAGCGTCAATCAATGCCCAGCCAGCTGCCTACGCAATTGGTGTTCTAAGTCATATCTATGCATTTCACCGCTACATGACTCATTCCGCTGACCTCAACATAATTCTAGCTTGATAGTTTCAAAGGCAATTCACCAGTTAAGCTCGTGTATTTCACCTCTGACTTACCAGGCCGCCTACGCACCCTTTAAACCCAGTGATTCCGGATAACGCTTGCACCCTCCGTATTACCGCGGCTGCTGGCACGGAGTTAGCCGGTGCTTATTCTGATAGTACCGTCAGACCAGGATAAATCCTAGCTGTTCTTCCTATCTAAAAGTAGTTTACAACCCATAGGGCAGTCTTCCTACACGCGGGATGGCTGGATCAGAGTTGCC…	Bacteria	Bacteroidota	Bacteroidia	Chitinophagales	Saprospiraceae	NA	NA	0	0	0	0	0	0	0	0	0	0	0	4	0	0	0	0	0	0	0	0	0	0	0	20	0	0	14	9	0	0	0	0	0	0	0	0	0	0	6
6340	#N/A	#N/A	TTCGCTCCCCACGCTTTCGTGCCTCAGCGTCAAATAAAATCTAGTCAGCTGCCTTCGCAATTGGTGTTCTATGACATATCTATGCATTTCACCGCTACATGTCACATTCCGCCAACCTCAATTTATTTCAAGCCTGTCAGTATCAAAGGCAATTCTGTAGTTGAGCTACAGCCTTTCACCCCTGACTTAACGGGCCGCCTACGCACCCTTTAAACCCAGTGATTCCGGATAACGCTTGCACCCTCCGTATTACCGCGGCTGCTGGCACGGAGTTAGCCGGTGCTTATTCGTAAGGTACCGTCAATTCATCATAAATGATCAATATTCTTCCCAAACAAAAGCAGTTTACAACCCATAGGGCAGTCATCCTGCACGCGGGATGGCTGGGTCAGAGTTTCC…	Bacteria	Bacteroidota	Bacteroidia	Chitinophagales	Saprospiraceae	NA	NA	0	0	0	0	0	8	0	0	0	0	0	0	0	0	0	0	0	0	6	0	2	0	0	0	32	4	0	0	0	0	0	0	0	0	0	0	0	0	0
6381	#N/A	#N/A	TTCGCTCCCCACGCTTTCGTGCCTCAGCGTCAATACAGGTCCAGCCAGCTGCCTTCGCAATTGGTGTTCTAAGTCATATCTATGCATTTCACCGCTACATGACTCATTCCGCTAACCTCAACCTGATTCAAGTCCGACAGTATCAAAGGCAATTCCACAGTTAAGCTGTGAGCTTTCACCTCTGACTTATCAAACCGCCTACGCACCCTTTAAACCCAGTGATTCCGGATAACGCTTGCACCCTCCGTATTACCGCGGCTGCTGGCACGGAGTTAGCCGGTGCTTATTCTTCAGGTACCGTCAGGCCCTCATAAATGAGGGCGTTTCTTCCCTGACAAAAGCAGTTTACGACCCATAGGGCTGTCATCCTGCACGCGGGATGGCTGGATCAGGCTTGCG…	Bacteria	Bacteroidota	Bacteroidia	Chitinophagales	Saprospiraceae	NA	NA	0	0	0	0	0	0	0	0	0	0	0	0	0	0	0	0	0	0	0	0	0	0	0	0	52	0	0	0	0	0	0	0	0	0	0	0	0	0	0
6637	#N/A	#N/A	TTCGCTCCCCATGCTTTCGTGCCTCAGCGTCAATAAAGGCCTAGCTAGCTGCCTACGCAATTGGTGTTCTATGACATATCTATGCATTTCACCGCTACATGTCACATTCCGCTAACCTCAACCTTATTCAAGATAAACAGTATCAAAGGCAATTCTCCCGTTGAGCGGGAGGCTTTCACCTCTGACTTATCTATCCGCCTACGCACCCTTTAAACCCAGTGATTCCGGATAACGCTTGCACCCTCCGTATTACCGCGGCTGCTGGCACGGAGTTAGCCGGTGCTTATTCTGATAGTACCGTCAGCCTTGGATAAATCCAAGGGTTTCTTCCTATCTAAAAGCAGTTTACAACCCATAGGGCATTCATCCTGCACGCGGGATGGCTGGATCAGGCTTTCG…	Bacteria	Bacteroidota	Bacteroidia	Chitinophagales	Saprospiraceae	NA	NA	0	0	0	0	0	0	0	0	0	0	0	0	0	0	0	0	0	0	0	0	0	0	0	0	35	0	13	0	0	0	0	0	0	0	0	0	0	0	0
6849	#N/A	#N/A	TTCGCTCCCCACGCTTTCGTGCCTCAGCGTCAATCAATGCCTAGCTAGCTGCCTACGCAATTGGTGTTCTAAGTCATATCTATGCATTTCACCGCTACATGACTCATTCCGCTAACCTCAACATAATTCTAGCTTGACAGTTTCAAAGGCAATTCACCAGTTAAGCTCGTGTATTTCACCTCTGACTTGTCAGGCCGCCTACGCACCCTTTAAACCCAGTGATTCCGGATAACGCTTGCACCCTCCGTATTACCGCGGCTGCTGGCACGGAGTTAGCCGGTGCTTATTCTGATAGTACCGTCAGACTATGATAAATCATAGCTTTTCTTCCTATCTAAAAGAAGTTTACAACCCATAGGGCAGTCATCCTTCACGCGGGATGGCTGGATCAGAGTTGCC…	Bacteria	Bacteroidota	Bacteroidia	Chitinophagales	Saprospiraceae	NA	NA	0	0	0	0	0	0	0	0	0	0	1	0	0	0	0	0	0	0	0	0	0	0	0	5	0	10	17	0	0	0	8	0	0	0	0	0	0	4	0
688	#N/A	#N/A	TTCGCTCCCCACGCTTTCGTGCCTCAGCGTCAATATATGCCTAGCTAGCTGCCTACGCAATTGGTGTTCTAAGTCATATCTATGCATTTCACCGCTACATGACTCATTCCGCTAACCTCAACATAATTCTAGCTTGACAGTTTCAAAGGCAATTCACCAGTTAAGCTCGTGTATTTCACCTCTGACTTGTCAGGCCGCCTACGCACCCTTTAAACCCAGTGATTCCGGATAACGCTTGCACCCTCCGTATTACCGCGGCTGCTGGCACGGAGTTAGCCGGTGCTTATTCTGATAGTACCGTCAAACTAAGATAAATCCTAGCCTTTCTTCCTATCTAAAAGAAGTTTACAACCCATAGGGCAGTCATCCTTCACGCGGGATGGCTGGATCAGAGTTGCC…	Bacteria	Bacteroidota	Bacteroidia	Chitinophagales	Saprospiraceae	NA	NA	0	0	0	9	0	0	0	0	0	0	0	12	10	0	0	6	0	8	0	0	0	8	14	0	0	0	0	88	0	0	0	0	0	0	2	10	0	32	1004
6902	#N/A	#N/A	TTCGCTCCCCACGCTTTCGTGCCTCAGCGTCAATCAAGTTCCAGTCAGCTGCCTTCGCAATCGGTGTTCCATGACATATCTATGCATTTCACCGCTACATGTCACATTCCGCCAACCTCATTCTGATTCAAGTTAAGCAGTATCAAGGGCAATTTTATCGTTAAGCGATAATCTTTCACCTCTGACTTACCTAACCGCCTACGCACCCTTTAAACCCAGTAATTCCGGATAACGCTTGCACCCTCCGTATTACCGCGGCTGCTGGCACGGAGTTAGCCGGTGCTTATTCATGAGATACCGTCAGTCTCTAACCAAGTTAGAGGTTTTCTTCTCTCATAAAAGCAGTTTACAACCCATAGGGCCGTCATCCTGCACGCGGGATGGCTGGATCAGACTTTC…	Bacteria	Bacteroidota	Bacteroidia	Chitinophagales	Saprospiraceae	NA	NA	0	0	0	0	0	0	0	0	0	0	0	0	0	0	0	0	0	0	0	0	0	0	0	0	0	0	19	0	0	0	0	0	0	0	0	0	26	0	0
6998	#N/A	#N/A	TTCGCTCCCCACGCTTTCGTGCCTCAGCGTCGATATAGGTCCAGCCGGCTGCCTACGCAATTGGTGTTCCATGACATATCTATGCATTTCACCGCTACATGTCACATTCCGCCGACCTCATCCTAATCCGAGCCACTCAGTATCAAAAGCAGCTCCCCCGTTAAGCGGGGGTCTTTCACTTCTGACTTAAATGGCCGCCTGCGCACCCTTTAAACCCAGTAATTCCGGATAACGCTCGCACCCTCCGTATTACCGCGGCTGCTGGCACGGAGTTAGCCGGTGCTTATTCGCAGAGTACCGTCAAGATCGCACAAGTGCAACTTTTTCTTCCTCTGTAAAAGCAGTTTACGACCCAGAGGGCCTTCATCCTGCACGCGGCATGGCTGGGTCAGACTTGCA…	Bacteria	Bacteroidota	Bacteroidia	Chitinophagales	Saprospiraceae	NA	NA	0	0	0	0	0	0	0	0	0	0	0	0	0	0	0	0	0	0	0	0	0	0	0	0	0	0	0	0	0	0	0	0	0	0	0	0	0	44	0
7148	#N/A	#N/A	TTCGCTCCCCACGCTTTCGTGCCTCAGCGTCGATACAAGTCCAGCCGGCTGCCTACGCAATTGGTGTTCCATAACATATCTATGCATTTCACCGCTACATGTTACATTCCGCCGACCTCATCTTGATCCGAGCCAACCAGTATCAAAAGCAACTCCCCCGTTAAGCGGGGGTCTTTCACTTCTGACTTAATCGGCCGCCTGCGCACCCTTTAAACCCAGTGATTCCGGATAACGCTCGCACCCTCCGTATTACCGCGGCTGCTGGCACGGAGTTAGCCGGTGCTTATTCGCAGAGTACCGTCAAGATCCCAGCAAGTGGGACTTTTTCTTCCTCTGTAAAAGCGGTTTACGACCCATAGGGCCTTCATCCCGCACGCGGCATGGCTGGGTCAGACTTTC…	Bacteria	Bacteroidota	Bacteroidia	Chitinophagales	Saprospiraceae	NA	NA	0	0	0	0	0	0	0	0	1	0	0	0	0	0	0	0	0	0	0	0	1	0	0	21	0	0	14	0	0	0	0	0	0	0	0	0	0	5	0
7165	#N/A	#N/A	TTCGCTCCCCACGCTTTCGTGCCTCAGCGTCAATACATGCCTAGCTAGCTGCCTTCGCAATTGGTGTTCTATGACATATCTATGCATTTCACCGCTACATGTCACATTCCGCTAACCTCAACATGATTCAAGATAAACAGTATCAAAGGCAATTTTCCAGTTAAGCTGAAAGCTTTCACCTCTGACTTATTTATCCGCCTACGCACCCTTTAAACCCAGTGATTCCGGATAACGCTTGCACCCTCCGTATTACCGCGGCTGCTGGCACGGAGTTAGCCGGTGCTTATTCTTTAGGTACCGTCAGCCTCTCATAAATGAAAGGGTTTCTTCCCTAATAAAAGAAGTTTACAACCCATAGGGCAGTCATCCTTCACGCGGGATGGCTGGATCAGGCTTGCG…	Bacteria	Bacteroidota	Bacteroidia	Chitinophagales	Saprospiraceae	NA	NA	0	0	0	0	0	0	0	0	0	0	0	0	0	0	0	0	0	2	0	0	0	0	0	26	0	0	0	11	0	0	0	0	0	0	0	0	0	3	0
7279	#N/A	#N/A	TTCGCTACCCACGCTTTCGTGCCTCAGCGTCAGTAAAGGTATAGTGAGCTGCCTTCGCATTCGGTGTTCTAAGTCATATCTATGCATTTCACCGCTACATGACTCATTCCGCCCACCTCCACCTTACTCAAGTCTGACAGTATCAAAGGCAGGTCGCCGGTTGAGCCGGCACATTTCACCTCTGACTTATCAGACAGCCTACGCACCCTTTAAACCCAGTGATTCCGGATAACGCTTGCACCCTCCGTATTACCGCGGCTGCTGGCACGGAGTTAGCCGGTGCTTATTCATATACTACCGTCAGGCCCTATAAATACAGGGCGTTTCTTGGTATATAAAAGCAGTTTACAACCCATAGGGCAGTCATCCTGCACGCGGGATGGCTGGATCAGGCTTCCG…	Bacteria	Bacteroidota	Bacteroidia	Chitinophagales	Saprospiraceae	NA	NA	0	0	0	0	0	0	0	0	0	0	0	0	0	0	0	0	0	0	0	0	0	0	0	0	41	0	0	0	0	0	0	0	0	0	0	0	0	0	0
7317	#N/A	#N/A	TAAGGAATATTGGACAATGGGCGAAAGCCTGATCCAGCCATCCCGCGTGCAGGATGACGGCCCTATGGGTTGTAAACTGCTTTTATATGAGAAGAAACGCCTTCATTTATGAGGGCCTGACGGTATCATACGAATAAGCACCGGCTAACTCCGTGCCAGCAGCCGCGGTAATACGGAGGGTGCAAGCGTTATCCGGAATCACTGGGTTTAAAGGGTGCGTAGGCGGCGTCATAAGTCAGAAGTGAAATCCCACGGCTCAACCGTGGAACTGCTTTTGATACTGTGGCACTTGAATTAGGCTGAGGTTAGCGGAATGTGACATGTAGCGGTGAAATGCATAGATATGTCATAGAACACCAATTGCGAAGGCAGCTGACTAGACCTATATTGACGCTGAGG…	Bacteria	Bacteroidota	Bacteroidia	Chitinophagales	Saprospiraceae	NA	NA	0	0	0	3	0	3	2	0	0	0	2	2	0	0	0	4	4	0	0	0	4	0	0	0	0	2	0	5	0	0	0	0	0	0	0	0	0	6	0
7412	#N/A	#N/A	TTCGCTCCCCACGCTTTCGTGCCTCAGCGTCAAATAAAATCTAGTCAGCTGCCTTCGCAATTGGTGTTCTATGACATATCTATGCATTTCACCGCTACATGTCACATTCCGCCAACCTCAATTTATTTCAAGCCTGTCAGTATCAAAGGCAATTCTGTAGTTGAGCTACAGCCTTTCACCCCTGACTTAACAGGCCGCCTACGCACCCTTTAAACCCAGTGATTCCGGATAACGCTTGCACCCTCCGTATTACCGCGGCTGCTGGCACGGAGTTAGCCGGTGCTTATTCGTAAGGTACCGTCAAATCAGTATAAATACCAACTATTCTTCCCAAACAAAAGCAGTTTACAACCCATAGGGCAGTCATCCTGCACGCGGGATGGCTGGGTCAGAGTTTCC…	Bacteria	Bacteroidota	Bacteroidia	Chitinophagales	Saprospiraceae	NA	NA	0	0	0	0	0	0	5	0	0	0	0	0	0	0	0	0	0	0	0	0	0	0	4	6	0	12	12	0	0	0	0	0	0	0	0	0	0	0	0
7486	#N/A	#N/A	TTCGCTCCCCACGCTTTCGTGCCTCAGCGTCGATGCAGGTCCAGCCGGCTGCCTACGCAATTGGTGTTCCATGTCATATCTAAGCATTTCACCGCTACATGACACATTCCGCCGACCTCATCCTGATCCGAGCCGTGCAGTATCAAAAGCAATTCCCCCGTTAAGCGGGGGTCTTTCACTCCTGACTGGCACGGCCGCCTGCGCACCCTTTAAACCCAGTGATTCCGGATAACGCTCGCACCCTCCGTATTACCGCGGCTGCTGGCACGGAGTTAGCCGGTGCTTATTCTGAGAGTACCGTCAAGGCCCCACACGTGGGGCTTTTTCTTCCTCTCCAAAAGCGGTTTACGACCCGTAGGGCCTTCATCCCGCACGCGGCATGGCTGGGTCAGACTTGCA…	Bacteria	Bacteroidota	Bacteroidia	Chitinophagales	Saprospiraceae	NA	NA	0	0	0	0	0	0	0	0	0	0	0	0	0	0	0	0	0	0	0	0	0	0	0	0	0	0	0	0	0	0	0	0	0	0	0	0	0	0	39
7639	#N/A	#N/A	TAAGGAATATTGGTCAATGGAGGAAACTCTGAACCAGCCATCCCGCGTGAAGGATGACTGCCCTATGGGTTGTAAACTTCTTTTATATGGGAAGAACTGCTCGGATTTATCTGGGTTTGACGGTACCATATGAATAAGGACCGGCTAACTCCGTGCCAGCAGCCGCGGTAATACGGAGGGTCCAAGCGTTATCCGGAATCACTGGGTTTAAAGGGTGCGTAGGCGGTATTATAAGTCAGAGGTGAAAGCCAGCAGCTCAACTGTTGAATTGCCTTTGATACTGTAGTACTTGAATTAGGTTGAGGTTAGCGGAATGTGACATGTAGCGGTGAAATGCATAGATATGTCATAGAACACCAATTGCGAAGGCAGCTAGCTAGGCCTTAATTGACGCTGAGG…	Bacteria	Bacteroidota	Bacteroidia	Chitinophagales	Saprospiraceae	NA	NA	0	0	0	0	0	0	3	0	0	0	0	0	0	0	0	0	0	1	0	0	0	0	0	0	0	3	20	4	0	0	0	0	0	0	0	0	0	4	2
7686	#N/A	#N/A	TTCGCTCCCCACGCTTTCGTGCCTCAGCGTCAATAAAGGTCTAGCCAGCTGCCTTCGCAATTGGTGTTCTATGACATATCTATGCATTTCACCGCTACATGTCACATTCCGCCAACCTCAACCTTATTCAAGCTATACAGTATCAAAAGACCGTCTCCCGTTTAGCGGGAACCTTTCACTCCTGACTTATATAGCCGCCTACGCACCCTTTAAACCCAGTAATTCCGGATAACGCTTGCACCCTCCGTATTACCGCGGCTGCTGGCACGGAGTTAGCCGGTGCTTATTCTTATGGTACCGTCGCGTCCCTGACACGTCAGGGCCATTCTTCCCATACAAAAGCAGTTTACAACCCATAGGGCCGTCTTCCTGCACGCGGCATGGCTGGATCAGGCTTTC…	Bacteria	Bacteroidota	Bacteroidia	Chitinophagales	Saprospiraceae	NA	NA	0	0	0	0	0	0	0	0	0	0	0	0	0	0	0	0	0	0	0	0	0	0	0	0	0	0	12	0	0	0	0	0	0	0	0	0	0	25	0
7754	#N/A	#N/A	TAAGGAATATTGGACAATGGGGGCAACCCTGATCCAGCCATTCCGCGTGCAGGATGACTGCCCTATGGGTTGTAAACTGCTTTTAGATGGGAAGAAAGTGTGATATTCATATCATTTTGACGGTACCATCAGAATAAGCACCGGCTAACTCCGTGCCAGCAGCCGCGGTAATACGGAGGGTGCGAGCGTTATCCGGAATTACTGGGTTTAAAGGGTGCGTAGGCGGATCTTTAAGTCTGAGGTGAAAGTCTGTGGCTTAACCATAGAATTGCCTTGGATACTGAGGATCTTGAATTGGGTTGAGGATGGCGGAATGTGACATGTAGCGGTGAAATGCATAGATATGTCATAGAACACCGATTGCGAAGGCAGCCATCTGGGCCTTGATTGACGCTGAGG…	Bacteria	Bacteroidota	Bacteroidia	Chitinophagales	Saprospiraceae	NA	NA	0	0	0	0	0	0	0	0	2	0	0	0	0	0	0	5	0	0	0	0	3	0	0	0	0	5	17	4	0	0	0	0	0	0	0	0	0	0	0
7851	#N/A	#N/A	TTCGCTACCCACGCTTTCGTGCCTCAGCGTCAATATAGGTCTAGTAAGCTGCCTACGCAATTGGTGTTCTATGACATATCTAAGCATTTCACCGCTACATGTCACATTCCGCCTACCTCAACCTAATTCAAGCCAAACAGTTTCAAAGGCAATCTTCCCGTTGAGCGGGAACCTTTCACCTCTGACTTATCTGGCCGCCTACGCACCCTTTAAACCCAGTGAATCCGGATAACGCTTGCACCCTCCGTATTACCGCGGCTGCTGGCACGGAGTTAGCCGGTGCTTATTCATAAGGTACCGTCACACACTGATAAATCAATGCTATTCTTCCCAAATAAAAGCAGTTTACAACCCAAAGGGCCGTCTTCCTGCACGCGGGATGGCTGGATCAGTCTTTCG…	Bacteria	Bacteroidota	Bacteroidia	Chitinophagales	Saprospiraceae	NA	NA	0	0	0	0	0	0	0	0	0	0	0	0	0	0	0	0	0	0	0	0	0	0	0	0	36	0	0	0	0	0	0	0	0	0	0	0	0	0	0
7887	#N/A	#N/A	TAAGGAATATTGGGCAATGGAGGAAACTCTGACCCAGCCATCCCGCGTGCAGGATGACTGCCCTATGGGTTGTAAACTGCTTTTGTTTGGGAAGAATATTGATCATTTATGATGAATTGACGGTACCTTACGAATAAGCACCGGCTAACTCCGTGCCAGCAGCCGCGGTAATACGGAGGGTGCAAGCGTTATCCGGAATCACTGGGTTTAAAGGGTGCGTAGGCGGCCCGTTAAGTCAGGGGTGAAAGGCTGTAGCTCAACTACAGAATTGCCTCTGATACTGACAGGCTTGAAATAAATTGAGGTTGGCGGAATGTGACATGTAGCGGTGAAATGCATAGATATGTCATAGAACACCAATTGCGAAGGCAGCTGACTAGATTTTATTTGACGCTGAGG…	Bacteria	Bacteroidota	Bacteroidia	Chitinophagales	Saprospiraceae	NA	NA	0	0	0	0	0	0	0	0	0	2	0	0	0	0	1	0	0	4	0	0	0	0	0	0	9	8	11	0	0	0	0	0	0	0	0	0	0	0	0
7888	#N/A	#N/A	TTCGCTCCCCACGCTTTCGTGCCTCAGCGTCAATATAGGTCTAGCCAGCTGCCTTCGCAATTGGTGTTCTATGTCATATCTATGCATTTCACCGCTACATGACACATTCCGCTAACCTCAACCTAATTCAAGCCCGACAGTATCAAAAGCAGTTCCATCGTTAAGCGATGAGCTTTCACTTCTGACTAATCGGGCCGCCTACGCACCCTTTAAACCCAGTGATTCCGGATAACGCTTGCACCTTCCGTATTACCGCGGCTGCTGGCACGGAATTAGCCGGTGCTTATTCGTATGGTACCGTCAGGCTCCGATAAATCGAAGCGTTTCGTCCCATATAAAAGAAGTTTACGACCCATAGGGCTGTCATCCTTCACGCGGGATGGCTGGATCAGGCTTTCG…	Bacteria	Bacteroidota	Bacteroidia	Chitinophagales	Saprospiraceae	NA	NA	0	0	0	0	0	0	0	0	0	0	0	0	0	0	0	0	0	0	0	0	0	0	0	0	0	8	15	0	0	0	0	0	0	0	0	0	0	7	5
7890	#N/A	#N/A	TAAGGAATATTGGACAATGGGCGCAAGCCTGATCCAGCCATTCCGCGTGGAGGATGACGGCCCTATGGGTTGTAAACTCCTTTTAGATAGGAAGAAACGCCTGGATTTATCCGGGCCTGACGGTACTATCAGAATAAGCACCGGCTAACTCCGTGCCAGCAGCCGCGGTAATACGGAGGGTGCAAGCGTTATCCGGAATTACTGGGTTTAAAGGGTGCGTAGGCGGCCTTATAAGTCAGGCGTGAAAGTTTTCCGCTTAACGGGAAAATTGCGTTTGATACTGTGAGGCTAGAATAAGGTTGAGGTTAGCGGAATGTGACATGTAGCGGTGAAATGCATAGATATGTCATAGAACACCAATTGCGAAGGCAGCTGGCTAGACCTTTATTGACGCTGAGG…	Bacteria	Bacteroidota	Bacteroidia	Chitinophagales	Saprospiraceae	NA	NA	0	0	0	0	0	0	0	0	0	1	0	0	0	0	0	0	0	2	0	0	0	0	0	0	0	3	13	0	0	0	0	0	0	0	0	0	0	16	0
7910	#N/A	#N/A	TTCGCTCCCCACGCTTTCGTGCCTCAGCGTCAATGTATGCCTAGCTAGCTGCCTACGCAATTGGTGTTCTAAGTCATATCTATGCATTTCACCGCTACATGACTCATTCCGCTAACCTCAACATAATTCTAGCTTGACAGTTTCAAAGGCAATTCACCAGTTAAGCTCGTGTATTTCACCTCTGACTTGTCAGGCCGCCTACGCACCCTTTAAACCCAGTGATTCCGGATAACGCTTGCACCCTCCGTATTACCGCGGCTGCTGGCACGGAGTTAGCCGGTGCTTATTCTGATAGTACCGTCAAACAAACTTAAAAGCCTGCATTTCTTCCTATCTAAAAGAAGTTTACAACCCATAGGGCAGTCATCCTTCACGCGGGATGGCTGGATCAGAGTTGCC…	Bacteria	Bacteroidota	Bacteroidia	Chitinophagales	Saprospiraceae	NA	NA	0	0	0	0	0	0	0	0	0	0	3	0	0	0	0	0	0	0	0	0	0	0	0	0	0	0	10	0	0	0	0	0	0	0	0	0	0	0	22
7929	#N/A	#N/A	TAAGGAATATTGGGCAATGGATGCAAGTCTGACCCAGCCATGCCGCGTGCGGGATGAAGGCCCTATGGGTCGTAAACCGCTTTTACAGAGGAAGAAAAAGTCGCACTTGTGCGATCTTGACGGTACTCTGCGAATAAGCACCGGCTAACTCCGTGCCAGCAGCCGCGGTAATACGGAGGGTGCGAGCGTTATCCGGAATTACTGGGTTTAAAGGGTGCGCAGGCGGCCATTTAAGTCAGAAGTGAAAGACCCCCGCTTAACGGGGGAGCTGCTTTTGATACTGATTGGCTCGGATTAGGATGAGGTCGGCGGAATGTGACATGTAGCGGTGAAATGCATAGATATGTCATGGAACACCAATTGCGTAGGCAGCCGGCTGGACCTATATCGACGCTGAGG…	Bacteria	Bacteroidota	Bacteroidia	Chitinophagales	Saprospiraceae	NA	NA	0	0	0	0	0	0	0	0	0	0	0	0	0	0	0	0	0	0	0	0	2	4	0	0	0	0	7	0	5	0	0	0	0	0	0	0	0	11	6
8017	#N/A	#N/A	TAAGGAATATTGGACAATGGGCGCAAGCCTGATCCAGCCATGCCGCGTGGAGGAAGAATGTCCTATGGATTGTAAACTCCTTTTATATGGGAAGAAACGCTCGGATTTATCCGGGCCTGACGGTACCATACGAATAAGCACCGGCTAACTCCGTGCCAGCAGCCGCGGTAATACGGAGGGTGCAAGCGTTATCCGGAATTACTGGGTTTAAAGGGTGCGTAGGCGGATTGATAAGTCAGAAGTGAAAGCTCTCGGCTCAACTGAGGAATTGCTTTTGAAACTGTCAATCTTGAATGGAGCTGAGGTTAGCGGAATGAGTCATGTAGCGGTGAAATGCATAGATATGACTTAGAACACCAATTGCGAAGGCAGCTAACTAGACTTCTATTGACGCTGAGG…	Bacteria	Bacteroidota	Bacteroidia	Chitinophagales	Saprospiraceae	NA	NA	0	0	0	0	0	0	0	0	0	0	0	0	0	0	0	0	0	0	0	0	0	0	0	0	0	8	6	0	0	0	0	0	0	0	0	0	0	18	0
8049	#N/A	#N/A	TAAGGAATATTGGACAATGGGCGCAAGCCTGATCCAGCCATCCCGCGTGAAGGATGACGGCCCTATGGGTTGTAAACTTCTTTTATTAGGGAAGAAACCTTTTCATTTATGAAGAGCTGACGGTACCTAAAGAATAAGCACCGGCTAACTCCGTGCCAGCAGCCGCGGTAATACGGAGGGTGCAAGCGTTATCCGGAATCACTGGGTTTAAAGGGTGCGTAGGCGGATAAATAAGTCAAGGGTGAAAGCTTTCAGCTTAACTGGAAAATTGCCTTTGAAACTGTTTATCTTGAATTATGTTGAGGTTAGCGGAATGTGACATGTAGCGGTGAAATGCATAGATATGTCATAGAACACCAATTGCGAAGGCAGCTAGCTAGGCATATATTGACGCTGAGG…	Bacteria	Bacteroidota	Bacteroidia	Chitinophagales	Saprospiraceae	NA	NA	0	0	0	0	0	0	0	0	1	0	0	0	0	0	0	0	2	0	0	0	0	0	0	0	0	0	13	9	0	0	0	0	0	0	0	0	0	8	1
8065	#N/A	#N/A	TTCGCTCCCCACGCTTTCGTGCCTCAGCGTCAATATATGCCTAGCTAGCTGCCTTCGCAATTGGTGTTCTATGACATATCTATGCATTTCACCGCTACATGTCACATTCCGCTAACCTCAACATAATTCAAGTCTTACAGTTTCAATGGCAATTTTCCAGTTAAGCTGAAAACTTTCACCACTGACTTATAAAACCGCCTACGCACCCTTTAAACCCAGTAATTCCGGATAACGCTTGCACCCTCCGTATTACCGCGGCTGCTGGCACGGAGTTAGCCGGTGCTTATTCTGATAGTACCGTCACACAAACTTAAAAGCCTGCTATTCTTCCTATCTAAAAGCAGTTTACTACCCATAGGGCATTCATCCTGCACGCGGGATGGCTGGATCAGACTCTCG…	Bacteria	Bacteroidota	Bacteroidia	Chitinophagales	Saprospiraceae	NA	NA	0	0	0	0	0	0	6	0	0	7	0	0	0	3	7	0	0	0	11	0	0	0	0	0	0	0	0	0	0	0	0	0	0	0	0	0	0	0	0
8233	#N/A	#N/A	TTCGCTCCCCACGCTTTCGTGCCTCAGCGTCAATATAGGTCTAGCCAGCTGCCTTCGCAATTGGTGTTCTATGTCATATCTATGCATTTCACCGCTACATGACACATTCCGCTAACCTCAACCTAATTCAAGTTAAACAGTATCAAAGGCAATTCCATCGTTAAGCGATGAGCTTTCACCTCTGACTTATCTAACCGCCTACGCACCCTTTAAACCCAGTGATTCCGGATAACGCTTGCACCTTCCGTATTACCGCGGCTGCTGGCACGGAATTAGCCGGTGCTTATTCGTATGGTACCGTCAGGCTCTCACAAGTGAAAGCGTTTCGTCCCATATAAAAGAAGTTTACGACCCATAGGGCTGTCATCCTTCACGCGGGATGGCTGGATCAGGCTTTCG…	Bacteria	Bacteroidota	Bacteroidia	Chitinophagales	Saprospiraceae	NA	NA	0	0	0	0	0	0	0	0	0	0	0	0	0	0	0	0	0	0	0	0	0	0	0	0	0	0	0	33	0	0	0	0	0	0	0	0	0	0	0
8314	#N/A	#N/A	CCGCGGTAATACGGAGGGTGCAAGCGTTATCCGGAATCACTGGGTTTAAAGGGTGCGTAGGCGGATAAATAAGTCAGAGGTGAAAGCTTTCCGCTTAACGGGAAAATTGCCTTTGATACTGTTTATCTTGAATTATGTTGAGGTTAGCGGAATGTGACATGTAGCGGTGAAATGCATAGATATGTCATAGAACACCAATTGCGAAGGCAGCTAGCTAGGCATATATTGACGCTGAGGCACGAAAGCGTGGGGAGCGAACA	Bacteria	Bacteroidota	Bacteroidia	Chitinophagales	Saprospiraceae	NA	NA	0	0	0	0	0	0	2	0	0	2	0	0	7	0	0	0	0	14	0	0	0	0	0	0	0	0	0	0	0	1	0	0	0	0	0	0	3	3	0
8371	#N/A	#N/A	TTCGCTCCCCACGCTTTCGTGCCTCAGCGTCAATTAATGCCTAGCTAGCTGCCTTCGCAATTGGTGTTCTAAGTCATATCTATGCATTTCACCGCTACATGACTCATTCCGCTAACCTCAACATAATTCAAGATAAACAGTATCAAAGGCAATTCCTCAGTTAAGCTCAGAGCTTTCACCATTGACTTATTTATCCGCCTACGCACCCTTTAAACCCAGTGATTCCGGATAACGCTTGCACCCTCCGTATTACCGCGGCTGCTGGCACGGAGTTAGCCGGTGCTTATTCTTTAGGTACCGTCAGTTACGGGTAAACCCATAATTTTCTTCCCTAATAAAAGCAGTTTACAACCCATAGGGCCGTCTTCCTGCACGCGGGATGGCTGGATCAGGGTTGCC…	Bacteria	Bacteroidota	Bacteroidia	Chitinophagales	Saprospiraceae	NA	NA	0	0	0	0	0	0	0	0	0	0	0	0	0	0	0	0	0	0	0	0	0	0	0	0	32	0	0	0	0	0	0	0	0	0	0	0	0	0	0
8383	#N/A	#N/A	TTCGCTCCCCACGCTTTCGTGCCTCAGCGTCAAATAAGGTCTAGCCAGCTGCCTTCGCAATTGGTGTTCTATGACATATCTACACATTTCACCGTTACATGTCACATTCCGCTAACCTCAACCTATTTCAAGTCTAACAGTATCAGAGGCAGTTCGATCGTTAAGCGACCGCATTTCACCCCTGACTGATTAGACAGCCTACGCACCCTTTAAACCCAGTGATTCCGGATAACGCTTGCACCTTCCGTATTACCGCGGCTGCTGGCACGGAATTAGCCGGTGCTTATTCTGATAGTACCGTCAGCCTCTCATAAATGAAAGGGTTTCTTCCTATCTAAAAGCAGTTTACAACTCAGAGAGCCGTCATCCTGCACGCGGGATGGCTGGATCAGGGTTGCC…	Bacteria	Bacteroidota	Bacteroidia	Chitinophagales	Saprospiraceae	NA	NA	0	0	0	0	0	0	0	0	0	0	0	0	0	0	0	0	0	0	0	0	0	0	0	0	0	0	0	32	0	0	0	0	0	0	0	0	0	0	0
8415	#N/A	#N/A	TTCGCTCCCCACGCTTTCGTGCCTCAGCGTCGATAGAGTTCTGGTAAGCTGCCTACGCAATCGGTGTTCTGCGGCATATCTAAGCATTTCACCGCTACATGCCGCGTTCCGCTTACCTCGTACCCATCCGAGCATACCAGTATCAAGGGCAGTTCTCCCGTTGAGCGGGAGGATTTCACCCCTGACTTAGTACGCCGCCTACGCACCCTTTAAACCCAGTGATTCCGGATAACGCTCGCACCCTCCGTATTACCGCGGCTGCTGGCACGGAGTTAGCCGGTGCTTGTTCGTAGAGTACCGTCAGGCCGGTATAAATACCGGCGTTTCTTCCTCTATAAAAGCAGTTTACAACCCAGAGGGCATTCGTCCTGCACGCGGGATAGCTGGATCAGGCTTTCG…	Bacteria	Bacteroidota	Bacteroidia	Chitinophagales	Saprospiraceae	NA	NA	0	0	0	0	0	0	0	0	0	0	0	0	2	0	0	0	0	0	0	0	0	0	3	7	0	11	0	5	0	0	0	0	0	0	0	0	0	3	0
8530	#N/A	#N/A	TTCGCTCCCCACGCTTTCGTGCCTCAGCGTCAATTAATGCCTAGCCAGCTGCCTACGCAATTGGTGTTCTAAGTCATATCTATGCATTTCACCGCTACATGACTCATTCCGCTGACCTCAACATAATTCTAGCTTGATAGTTTCAAAGGCAATTCACCAGTTAAGCTCGTGTATTTCACCTCTGACTTACCAGGCCGCCTACGCACCCTTTAAACCCAGTGATTCCGGATAACGCTTGCACCCTCCGTATTACCGCGGCTGCTGGCACGGAGTTAGCCGGTGCTTATTCTGATAGTACCGTCAGGCAAACACAAGTGCCTGCTGTTCTTCCTATCTAAAAGTAGTTTACAACCCATAGGGCAGTCTTCCTACACGCGGGATGGCTGGATCAGAGTTGCC…	Bacteria	Bacteroidota	Bacteroidia	Chitinophagales	Saprospiraceae	NA	NA	0	0	0	0	0	0	0	0	0	0	0	0	0	0	0	0	0	0	0	0	0	0	0	0	0	0	0	31	0	0	0	0	0	0	0	0	0	0	0
8773	#N/A	#N/A	TAAGGAATATTGGACAATGGAGGCAACTCTGATCCAGCCATCCCGCGTGCAGGATGACAGCCCTATGGGTCGTAAACTGCTTTTATAGGAGAAGAATCCCCCCGACGTGTTGGGGGTTGACGGTATCCTACGAATAAGCACCGGCTAACTCCGTGCCAGCAGCCGCGGTAATACGGAGGGTGCAAGCGTTATCCGGAATCACTGGGTTTAAAGGGTGCGTAGGCGGCGCATTAAGTCAGGGGTGAAAGCCCGTTGCTCAACAACGGAACGGCCTCTGATACTGATGAGCTTGAGTTTGGGAGAGGTAGGCGGAATGTGACATGTAGCGGTGAAATGCATAGATATGTCATAGAACACCGATTGCGAAGGCAGCTTACTATACCATAACTGACGCTGAGG…	Bacteria	Bacteroidota	Bacteroidia	Chitinophagales	Saprospiraceae	NA	NA	0	0	0	0	0	0	0	0	0	0	0	0	0	0	0	0	0	0	0	0	0	0	0	0	0	0	19	0	0	0	0	0	0	0	0	0	0	10	0
8870	#N/A	#N/A	TTCGCTCCCCACGCTTTCGTGCCTCAGCGTCAATTAAGGTCTAGCCAGCTGCCTTCGCAATCGATGTTCTATGACATATCTATGCATTTCACCGCTACATGTCACATTCCGCCAACCTCAACCTAATTCAAGCATAACAGTATCAAAGGCAGTTCCACAGTTAAGCTGTGAGCTTTCACCTCTGACTTATTACGCCGCCTACGCACCCTTTAAACCCAGTGATTCCGGATAACGCTTGCACCTTCCGTATTACCGCGGCTGCTGGCACGGAATTAGCCGGTGCTTATTCAAAAAGTACCGTCAGCCCAAGATAAATCTTGGGGTTTCGTCCTGATTAAAAGGAGTTTACAACCCGTAGGGCAGTCATCCTCCACGCGGGATGGCTGGATCAGGCTTTCG…	Bacteria	Bacteroidota	Bacteroidia	Chitinophagales	Saprospiraceae	NA	NA	0	0	0	0	0	0	0	0	0	0	0	3	2	6	0	0	0	0	0	0	0	10	7	0	0	0	0	0	0	0	0	0	0	0	0	0	0	0	0
8896	#N/A	#N/A	TAAGGAATATTGGACAATGGGCGAAAGCCTGATCCAGCCATGCCGCGTGCAGGAAGACGGCCCTATGGGTTGTAAACTGCTTTTGTATGGGAAGAATGGCCCTGACGTGTCAGGGACGCGACGGTACCATAAGAATAAGCACCGGCTAACTCCGTGCCAGCAGCCGCGGTAATACGGAGGGTGCAAGCGTTATCCGGAATTACTGGGTTTAAAGGGTGCGTAGGCGGCTATATAAGTCAGGAGTGAAAGGTTCCCGCTAAACGGGAGACGGTCTTTTGATACTGTATAGCTTGAATAAGGTTGAGGTTGGCGGAATGTGACATGTAGCGGTGAAATGCATAGATATGTCATAGAACACCAATTGCGAAGGCAGCTGGCTAGACCTTTATTGACGCTGAG…	Bacteria	Bacteroidota	Bacteroidia	Chitinophagales	Saprospiraceae	NA	NA	0	0	0	1	0	0	0	0	0	0	0	0	0	0	0	1	0	0	3	0	0	0	0	0	0	0	5	0	0	0	0	0	0	0	0	0	0	17	0
8946	#N/A	#N/A	TTCGCTACCCACGCTTTCGTGACTCAGCGTCAGTAAAGGTATAGTGAGCTGCCTTCGCATTTGGTGTTCTAAGTCATATCTATGCATTTCACCGCTACATGACTCATTCCGCCCACCTCCACCTTACTCAAGTCTGATAGTTTCAAAGGCAGGTCTCCCGTTTAGCGGGAACATTTCACCTCTGACTTATCAAACAGCCTACGCACCCTTTAAACCCAGTGATTCCGGATAACGCTTGCACCCTCCGTATTACCGCGGCTGCTGGCACGGAGTTAGCCGGTGCTTATTCTTAGACTACCGTCAGGCCCTCATAAATGAAGGCGTTTCTTGGTCTATAAAAGCAGTTTACAACGCAGAGCGCCTTCATCCTGCACGCGGGATGGCTGGATCAGGCTTGCG…	Bacteria	Bacteroidota	Bacteroidia	Chitinophagales	Saprospiraceae	NA	NA	0	0	0	0	0	0	0	0	0	0	0	0	0	0	0	0	0	0	0	0	0	0	0	0	0	0	28	0	0	0	0	0	0	0	0	0	0	0	0
8952	#N/A	#N/A	CCTCAGCGTCAATATATGCCTAGCTAGCTGCCTTCGCAATTGGTGTTCTATGACATATCTATGCATTTCACCGCTACATGTCACATTCCGCTAACCTCAACATAATTCAAGTCTTACAGTTTCAATGGCAATTCTCCAGTTAAGCTGGAAACTTTCACCACTGACTTATAAAACCGCCTACGCACCCTTTAAACCCAGTAATTCCGGATAACGCTTGCACCCTCCGTATTACCGCGGCTGCTGGCACGGAGTTAGCCGGTGCTTATTCTGATAGTACCGTCACACTAATATAAATACTAGCTATTCTTCCTATCTAAAAGCAGTTTACTACCCATAGGGCATTCATCCTGCACGCGGGATGGCTGGATCAGACTCTCGTCCATTGTCCAATATTCCTTA…	Bacteria	Bacteroidota	Bacteroidia	Chitinophagales	Saprospiraceae	NA	NA	0	0	0	0	0	0	0	0	0	0	0	0	0	0	0	0	0	0	0	0	0	0	0	0	0	0	2	6	0	0	0	0	0	0	0	0	0	0	20
9310	#N/A	#N/A	TTCGCTACCCACGCTTTCGTGCCTCAGCGTCAGTTATGGTATAGTAAGCTGCCTTCGCAATCGGTGTTCTATGACATATCTATGCATTTCACCGCTACATGTCACATTCCGCCTACCTCTCCCAAACTCAAGCTCATCAGTATCAGAGGCCGTTCAGTTGTTAAGCAACTGGCTTTCACCCCTGACTTAATGCGCCGCCTACGCACCCTTTAAACCCAGTGATTCCGGATAACGCTTGCACCCTCCGTATTACCGCGGCTGCTGGCACGGAGTTAGCCGGTGCTTATTCGTAGGATACCGTCAACCCCCAACACGTCGGGGGGATTCTTCTCCTATAAAAGCAGTTTACGACCCATAGGGCTGTCATCCTGCACGCGGGATGGCTGGATCAGAGTTGCC…	Bacteria	Bacteroidota	Bacteroidia	Chitinophagales	Saprospiraceae	NA	NA	0	0	0	0	0	0	0	0	0	0	0	0	0	0	0	0	0	0	0	0	0	0	0	0	0	0	26	0	0	0	0	0	0	0	0	0	0	0	0
9425	#N/A	#N/A	TTCGCTCCCCACGCTTTCGTGCCTCAGCGTCAATATATGCCTAGCTAGCTGCCTTCGCAATTGGTGTTCTATGACATATCTATGCATTTCACCGCTACATGTCACATTCCGCTAACCTCAACATAATTCAAGATAAACAGTATCAAAGGCAATTTTCCCGTTAAGCGGAAAGCTTTCACCTCTGACTTATTTATCCGCCTACGCACCCTTTAAACCCAGTGATTCCGGATAACGCTTGCACCCTCCGTATTACCGCGGCTGCTGGCACGGAGTTAGCCGGTGCTTATTCTTTAGGTACCGTCAGCCTTTCATAAATGAAAGGGTTTCTTCCCTAATAAAAGAAGTTTACAACCCATAGGGCAGTCATCCTTCACGCGGGATGGCTGGATCAGGCTTGCG…	Bacteria	Bacteroidota	Bacteroidia	Chitinophagales	Saprospiraceae	NA	NA	0	0	0	0	0	0	0	0	0	0	0	0	0	0	0	0	0	0	0	0	0	0	0	0	0	25	0	0	0	0	0	0	0	0	0	0	0	0	0
9577	#N/A	#N/A	TTCGCTCCCCACGCTTTCGTCCCTCAGCGTCAGTATCGGTATAGTAAGCTGCCTTCGCAATCGGTGTTCTACGACATATCTATGCATTTCACCGCTACATGTCGCATTCCGCCTACCTCTCCCGAACTCAAGTTTAACAGTATCAAAGGCGCTTCTCCCGTTAAGCGGAAACCTTTCACCTCTGACTTATTAAACCGCCTGCGGACCCTTTAAACCCAGTAATTCCGGATAACGCTCGCACCCTCCGTATTACCGCGGCTGCTGGCACGGAGTTAGCCGGTGCTTATTCCTATGGTACTGTCAACTCCGATGCACGACCGAAGTATTCCTCCCATATAAAAGTAGTTTACAACCCATAGGGCAGTCTTCCTACACGCGGGATGGCTGGATCAGGCTTCC…	Bacteria	Bacteroidota	Bacteroidia	Chitinophagales	Saprospiraceae	NA	NA	0	0	0	0	0	0	0	0	0	0	0	0	0	0	0	0	0	0	0	0	0	0	0	0	0	0	0	25	0	0	0	0	0	0	0	0	0	0	0
12496	#N/A	#N/A	TTCGCTCCCCACGCTTTCGTGCCTCAGCGTCAATACAGGCCCAGACAGCTGCCTTCGCAATCGGTGTTCTATGGCATATCTATGCATTTCACCGCTACATGCCACATTCCGCTGTCCTCAACCTGATTCAAGCACGACAGTATCAAAGGCAGTTCCATGGTTGAGCCACGGGCTTTCACCTCTGACTTATCGTGCCGCCTACGCACCCTTTAAACCCAGTGATTCCGGATAACGCTTGCACCCTCCGTATTACCGCGGCTGCTGGCACGGAGTTAGCCGGTGCTTATTCGAAAGGTACCGTCAGCCTTTCTTTAAAGAAAGGGTTTCTTCCCTAACAAAAGCAGTTTACAACCCGTAGGGCTGTCATCCTGCACGCGGGATGGCTGGATCAGGCTTGCG…	Bacteria	Bacteroidota	Bacteroidia	Chitinophagales	Saprospiraceae	Phaeodactylibacter	NA	0	0	0	0	0	0	0	0	0	0	0	0	0	0	0	0	0	0	0	0	0	0	0	15	0	0	0	0	0	0	0	0	0	0	0	0	0	0	0
6673	#N/A	#N/A	TTCGCTCCCCACGCTTTCGTGCCTCAGCGTCGATACGGCTCTGGCAAGCTGCCTACGCAATCGGTGTTCTATGGCATATCTAAGCATTTCACCGCTACATGCCACATTCCGCCTGCCTCGCGCCGATCCGAGCCTGGCAGTATCAATAGCAGTTCCACCGTTGAGCGGTGAGCTTTCACTACTGACTTACCAAGCCGCCTACGCACCCTTTAAACCCAGTGATTCCGGATAACGCTCGCACCCTCCGTATTACCGCGGCTGCTGGCACGGAGTTAGCCGGTGCTTGTTCGTAGGGTACCGTCAGCCCCGCCCGCAGGCGGGGGTTTCTTCCCCCATAAAAGCAGTTTACAACCCAGAGGGCCGTCATCCTGCACGCGGGATGGCTGGATCAGGCTTCCG…	Bacteria	Bacteroidota	Bacteroidia	Chitinophagales	Saprospiraceae	Phaeodactylibacter	NA	0	0	0	0	0	0	0	0	0	0	0	0	0	0	17	0	0	0	0	0	0	0	0	0	27	0	0	0	0	0	3	0	0	0	0	0	0	0	0
12498	#N/A	#N/A	TTCGCTCCCCACGCTTTCGTGCCTCAGCGTCAATACACGCCTAGTTAGCTGCCTACGCAATTGGTGTTCTATGACATATCTATGCATTTCACCGCTACATGTCACATTCCGCTAACCTCAACGTGATTCAAGCACTACAGTATCAAAAGCAATTTCCCAGTTAAGCTGGGAGCTTTCACTTCTGACTTATAACGCCGCCTACGCACCCTTTAAACCCAGTGATTCCGGATAACGCTTGCACCCTCCGTATTACCGCGGCTGCTGGCACGGAGTTAGCCGGTGCTTATTCTTTAGGTACCGTCAGCCTCGGATAAATCCAAGGGTTTCTTCCCTAACAAAAGCAGTTTACAACCCATAGGGCCGTCATCCTGCACGCGGGATGGCTGGATCAGAGTTTCC…	Bacteria	Bacteroidota	Bacteroidia	Chitinophagales	Saprospiraceae	Portibacter	lacus	0	0	0	0	0	0	0	0	0	0	0	0	0	0	0	0	0	0	0	0	0	0	0	15	0	0	0	0	0	0	0	0	0	0	0	0	0	0	0
10350	#N/A	#N/A	TTCGCTCCCCACGCTTTCGTGCCTCAGCGTCAATAAAGGTCTAGCCAGCTGCCTTCGCAATTGGTGTTCTATGACATATCTATGCATTTCACCGCTACATGTCACATTCCGCTAACCTCAACCTTATTCAAGCACTACAGTATCAAAGGCAGTCCCACCGTTAAGCGGTGGCCTTTCACCTCTGACTTATAACGCCGCCTACGCACCCTTTAAACCCAGTGATTCCGGATAACGCTTGCACCCTCCGTATTACCGCGGCTGCTGGCACGGAGTTAGCCGGTGCTTATTCTTTAGGTACCGTCAGACCAGGATAAATCCTAGCGTTTCTTCCCTAACAAAAGCAGTTTACAACCCAGAGGGCCGTCGTCCTGCACGCGGGATGGCTGGATCAGGGTTGCC…	Bacteria	Bacteroidota	Bacteroidia	Chitinophagales	Saprospiraceae	Portibacter	NA	0	0	0	0	0	0	0	0	3	0	0	0	0	0	0	0	1	0	8	0	0	0	0	0	0	0	0	8	0	0	0	0	0	0	0	0	0	1	0
10369	#N/A	#N/A	TTCGCTCCCCACGCTTTCGTGCCTCAGCGTCAATAAAGGTCTAGCCAGCTGCCTTCGCAATTGGTGTTCTATGACATATCTATGCATTTCACCGCTACATGTCACATTCCGCTAACCTCAACCTTATTCAAGCACTACAGTATCAAAGGCAGTCCCACCGTTAAGCGGTGGCCTTTCACCTCTGACTTATAACGCCGCCTACGCACCCTTTAAACCCAGTGATTCCGGATAACGCTTGCACCCTCCGTATTACCGCGGCTGCTGGCACGGAGTTAGCCGGTGCTTATTCTTTAGGTACCGTCAGACCCGGATAAATCCAGGCGTTTCTTCCCTAACAAAAGCAGTTTACAACCCAGAGGGCCGTCGTCCTGCACGCGGGATGGCTGGATCAGGCTTGCG…	Bacteria	Bacteroidota	Bacteroidia	Chitinophagales	Saprospiraceae	Portibacter	NA	0	0	0	0	0	0	0	0	0	0	0	0	0	0	0	0	0	0	0	0	0	0	0	0	0	0	21	0	0	0	0	0	0	0	0	0	0	0	0
10434	#N/A	#N/A	TAAGGAATATTGGACAATGGGCGCAAGCCTGATCCAGCCATCCCGCGTGCAGGACGACGGCCCTCTGGGTTGTAAACTGCTTTTGTTAGGGAAGAAACGCCAGGATTTATCTTGGTTTGACGGTACCTAAAGAATAAGCACCGGCTAACTCCGTGCTAGCAGCCGCGGTAATACGGAGGGTGCAAGCGTTATCCGGAATCACTGGGTTTAAAGGGTGCGTAGGCGGCGTTATAAGTCAGAGGTGAAAGGCCACCGCTTAACGGTGGGACTGCCTTTGATACTGTAGTGCTTGAATAAGGTTGAGGTTAGCGGAATGTGACATGTAGCGGTGAAATGCATAGATATGTCATAGAACACCAATTGCGAAGGCAGCTGGCTAGACCTTTATTGACGCTGAGG…	Bacteria	Bacteroidota	Bacteroidia	Chitinophagales	Saprospiraceae	Portibacter	NA	0	0	0	0	0	0	0	0	0	0	0	0	0	0	0	0	0	0	0	0	0	0	0	21	0	0	0	0	0	0	0	0	0	0	0	0	0	0	0
10764	#N/A	#N/A	TTCGCTCCCCACGCTTTCGTGCCTCAGCGTCAATTAAGGTCTAGTCAGCTGCCTTCGCAATTGGTGTTCTATGACATATCTAAGCATTTCACCGCTACATGTCACATTCCGCCGACCTCAGCCTAATTCAAGCACTACAGTATCAAAGGCAGTCCCACAGTTAAGCTGTGGCCTTTCACCTCTGACTTATAGCGCCGCCTACGCACCCTTTAAACCCAGTGATTCCGGATAACGCTTGCACCCTCCGTATTACCGCGGCTGCTGGCACGGAGTTAGCCGGTGCTTATTCTTACAGTACCGTCAGGCCCTTATAAATAAGGGCGTTTCTTCCTGTACAAAAGCAGTTTACAACCCATAGGGCCGTCATCCTGCACGCGGGATAGCTGGATCAGGCTTGCG…	Bacteria	Bacteroidota	Bacteroidia	Chitinophagales	Saprospiraceae	Portibacter	NA	0	0	0	0	0	0	0	0	0	0	0	0	0	0	0	0	0	0	0	0	0	0	0	20	0	0	0	0	0	0	0	0	0	0	0	0	0	0	0
10793	#N/A	#N/A	TAAGGAATATTGGACAATGGGGGAAACCCTGATCCAGCCATCCCGCGTGCAGGACGACGGCCCTCTGGGTTGTAAACTGCTTTTGTTAGGGAAGAAACGCCTGGATTTATCCGGGTCTGACGGTACCTAAAGAATAAGCACCGGCTAACTCCGTGCCAGCAGCCGCGGTAATACGGAGGGTGCAAGCGTTATCCGGAATCACTGGGTTTAAAGGGTGCGTAGGCGGCGCTATAAGTCAGAGGTGAAAGGCCACCGCTTAACGGTGGGACTGCCTTTGATACTGTAGTGCTTGAATAAGGTTGAGGTTAGCGGAATGTGACATGTAGCGGTGAAATGCATAGATATGTCATAGAACACCAATTGCGAAGGCAGCTGGCTAGACCTTTATTGACGCTGAGG…	Bacteria	Bacteroidota	Bacteroidia	Chitinophagales	Saprospiraceae	Portibacter	NA	0	0	0	0	0	0	0	0	0	0	0	0	0	0	0	0	0	0	0	0	0	0	0	0	0	0	0	20	0	0	0	0	0	0	0	0	0	0	0
11254	#N/A	#N/A	TTCGCTCCCCACGCTTTCGTGCCTCAGTGTCAATACAGGTCTAGCCAGCTGCCTTCGCAATTGGTGTTCTATGACATATCTATGCATTTCACCGCTACATGTCACATTCCGCTAACCTCAACCTGATTCAAGTCTAACAGTATCAAAAGCAATTTGATCGTTGAGCGACCAGCTTTCACTTCTGACTTATTAAACCACCTACGCACCCTTTAAACCCAGTGATTCCGGATAACGCTTGCACCCTCCGTATTACCGCGGCTGCTGGCACGGAGTTAGCCGGTGCTTATTCTGAAGGTACCGTCACAGAAGCATAAATACTTCCTATTCTTCCCTTCCAAAAGTAGTTTACAACCCAGAGGGCAGTCATCCTACACGCGGGATGGCTGGATCAGGCTCTCG…	Bacteria	Bacteroidota	Bacteroidia	Chitinophagales	Saprospiraceae	Portibacter	NA	0	3	0	0	0	1	0	0	0	0	0	0	0	0	1	7	0	0	0	0	0	0	0	6	0	0	0	0	0	0	0	0	0	0	0	0	0	0	0
12790	#N/A	#N/A	TTCGCTCCCCACGCTTTCGTGCCTCAGCGTCAATAAAGGTCTAGCCAGCTGCCTTCGCAATTGGTGTTCTAAGTCATATCTATGCATTTCACCGCTACATGACTCATTCCGCTAACCTCAACCTTATTCAAGCACTACAGTATCAAAGGCAGTCCCACCGTTAAGCGGTGGCCTTTCACCTCTGACTTATAACGCCGCCTACGCACCCTTTAAACCCAGTGATTCCGGATAACGCTTGCACCCTCCGTATTACCGCGGCTGCTGGCACGGAGTTAGCCGGTGCTTATTCTTTAGGTACCGTCAGACCCGGATAAATCCAGGCGTTTCTTCCCTAACAAAAGCAGTTTACAACCCAGAGGGCCGTCGTCCTGCACGCGGGATGGCTGGATCAGGCTTGCG…	Bacteria	Bacteroidota	Bacteroidia	Chitinophagales	Saprospiraceae	Portibacter	NA	0	0	0	0	0	0	0	0	0	0	0	0	0	0	0	0	0	0	0	0	0	0	0	0	0	0	14	0	0	0	0	0	0	0	0	0	0	0	0
13286	#N/A	#N/A	TTCGCTCCCCACGCTTTCGTGCCTCAGCGTCAATAAAGGTCCAGCCAGCTGCCTTCGCAATTGGTGTTCTAAGTCATATCTATGCATTTCACCGCTACATGACTCATTCCGCTGACCTCAACCTTATTCAAGCACTACAGTATCAAATGCAGTTCCACAGTTAAGCTGTGGGCTTTCACATCTGACTTATAGCGCCGCCTACGCACCCTTTAAACCCAGTGATTCCGGATAACGCTTGCACCCTCCGTATTACCGCGGCTGCTGGCACGGAGTTAGCCGGTGCTTATTCTTCAGGTACCGTCAGGCCCTCATAAATGAAGGCGTTTCTTCCCTGACAAAAGCAGTTTACAACCCATAGGGCAGTCATCCTGCACGCGGGATAGCTGGATCAGGCTTGCG…	Bacteria	Bacteroidota	Bacteroidia	Chitinophagales	Saprospiraceae	Portibacter	NA	0	0	0	0	0	0	0	0	0	0	0	0	0	0	0	0	0	0	0	0	0	0	0	0	0	0	13	0	0	0	0	0	0	0	0	0	0	0	0
14392	#N/A	#N/A	TAAGGAATATTGGACAATGGGCGCAAGCCTGATCCAGCTATCCCGCGTGCAGGATGACGGCCCTATGGGTTGTAAACTGCTTTTGTACAGGAAGAAACGCCTTCATTTATGAGGGCCTGACGGTACTGTAAGAATAAGCACCGGCTAACTCCGTGCCAGCAGCCGCGGTAATACGGAGGGTGCAAGCGTTATCCGGAATCACTGGGTTTAAAGGGTGCGTAGGCGGCGCTATAAGTCAGAGGTGAAAGGCCACAGCTTAACTGTGGGACTGCCTTTGATACTGTAGTGCTTGAATTAGGCTGAGGTCGGCGGAATGTGACATGTAGCGGTGAAATGCTTAGATATGTCATAGAACACCAATTGCGAAGGCAGCTGACTAGACCTTAATTGACGCTGAGG…	Bacteria	Bacteroidota	Bacteroidia	Chitinophagales	Saprospiraceae	Portibacter	NA	0	0	0	0	0	0	0	0	0	0	0	0	0	0	0	0	0	0	0	0	0	0	0	0	0	0	11	0	0	0	0	0	0	0	0	0	0	0	0
[truncated: 9,771 more rows]
[truncated: 85 more columns]

## Sheet: legend
Supplementary Table 3. Analysis of amplified sequence variants (ASVs). Relative read abundances of all ASVs in all fractions of all 2018 samples (Excel sheet, electronic supplementary material 1). Abbreviations of the file names: 20µm: plankton net fraction 20 µm, 80µm: plankton net fraction 80 µm, BF: bottom fraction, C: centrifugation, F_0.2µm: filtered fraction 3-0.2 µm, F_3µm: filtered fracti…
[truncated: 137 more rows]
